# Supplementary material for: Niraparib promotes ferroptosis by inhibiting TM4SF1 expression through ALKBH1-mediated 6mA modification in BRCA wild-type ovarian cancer
Source: Front Pharmacol. 2026 Jun 1;17:1706364. doi: 10.3389/fphar.2026.1706364 (PMC13266101; doi:10.3389/fphar.2026.1706364)
Supplement: Supplementary file 1 [file Table2.xlsx]

## Sheet: NiraparibvsNC_deg
Supplement table S2. DEGs after treating with niraparib in SKOV3.
gene_id	Niraparib_1	Niraparib_2	Niraparib_3	NC_1	NC_2	NC_3	Niraparib	NC	log2FoldChange	pvalue	padj	gene_name	gene_chr	gene_start	gene_end	gene_strand	gene_length	gene_biotype	gene_description	tf_family
ENSG00000162772	1451.4	1537.48	1890.93	56.2758	66.3275	61.7279	1626.6	61.4437	4.72371	2.3e-131	7.29e-127	ATF3	1	212565334	212620777	+	4040	protein_coding	activating transcription factor 3 [Source:HGNC Symbol;Acc:HGNC:785]	TF_bZIP
ENSG00000116016	3868.23	3996.65	3881.17	541.464	647.714	568.349	3915.35	585.842	2.74028	3.96e-85	6.28e-81	EPAS1	2	46293667	46386703	+	7302	protein_coding	endothelial PAS domain protein 1 [Source:HGNC Symbol;Acc:HGNC:3374]	Others
ENSG00000112984	190.484	248.625	197.029	1733.21	1852.5	1791.13	212.046	1792.28	-3.07894	1.24e-82	1.31e-78	KIF20A	5	138178719	138187715	+	3958	protein_coding	kinesin family member 20A [Source:HGNC Symbol;Acc:HGNC:9787]	-
ENSG00000243137	994.38	1018.77	758.288	63.7323	64.227	58.5843	923.814	62.1812	3.89046	1.22e-80	9.64e-77	PSG4	19	43192702	43207299	-	6274	protein_coding	pregnancy specific beta-1-glycoprotein 4 [Source:HGNC Symbol;Acc:HGNC:9521]	-
ENSG00000175197	1096.49	1275.76	1325.66	107.801	96.29	60.9302	1232.64	88.3402	3.80098	1.24e-75	7.89e-72	DDIT3	12	57516588	57521737	-	1307	protein_coding	DNA damage inducible transcript 3 [Source:HGNC Symbol;Acc:HGNC:2726]	TF_bZIP
ENSG00000169429	5496.22	6346.34	5602.75	1034.04	932.822	1089.7	5815.11	1018.85	2.5127	4.69e-73	2.48e-69	CXCL8	4	73740506	73743716	+	2274	protein_coding	C-X-C motif chemokine ligand 8 [Source:HGNC Symbol;Acc:HGNC:6025]	-
ENSG00000215182	110.672	147.696	118.931	1203.58	1098.71	1052.62	125.766	1118.3	-3.15156	3.58e-72	1.62e-68	MUC5AC	11	1157953	1201138	+	17448	protein_coding	mucin 5AC, oligomeric mucus/gel-forming [Source:HGNC Symbol;Acc:HGNC:7515]	-
ENSG00000087074	2706.66	2869.34	3910.72	398.643	353.473	387.366	3162.24	379.827	3.05719	2.09e-70	8.28e-67	PPP1R15A	19	48872392	48876057	+	3093	protein_coding	protein phosphatase 1 regulatory subunit 15A [Source:HGNC Symbol;Acc:HGNC:14375]	-
ENSG00000130766	1294.56	1447.04	1803.77	165.425	178.834	191.49	1515.12	178.583	3.08391	8.78e-68	3.09e-64	SESN2	1	28259527	28282491	+	3453	protein_coding	sestrin 2 [Source:HGNC Symbol;Acc:HGNC:20746]	-
ENSG00000164161	72.3175	64.6878	72.7223	656.973	613.694	714.012	69.9092	661.56	-3.23962	4.28e-66	1.36e-62	HHIP	4	144646021	144745271	+	12074	protein_coding	hedgehog interacting protein [Source:HGNC Symbol;Acc:HGNC:14866]	-
ENSG00000101255	2864.38	2908.32	4370.54	293.869	340.282	224.801	3381.08	286.318	3.5613	1.42e-63	4.1e-60	TRIB3	20	362835	397559	+	3434	protein_coding	tribbles pseudokinase 3 [Source:HGNC Symbol;Acc:HGNC:16228]	-
ENSG00000135116	196.171	221.882	201.646	3.29257	3.25838	7.37274	206.566	4.64123	5.43783	2.1e-62	5.55e-59	HRK	12	116856144	116881441	-	6853	protein_coding	harakiri, BCL2 interacting protein [Source:HGNC Symbol;Acc:HGNC:5185]	-
ENSG00000124762	1064.48	1233.77	1636.71	149.079	133.944	151.082	1311.65	144.702	3.17926	2.69e-59	6.57e-56	CDKN1A	6	36676460	36687339	+	3050	protein_coding	cyclin dependent kinase inhibitor 1A [Source:HGNC Symbol;Acc:HGNC:1784]	-
ENSG00000166750	3755.68	3699.66	3015.11	445.456	536.516	653.197	3490.15	545.056	2.67843	7.61e-56	1.72e-52	SLFN5	17	35243036	35273655	+	10709	protein_coding	schlafen family member 5 [Source:HGNC Symbol;Acc:HGNC:28286]	-
ENSG00000113368	866.571	902.543	884.889	3739.64	3566.99	3616.32	884.668	3640.98	-2.04096	2.1e-55	4.44e-52	LMNB1	5	126776623	126837020	+	3633	protein_coding	lamin B1 [Source:HGNC Symbol;Acc:HGNC:6637]	-
ENSG00000126368	1175.44	1129.98	1376.63	239.803	232.35	209.747	1227.35	227.3	2.43243	2.21e-51	4.39e-48	NR1D1	17	40092787	40100725	-	2772	protein_coding	nuclear receptor subfamily 1 group D member 1 [Source:HGNC Symbol;Acc:HGNC:7962]	THR-like
ENSG00000179532	3613.78	3651.03	3824.01	1000.49	953.057	919.563	3696.27	957.705	1.94832	1.58e-50	2.94e-47	DNHD1	11	6497260	6593758	+	19629	protein_coding	dynein heavy chain domain 1 [Source:HGNC Symbol;Acc:HGNC:26532]	-
ENSG00000132911	476.063	468.419	427.792	1936.39	1930.81	2280.53	457.425	2049.24	-2.16329	3e-50	5.27e-47	NMUR2	5	152391532	152433368	-	2345	protein_coding	neuromedin U receptor 2 [Source:HGNC Symbol;Acc:HGNC:16454]	-
ENSG00000206075	239.821	146.484	136.859	1360.44	1371.79	1516.46	174.388	1416.23	-3.02105	6.43e-50	1.05e-46	SERPINB5	18	63476761	63505085	+	3939	protein_coding	serpin family B member 5 [Source:HGNC Symbol;Acc:HGNC:8949]	-
ENSG00000116717	5294.21	5443.58	8583.42	930.291	958.322	830.222	6440.4	906.278	2.82899	6.6e-50	1.05e-46	GADD45A	1	67685061	67688338	+	2069	protein_coding	growth arrest and DNA damage inducible alpha [Source:HGNC Symbol;Acc:HGNC:4095]	-
ENSG00000059728	728.644	723.586	622.15	114.402	87.9592	105.34	691.46	102.567	2.75166	3.54e-49	5.34e-46	MXD1	2	69897688	69942945	+	6351	protein_coding	MAX dimerization protein 1 [Source:HGNC Symbol;Acc:HGNC:6761]	bHLH
ENSG00000265972	8947.68	9033.86	8739.9	2324.31	2501.47	2657.34	8907.15	2494.37	1.83622	6.28e-48	9.05e-45	TXNIP	1	145992435	145996600	-	3625	protein_coding	thioredoxin interacting protein [Source:HGNC Symbol;Acc:HGNC:16952]	-
ENSG00000166851	411.19	403.61	464.402	2105.85	2187.59	1709.37	426.401	2000.94	-2.22987	1e-47	1.38e-44	PLK1	16	23677656	23690367	+	4760	protein_coding	polo like kinase 1 [Source:HGNC Symbol;Acc:HGNC:9077]	-
ENSG00000112715	2709.55	2847.5	3247.24	700.213	676.846	764.042	2934.76	713.7	2.03969	6.03e-47	7.96e-44	VEGFA	6	43770184	43786487	+	14431	protein_coding	vascular endothelial growth factor A [Source:HGNC Symbol;Acc:HGNC:12680]	-
ENSG00000204386	1234.5	1383.29	1564.69	332.748	323.385	304.437	1394.16	320.19	2.1221	1.77e-43	2.24e-40	NEU1	6	31857659	31862906	-	4822	protein_coding	neuraminidase 1 [Source:HGNC Symbol;Acc:HGNC:7758]	-
ENSG00000156463	450.693	436.019	433.329	1607.84	1581.67	1698.48	440.014	1629.33	-1.88836	9.54e-43	1.16e-39	SH3RF2	5	145936579	146081791	+	7232	protein_coding	SH3 domain containing ring finger 2 [Source:HGNC Symbol;Acc:HGNC:26299]	-
ENSG00000118523	550.2	567.448	515.938	1933.08	1954.29	1992.25	544.529	1959.87	-1.84753	1.8e-42	2.12e-39	CTGF	6	131948176	131951373	-	2339	protein_coding	connective tissue growth factor [Source:HGNC Symbol;Acc:HGNC:2500]	-
ENSG00000140450	1036.6	1037.76	881.975	197.758	224.729	177.855	985.446	200.114	2.29925	3.19e-42	3.61e-39	ARRDC4	15	97960698	97973838	+	4072	protein_coding	arrestin domain containing 4 [Source:HGNC Symbol;Acc:HGNC:28087]	-
ENSG00000075624	19034.2	20057.5	18610.9	57593.8	60953	57147.8	19234.2	58564.9	-1.60636	8.99e-40	9.83e-37	ACTB	7	5527147	5563784	-	3519	protein_coding	actin beta [Source:HGNC Symbol;Acc:HGNC:132]	-
ENSG00000153292	288.159	307.496	333.55	1179.96	1145.86	1269.57	309.735	1198.46	-1.95147	9.43e-40	9.97e-37	ADGRF1	6	46997703	47042363	-	12401	protein_coding	adhesion G protein-coupled receptor F1 [Source:HGNC Symbol;Acc:HGNC:18990]	-
ENSG00000133401	104.145	132.463	100.695	612.609	568.676	598.1	112.434	593.128	-2.39844	3.11e-39	3.18e-36	PDZD2	5	31639410	32110931	+	15642	protein_coding	PDZ domain containing 2 [Source:HGNC Symbol;Acc:HGNC:18486]	-
ENSG00000055483	6014.54	5892.09	6507.82	1896.28	2014.13	1663.55	6138.15	1857.99	1.72403	5.5e-38	5.45e-35	USP36	17	78787381	78841441	-	9235	protein_coding	ubiquitin specific peptidase 36 [Source:HGNC Symbol;Acc:HGNC:20062]	-
ENSG00000136244	508.809	601.79	509.572	114.305	86.8344	85.2421	540.057	95.4606	2.49879	4.88e-37	4.69e-34	IL6	7	22725884	22732002	+	2069	protein_coding	interleukin 6 [Source:HGNC Symbol;Acc:HGNC:6018]	-
ENSG00000173276	2245.9	2347.81	1809.48	606.087	551.538	561.951	2134.4	573.192	1.89649	2.14e-36	2e-33	ZBTB21	21	41986831	42010387	-	8062	protein_coding	zinc finger and BTB domain containing 21 [Source:HGNC Symbol;Acc:HGNC:13083]	ZBTB
ENSG00000262001	1031.02	954.901	835.629	167.696	193.856	233.937	940.517	198.496	2.24343	3.07e-36	2.78e-33	DLGAP1-AS2	18	3603000	3608336	+	3171	antisense	DLGAP1 antisense RNA 2 [Source:HGNC Symbol;Acc:HGNC:28146]	-
ENSG00000176046	534.985	621.657	742.57	58.6757	106.822	88.2986	633.071	84.5986	2.90161	4.27e-36	3.76e-33	NUPR1	16	28532708	28539174	-	5674	protein_coding	nuclear protein 1, transcriptional regulator [Source:HGNC Symbol;Acc:HGNC:29990]	-
ENSG00000105499	129.543	115.096	151.937	3.34914	11.6284	5.36334	132.192	6.78031	4.25907	1.17e-35	1e-32	PLA2G4C	19	48047843	48110817	-	6613	protein_coding	phospholipase A2 group IVC [Source:HGNC Symbol;Acc:HGNC:9037]	-
ENSG00000144230	16.8276	18.0507	25.6064	187.94	163.936	181.967	20.1616	177.948	-3.13201	3.22e-35	2.69e-32	GPR17	2	127645864	127652639	+	2671	protein_coding	G protein-coupled receptor 17 [Source:HGNC Symbol;Acc:HGNC:4471]	-
ENSG00000198743	1328.6	1262.39	1190.05	3904.94	3667.66	3756.79	1260.35	3776.47	-1.58315	1.26e-34	1.03e-31	SLC5A3	21	34073570	34106262	+	11576	protein_coding	solute carrier family 5 member 3 [Source:HGNC Symbol;Acc:HGNC:11038]	-
ENSG00000130513	388.431	413.01	724.876	31.3824	46.8425	21.4823	508.772	33.2357	3.93101	1.55e-34	1.23e-31	GDF15	19	18374731	18389176	+	2087	protein_coding	growth differentiation factor 15 [Source:HGNC Symbol;Acc:HGNC:30142]	-
ENSG00000115414	1309.62	1601.4	1526.36	4568.61	4916.27	5842.51	1479.13	5109.13	-1.78825	4.13e-34	3.19e-31	FN1	2	215360440	215436172	-	17315	protein_coding	fibronectin 1 [Source:HGNC Symbol;Acc:HGNC:3778]	-
ENSG00000255717	6034.24	6214.87	6427.82	2216.15	2234.83	2212.57	6225.64	2221.19	1.48685	1.6e-33	1.21e-30	SNHG1	11	62851988	62855914	-	3756	processed_transcript	small nucleolar RNA host gene 1 [Source:HGNC Symbol;Acc:HGNC:32688]	-
ENSG00000113361	1668.4	1848.94	1555.23	4983.49	5200.04	6029.85	1690.85	5404.46	-1.67638	1.68e-33	1.24e-30	CDH6	5	31193750	31329146	+	12379	protein_coding	cadherin 6 [Source:HGNC Symbol;Acc:HGNC:1765]	-
ENSG00000109971	8113.04	8098.98	7415.21	21622.4	22021.8	25004.3	7875.74	22882.8	-1.53877	1.86e-33	1.34e-30	HSPA8	11	123057489	123063230	-	4849	protein_coding	heat shock protein family A (Hsp70) member 8 [Source:HGNC Symbol;Acc:HGNC:5241]	-
ENSG00000162511	16.0278	12.3597	10.8181	124.588	189.38	186.121	13.0685	166.697	-3.66079	5.44e-33	3.83e-30	LAPTM5	1	30732469	30757820	-	3274	protein_coding	lysosomal protein transmembrane 5 [Source:HGNC Symbol;Acc:HGNC:29612]	-
ENSG00000138670	171.17	111.265	115.188	2.27435	7.45886	8.45091	132.541	6.06137	4.42048	1.37e-32	9.44e-30	RASGEF1B	4	81426393	82044244	-	10183	protein_coding	RasGEF domain family member 1B [Source:HGNC Symbol;Acc:HGNC:24881]	-
ENSG00000155850	2115.37	2092.59	1929.58	5719.25	5627.33	6467.3	2045.85	5937.96	-1.53724	2.93e-32	1.98e-29	SLC26A2	5	149960737	149993455	+	8606	protein_coding	solute carrier family 26 member 2 [Source:HGNC Symbol;Acc:HGNC:10994]	-
ENSG00000090861	7475.36	7651.41	9919.56	2550.05	2586.07	2593.56	8348.78	2576.56	1.69609	3.05e-32	1.98e-29	AARS	16	70252295	70289543	-	4498	protein_coding	alanyl-tRNA synthetase [Source:HGNC Symbol;Acc:HGNC:20]	-
ENSG00000132510	769.676	898.675	1149.69	212.794	206.649	186.332	939.347	201.925	2.21733	3.05e-32	1.98e-29	KDM6B	17	7839904	7854796	+	7258	protein_coding	lysine demethylase 6B [Source:HGNC Symbol;Acc:HGNC:29012]	-
ENSG00000146674	6994.76	7395.44	6829.26	18712.5	18773.9	19742.7	7073.15	19076.4	-1.43135	4.92e-32	3.12e-29	IGFBP3	7	45912245	45921874	-	4571	protein_coding	insulin like growth factor binding protein 3 [Source:HGNC Symbol;Acc:HGNC:5472]	-
ENSG00000140451	13.1205	5.57989	23.0462	272.025	246.205	169.5	13.9155	229.243	-4.02817	1.6e-31	9.93e-29	PIF1	15	64815632	64825668	-	4656	protein_coding	PIF1 5'-to-3' DNA helicase [Source:HGNC Symbol;Acc:HGNC:26220]	-
ENSG00000268621	409.489	424.748	266.652	40.1305	51.3545	53.1437	366.963	48.2096	2.92479	3.24e-31	1.98e-28	IGFL2-AS1	19	46189166	46203083	-	1751	lincRNA	IGFL2 antisense RNA 1 [Source:HGNC Symbol;Acc:HGNC:52559]	-
ENSG00000189057	272.453	235.15	196.886	889.329	883.504	991.782	234.83	921.538	-1.97215	3.71e-31	2.22e-28	FAM111B	11	59107185	59127410	+	3863	protein_coding	family with sequence similarity 111 member B [Source:HGNC Symbol;Acc:HGNC:24200]	-
ENSG00000180730	167.894	202.792	228.262	829.783	826.642	739.748	199.649	798.724	-1.99923	3.82e-31	2.24e-28	SHISA2	13	26044597	26051031	-	2860	protein_coding	shisa family member 2 [Source:HGNC Symbol;Acc:HGNC:20366]	-
ENSG00000253540	288.133	314.157	350.86	29.3444	56.3884	26.7806	317.716	37.5045	3.07813	4.05e-31	2.33e-28	FAM86HP	3	130099092	130111472	-	1301	transcribed_unprocessed_pseudogene	family with sequence similarity 86 member H, pseudogene [Source:HGNC Symbol;Acc:HGNC:42359]	-
ENSG00000184009	37591.5	38619.2	40803.4	104390	106951	98913	39004.7	103418	-1.40676	5.88e-31	3.33e-28	ACTG1	17	81509971	81523847	-	2993	protein_coding	actin gamma 1 [Source:HGNC Symbol;Acc:HGNC:144]	-
ENSG00000101311	259.126	296.201	225.088	972.502	900.705	1096.04	260.138	989.747	-1.9276	1.33e-30	7.38e-28	FERMT1	20	6074845	6123544	-	5359	protein_coding	fermitin family member 1 [Source:HGNC Symbol;Acc:HGNC:15889]	-
ENSG00000182492	70.5445	47.4768	62.7268	313.469	321.326	382.977	60.2494	339.257	-2.49045	1.35e-30	7.38e-28	BGN	X	153494939	153509554	+	2453	protein_coding	biglycan [Source:HGNC Symbol;Acc:HGNC:1044]	-
ENSG00000113013	18700	19241.6	18159.4	7123.87	6919.8	7399.65	18700.3	7147.77	1.38748	1.62e-30	8.7e-28	HSPA9	5	138553756	138575724	-	8254	protein_coding	heat shock protein family A (Hsp70) member 9 [Source:HGNC Symbol;Acc:HGNC:5244]	-
ENSG00000143341	182.392	137.038	120.569	737.227	801.169	1219.19	146.666	919.195	-2.64699	1.98e-30	1.05e-27	HMCN1	1	185734551	186190949	+	18579	protein_coding	hemicentin 1 [Source:HGNC Symbol;Acc:HGNC:19194]	-
ENSG00000115594	198.023	213.248	230.883	802.054	930.655	1255.47	214.052	996.058	-2.21752	2.06e-30	1.07e-27	IL1R1	2	102064544	102179874	+	7083	protein_coding	interleukin 1 receptor type 1 [Source:HGNC Symbol;Acc:HGNC:5993]	-
ENSG00000087245	1191.32	1293.78	1524.75	3773.33	4203.02	4462.28	1336.62	4146.21	-1.63303	6.34e-30	3.24e-27	MMP2	16	55389700	55506691	+	4933	protein_coding	matrix metallopeptidase 2 [Source:HGNC Symbol;Acc:HGNC:7166]	-
ENSG00000118257	1197.91	1326.18	1437.43	3674.89	3695.49	3952.54	1320.51	3774.31	-1.51497	6.88e-30	3.46e-27	NRP2	2	205681990	205798133	+	13896	protein_coding	neuropilin 2 [Source:HGNC Symbol;Acc:HGNC:8005]	-
ENSG00000169908	979.191	1129.19	1016.58	2918.68	3206.13	3777.88	1041.65	3300.89	-1.66391	7.96e-30	3.94e-27	TM4SF1	3	149369022	149377865	-	3668	protein_coding	transmembrane 4 L six family member 1 [Source:HGNC Symbol;Acc:HGNC:11853]	-
ENSG00000076003	1179.29	1158.63	1094.68	3042.82	3168.62	3353.37	1144.2	3188.27	-1.47837	1.44e-29	7.03e-27	MCM6	2	135839626	135876426	-	4118	protein_coding	minichromosome maintenance complex component 6 [Source:HGNC Symbol;Acc:HGNC:6949]	-
ENSG00000172361	183.118	196.207	150.584	23.7644	18.3155	27.5844	176.636	23.2214	2.92041	1.61e-29	7.74e-27	CFAP53	18	50227193	50266522	-	1851	protein_coding	cilia and flagella associated protein 53 [Source:HGNC Symbol;Acc:HGNC:26530]	-
ENSG00000125826	3930.05	4124.12	5516.03	1359.2	1363.09	1126.13	4523.4	1282.81	1.81806	1.83e-29	8.67e-27	RBCK1	20	407498	430966	+	4024	protein_coding	RANBP2-type and C3HC4-type zinc finger containing 1 [Source:HGNC Symbol;Acc:HGNC:15864]	-
ENSG00000149573	92.9727	90.4411	87.1663	378.364	400.586	507.42	90.1934	428.79	-2.24766	2.98e-29	1.39e-26	MPZL2	11	118253403	118264536	-	4753	protein_coding	myelin protein zero like 2 [Source:HGNC Symbol;Acc:HGNC:3496]	-
ENSG00000035499	190.613	198.069	171.577	644.037	679.947	659.839	186.753	661.275	-1.82365	6.31e-29	2.9e-26	DEPDC1B	5	60596912	60700190	-	3806	protein_coding	DEP domain containing 1B [Source:HGNC Symbol;Acc:HGNC:24902]	-
ENSG00000134531	1520.03	1622.3	1546.27	4012.04	4130.24	4376.11	1562.87	4172.79	-1.41676	6.55e-29	2.97e-26	EMP1	12	13196716	13219939	+	7838	protein_coding	epithelial membrane protein 1 [Source:HGNC Symbol;Acc:HGNC:3333]	-
ENSG00000116774	9.38508	12.4361	6.2431	112.318	92.2385	115.925	9.35475	106.827	-3.49839	7.48e-29	3.34e-26	OLFML3	1	113979391	114035572	+	2821	protein_coding	olfactomedin like 3 [Source:HGNC Symbol;Acc:HGNC:24956]	-
ENSG00000157227	436.543	415.009	503.516	113.158	83.6026	73.5992	451.689	90.1201	2.3242	1.6e-28	7.04e-26	MMP14	14	22836557	22849027	+	4464	protein_coding	matrix metallopeptidase 14 [Source:HGNC Symbol;Acc:HGNC:7160]	-
ENSG00000140105	3797.8	3938.57	3958.43	1473.86	1493.82	1511.22	3898.27	1492.96	1.38459	1.8e-28	7.71e-26	WARS	14	100333788	100376805	-	6358	protein_coding	tryptophanyl-tRNA synthetase [Source:HGNC Symbol;Acc:HGNC:12729]	-
ENSG00000167767	13290.9	13449.3	15979.2	5333.36	5240.63	4623.2	14239.8	5065.73	1.49108	1.8e-28	7.71e-26	KRT80	12	52168996	52192000	-	4350	protein_coding	keratin 80 [Source:HGNC Symbol;Acc:HGNC:27056]	-
ENSG00000132688	174.593	147.415	221.118	744.455	735.661	713.08	181.042	731.065	-2.01234	1.85e-28	7.82e-26	NES	1	156668763	156677397	-	5558	protein_coding	nestin [Source:HGNC Symbol;Acc:HGNC:7756]	-
ENSG00000109861	808.342	805.38	899.561	2289.66	2274.5	2453.02	837.761	2339.06	-1.48109	2.56e-28	1.07e-25	CTSC	11	88293592	88337787	-	11421	protein_coding	cathepsin C [Source:HGNC Symbol;Acc:HGNC:2528]	-
ENSG00000172006	666.613	598.732	731.53	127.762	172.316	178.669	665.625	159.583	2.05948	4.1e-28	1.69e-25	ZNF554	19	2819874	2835773	+	4685	protein_coding	zinc finger protein 554 [Source:HGNC Symbol;Acc:HGNC:26629]	zf-C2H2
ENSG00000146376	386.888	448.615	261.183	1483.62	1409.34	1718.6	365.562	1537.19	-2.07207	8.46e-28	3.44e-25	ARHGAP18	6	129576132	129710225	-	4640	protein_coding	Rho GTPase activating protein 18 [Source:HGNC Symbol;Acc:HGNC:21035]	-
ENSG00000156510	3507.6	3701.47	4330.23	1347.44	1417.74	1347.36	3846.43	1370.85	1.48841	9.49e-28	3.81e-25	HKDC1	10	69220303	69267559	+	4259	protein_coding	hexokinase domain containing 1 [Source:HGNC Symbol;Acc:HGNC:23302]	-
ENSG00000163362	210.201	212.223	278.319	834.152	827.76	817.359	233.581	826.424	-1.82195	2.13e-27	8.44e-25	INAVA	1	200891048	200915735	+	5413	protein_coding	innate immunity activator [Source:HGNC Symbol;Acc:HGNC:25599]	-
ENSG00000010292	922.023	900.622	873.027	2295.1	2478.94	2423.28	898.557	2399.11	-1.41671	2.82e-27	1.1e-24	NCAPD2	12	6493356	6531955	+	6487	protein_coding	non-SMC condensin I complex subunit D2 [Source:HGNC Symbol;Acc:HGNC:24305]	-
ENSG00000101825	1127.62	1166.28	1053.77	2952	2881.67	3110.73	1115.89	2981.47	-1.41778	2.9e-27	1.12e-24	MXRA5	X	3308565	3346641	-	9793	protein_coding	matrix remodeling associated 5 [Source:HGNC Symbol;Acc:HGNC:7539]	-
ENSG00000140941	4873.88	4659.26	4304.43	1816.29	1625.63	1776.2	4612.52	1739.37	1.40692	3.03e-27	1.16e-24	MAP1LC3B	16	87383995	87404779	+	5313	protein_coding	microtubule associated protein 1 light chain 3 beta [Source:HGNC Symbol;Acc:HGNC:13352]	-
ENSG00000073605	1570.83	1432.76	1492.68	534.843	487.34	561.846	1498.76	528.01	1.50492	8.64e-27	3.26e-24	GSDMB	17	39904595	39919854	-	5905	protein_coding	gasdermin B [Source:HGNC Symbol;Acc:HGNC:23690]	-
ENSG00000233237	90.0213	94.1909	122.924	424.661	406.988	451.177	102.379	427.609	-2.06037	1.04e-26	3.88e-24	LINC00472	6	71344344	71420769	-	3443	lincRNA	long intergenic non-protein coding RNA 472 [Source:HGNC Symbol;Acc:HGNC:21380]	-
ENSG00000137135	101.413	97.0865	99.9355	399.721	370.549	370.393	99.4784	380.221	-1.93287	1.18e-26	4.36e-24	ARHGEF39	9	35658875	35675866	-	6496	protein_coding	Rho guanine nucleotide exchange factor 39 [Source:HGNC Symbol;Acc:HGNC:25909]	-
ENSG00000197705	14.8733	18.0153	34.9099	164.473	204.497	225.47	22.5995	198.146	-3.12367	1.27e-26	4.61e-24	KLHL14	18	32672671	32773062	-	4992	protein_coding	kelch like family member 14 [Source:HGNC Symbol;Acc:HGNC:29266]	-
ENSG00000108602	217.521	254.053	435.047	1460.92	1541.98	1515.48	302.207	1506.12	-2.31653	1.41e-26	5.08e-24	ALDH3A1	17	19737984	19748943	-	3918	protein_coding	aldehyde dehydrogenase 3 family member A1 [Source:HGNC Symbol;Acc:HGNC:405]	-
ENSG00000155090	3049.56	3196.04	2708.11	1085.95	1059.11	1149.33	2984.57	1098.13	1.44234	1.8e-26	6.4e-24	KLF10	8	102648779	102655902	-	4003	protein_coding	Kruppel like factor 10 [Source:HGNC Symbol;Acc:HGNC:11810]	zf-C2H2
ENSG00000153879	2403.59	2331.51	2355.77	947.536	883.471	868.473	2363.63	899.827	1.3932	2.16e-26	7.6e-24	CEBPG	19	33373330	33382686	+	4411	protein_coding	CCAAT enhancer binding protein gamma [Source:HGNC Symbol;Acc:HGNC:1837]	C/EBP
ENSG00000234741	2183.82	2215.36	2400.41	865.474	811.763	873.714	2266.53	850.317	1.41432	2.54e-26	8.85e-24	GAS5	1	173863900	173868882	-	3631	processed_transcript	growth arrest specific 5 [Source:HGNC Symbol;Acc:HGNC:16355]	-
ENSG00000153132	337.999	365.652	308.746	46.6585	47.2812	81.629	337.466	58.5229	2.52464	3.86e-26	1.33e-23	CLGN	4	140388455	140427968	-	3127	protein_coding	calmegin [Source:HGNC Symbol;Acc:HGNC:2060]	-
ENSG00000128165	261.713	311.253	426.583	59.3601	57.7891	47.9908	333.183	55.0467	2.59523	5.66e-26	1.93e-23	ADM2	22	50481556	50486440	+	4276	protein_coding	adrenomedullin 2 [Source:HGNC Symbol;Acc:HGNC:28898]	-
ENSG00000196220	331.282	402.761	405.308	84.3704	89.9685	98.9006	379.784	91.0798	2.0585	6.44e-26	2.17e-23	SRGAP3	3	8980591	9363053	-	18924	protein_coding	SLIT-ROBO Rho GTPase activating protein 3 [Source:HGNC Symbol;Acc:HGNC:19744]	-
ENSG00000108821	242.913	267.379	444.967	1298.97	1537.65	1538.83	318.42	1458.48	-2.19478	7.32e-26	2.44e-23	COL1A1	17	50183289	50201632	-	9819	protein_coding	collagen type I alpha 1 chain [Source:HGNC Symbol;Acc:HGNC:2197]	-
ENSG00000118503	1469.21	1713.68	1862.66	603.946	548.344	582.138	1681.85	578.143	1.54042	1.05e-25	3.48e-23	TNFAIP3	6	137867188	137883312	+	5051	protein_coding	TNF alpha induced protein 3 [Source:HGNC Symbol;Acc:HGNC:11896]	-
ENSG00000162063	413.997	395.965	489.005	1289.03	1288.19	1200.53	432.989	1259.25	-1.53961	1.16e-25	3.78e-23	CCNF	16	2429394	2458854	+	6309	protein_coding	cyclin F [Source:HGNC Symbol;Acc:HGNC:1591]	-
ENSG00000146592	723.975	721.706	574.828	162.998	102.052	169.041	673.503	144.697	2.21759	1.23e-25	3.97e-23	CREB5	7	28299321	28825894	+	11674	protein_coding	cAMP responsive element binding protein 5 [Source:HGNC Symbol;Acc:HGNC:16844]	TF_bZIP
ENSG00000147689	145.447	143.684	183.77	587.75	570.751	540.697	157.634	566.399	-1.84388	1.46e-25	4.66e-23	FAM83A	8	123178960	123210079	+	6317	protein_coding	family with sequence similarity 83 member A [Source:HGNC Symbol;Acc:HGNC:28210]	-
ENSG00000183696	673.066	661.553	905.273	178.417	202.357	208.529	746.631	196.434	1.92578	2.91e-25	9.21e-23	UPP1	7	48088628	48108733	+	4577	protein_coding	uridine phosphorylase 1 [Source:HGNC Symbol;Acc:HGNC:12576]	-
ENSG00000123416	5834.27	6498.67	5575.44	15119.7	16547.5	14106.7	5969.46	15258	-1.35389	3.47e-25	1.09e-22	TUBA1B	12	49127782	49131397	-	3574	protein_coding	tubulin alpha 1b [Source:HGNC Symbol;Acc:HGNC:18809]	-
ENSG00000079308	122.933	122.762	146.442	485.108	485.05	438.554	130.712	469.571	-1.84347	5.32e-25	1.65e-22	TNS1	2	217799588	218033982	-	16281	protein_coding	tensin 1 [Source:HGNC Symbol;Acc:HGNC:11973]	-
ENSG00000125968	1063.67	1048.1	1347.64	3989.12	3926.64	2989.69	1153.14	3635.15	-1.65624	5.62e-25	1.72e-22	ID1	20	31605283	31606515	+	1233	protein_coding	inhibitor of DNA binding 1, HLH protein [Source:HGNC Symbol;Acc:HGNC:5360]	bHLH
ENSG00000272079	153.012	169.525	147.082	20.6704	32.008	26.6081	156.54	26.4288	2.56044	5.64e-25	1.72e-22	AC004233.3	16	3006120	3007388	+	1269	lincRNA	novel transcript	-
ENSG00000148773	5770.47	6216.87	5046.6	14591.3	13774.2	15120.7	5677.98	14495.4	-1.35215	5.84e-25	1.76e-22	MKI67	10	128096659	128126385	-	12807	protein_coding	marker of proliferation Ki-67 [Source:HGNC Symbol;Acc:HGNC:7107]	-
ENSG00000117305	978.181	1037.65	1317.7	328.556	365.084	341.64	1111.18	345.093	1.68678	6.07e-25	1.81e-22	HMGCL	1	23801885	23838620	-	5658	protein_coding	3-hydroxy-3-methylglutaryl-CoA lyase [Source:HGNC Symbol;Acc:HGNC:5005]	-
ENSG00000146278	874.072	941.601	885.768	317.551	303.005	256.628	900.48	292.395	1.62246	7.01e-25	2.08e-22	PNRC1	6	89080751	89085160	+	2992	protein_coding	proline rich nuclear receptor coactivator 1 [Source:HGNC Symbol;Acc:HGNC:17278]	-
ENSG00000182481	3225.15	3047.44	3034.4	7464.21	7280.64	7342.23	3102.33	7362.36	-1.24678	9.47e-25	2.78e-22	KPNA2	17	68035519	68046842	+	3140	protein_coding	karyopherin subunit alpha 2 [Source:HGNC Symbol;Acc:HGNC:6395]	-
ENSG00000134986	840.354	862.602	724.804	2063.99	2303.4	2667.88	809.253	2345.09	-1.53495	9.72e-25	2.83e-22	NREP	5	111662621	111997464	-	9337	protein_coding	neuronal regeneration related protein [Source:HGNC Symbol;Acc:HGNC:16834]	-
ENSG00000137672	156.086	113.211	109.738	487.329	500.058	482.127	126.345	489.838	-1.95405	1.25e-24	3.6e-22	TRPC6	11	101451564	101872562	-	5537	protein_coding	transient receptor potential cation channel subfamily C member 6 [Source:HGNC Symbol;Acc:HGNC:12338]	-
ENSG00000141448	779.227	827.328	836.788	294.828	251.72	251.23	814.448	265.926	1.61448	1.26e-24	3.6e-22	GATA6	18	22169443	22202528	+	3945	protein_coding	GATA binding protein 6 [Source:HGNC Symbol;Acc:HGNC:4174]	zf-GATA
ENSG00000154781	657.281	673.154	550.34	187.993	172.489	193.645	626.925	184.709	1.76227	1.63e-24	4.6e-22	CCDC174	3	14651746	14672659	+	3556	protein_coding	coiled-coil domain containing 174 [Source:HGNC Symbol;Acc:HGNC:28033]	-
ENSG00000126562	331.393	335.096	357.12	91.8192	96.3022	79.9176	341.203	89.3463	1.93194	1.69e-24	4.75e-22	WNK4	17	42780678	42796936	+	5089	protein_coding	WNK lysine deficient protein kinase 4 [Source:HGNC Symbol;Acc:HGNC:14544]	-
ENSG00000069812	56.2681	59.962	67.3391	259.287	245.259	250.109	61.1897	251.552	-2.03668	1.73e-24	4.8e-22	HES2	1	6412418	6424670	-	5407	protein_coding	hes family bHLH transcription factor 2 [Source:HGNC Symbol;Acc:HGNC:16005]	bHLH
ENSG00000273706	1890.88	1947.84	2078.78	5128.08	5157.08	4502.93	1972.5	4929.37	-1.32128	3.09e-24	8.52e-22	LHX1	17	36936785	36944612	+	4882	protein_coding	LIM homeobox 1 [Source:HGNC Symbol;Acc:HGNC:6593]	-
ENSG00000123080	134.942	164.623	244.955	815.731	795.614	737.599	181.507	782.982	-2.10778	5.05e-24	1.38e-21	CDKN2C	1	50960745	50974633	+	3318	protein_coding	cyclin dependent kinase inhibitor 2C [Source:HGNC Symbol;Acc:HGNC:1789]	-
ENSG00000173698	73.093	109.661	78.9122	364.141	369.425	358.673	87.2222	364.08	-2.06042	5.08e-24	1.38e-21	ADGRG2	X	18989309	19122637	-	10155	protein_coding	adhesion G protein-coupled receptor G2 [Source:HGNC Symbol;Acc:HGNC:4516]	-
ENSG00000177494	396.099	437.931	480.77	1345.11	1149.12	1227.09	438.267	1240.44	-1.50053	5.42e-24	1.46e-21	ZBED2	3	111592900	111595443	-	2311	protein_coding	zinc finger BED-type containing 2 [Source:HGNC Symbol;Acc:HGNC:20710]	zf-BED
ENSG00000115353	112.594	140.062	111.627	431.13	441.156	418.287	121.428	430.191	-1.82415	1.28e-23	3.41e-21	TACR1	2	75046463	75199700	-	5308	protein_coding	tachykinin receptor 1 [Source:HGNC Symbol;Acc:HGNC:11526]	-
ENSG00000135127	177.457	169.43	179.917	41.9832	27.9708	34.0715	175.601	34.6752	2.33668	1.54e-23	4.07e-21	BICDL1	12	119989869	120094494	+	5484	protein_coding	BICD family like cargo adaptor 1 [Source:HGNC Symbol;Acc:HGNC:28095]	-
ENSG00000157456	492.942	471.232	481.506	1221.03	1263.57	1254.74	481.893	1246.45	-1.37077	1.6e-23	4.19e-21	CCNB2	15	59105078	59125045	+	2801	protein_coding	cyclin B2 [Source:HGNC Symbol;Acc:HGNC:1580]	-
ENSG00000134333	20148.7	20764.8	21051.3	46541.2	45972.1	48335.8	20654.9	46949.7	-1.18462	2.27e-23	5.89e-21	LDHA	11	18394388	18408425	+	6210	protein_coding	lactate dehydrogenase A [Source:HGNC Symbol;Acc:HGNC:6535]	-
ENSG00000130844	2630	2316.28	2095.75	847.197	871.684	929.023	2347.34	882.635	1.41097	2.56e-23	6.6e-21	ZNF331	19	53519527	53580269	+	8926	protein_coding	zinc finger protein 331 [Source:HGNC Symbol;Acc:HGNC:15489]	zf-C2H2
ENSG00000136826	470.288	452.107	611.782	128.516	139.053	97.044	511.392	121.538	2.07216	2.59e-23	6.62e-21	KLF4	9	107484852	107490482	-	3659	protein_coding	Kruppel like factor 4 [Source:HGNC Symbol;Acc:HGNC:6348]	zf-C2H2
ENSG00000139263	294.755	350.464	283.309	860.196	897.395	989.647	309.509	915.746	-1.56481	4.67e-23	1.18e-20	LRIG3	12	58872149	58920522	-	5893	protein_coding	leucine rich repeats and immunoglobulin like domains 3 [Source:HGNC Symbol;Acc:HGNC:30991]	-
ENSG00000145632	3381.89	3354	3450.57	7656.59	7611.54	8069.05	3395.49	7779.06	-1.19594	4.78e-23	1.2e-20	PLK2	5	58453982	58460260	-	4768	protein_coding	polo like kinase 2 [Source:HGNC Symbol;Acc:HGNC:19699]	-
ENSG00000132837	89.0653	120.069	101.722	7.695	14.9205	13.7994	103.619	12.1383	3.08004	4.84e-23	1.21e-20	DMGDH	5	78997606	79236038	-	5254	protein_coding	dimethylglycine dehydrogenase [Source:HGNC Symbol;Acc:HGNC:24475]	-
ENSG00000019186	44.0993	49.5462	43.5538	198.813	185.335	208.535	45.7331	197.561	-2.10814	5.23e-23	1.29e-20	CYP24A1	20	54153449	54173973	-	3972	protein_coding	cytochrome P450 family 24 subfamily A member 1 [Source:HGNC Symbol;Acc:HGNC:2602]	-
ENSG00000196230	9682.78	10338.2	10167.2	22692	22590.4	22940.8	10062.7	22741.1	-1.17627	5.85e-23	1.44e-20	TUBB	6	30720201	30725426	+	3359	protein_coding	tubulin beta class I [Source:HGNC Symbol;Acc:HGNC:20778]	-
ENSG00000133134	119.019	158.058	182.903	11.0068	20.3181	25.3994	153.327	18.9081	3.01041	9.76e-23	2.38e-20	BEX2	X	103309346	103311046	-	1176	protein_coding	brain expressed X-linked 2 [Source:HGNC Symbol;Acc:HGNC:30933]	-
ENSG00000134222	162.23	189.406	249.328	768.166	762.373	651.452	200.321	727.33	-1.85923	1.18e-22	2.85e-20	PSRC1	1	109279556	109283186	-	2855	protein_coding	proline and serine rich coiled-coil 1 [Source:HGNC Symbol;Acc:HGNC:24472]	-
ENSG00000115963	4370.65	4330.86	3482.08	1481.49	1592.32	1638.88	4061.2	1570.9	1.37021	1.23e-22	2.95e-20	RND3	2	150468195	150539011	-	3594	protein_coding	Rho family GTPase 3 [Source:HGNC Symbol;Acc:HGNC:671]	-
ENSG00000248890	15.0738	7.52479	15.5398	86.6433	108.121	118.008	12.7128	104.258	-3.02143	1.34e-22	3.2e-20	HHIP-AS1	4	144642922	144661357	-	1557	antisense	HHIP antisense RNA 1 [Source:HGNC Symbol;Acc:HGNC:44182]	-
ENSG00000134215	61.8111	91.5253	75.3857	336.13	298.973	431.824	76.2407	355.642	-2.22013	1.51e-22	3.58e-20	VAV3	1	107571160	107965144	-	7271	protein_coding	vav guanine nucleotide exchange factor 3 [Source:HGNC Symbol;Acc:HGNC:12659]	-
ENSG00000130066	793.332	787.297	859.555	240.054	274.135	305.304	813.395	273.165	1.57371	1.7e-22	3.99e-20	SAT1	X	23783173	23786226	+	2498	protein_coding	spermidine/spermine N1-acetyltransferase 1 [Source:HGNC Symbol;Acc:HGNC:10540]	-
ENSG00000132669	564.152	623.572	696.115	1600.3	1730.4	1597.47	627.946	1642.72	-1.38706	1.97e-22	4.58e-20	RIN2	20	19757606	20002459	+	8273	protein_coding	Ras and Rab interactor 2 [Source:HGNC Symbol;Acc:HGNC:18750]	-
ENSG00000008300	190.551	183.679	220.032	48.5399	44.9639	38.4022	198.087	43.9687	2.16903	2.93e-22	6.78e-20	CELSR3	3	48636469	48662915	-	13873	protein_coding	cadherin EGF LAG seven-pass G-type receptor 3 [Source:HGNC Symbol;Acc:HGNC:3230]	-
ENSG00000106366	651.597	660.727	629.546	1645.59	1618.02	1528.32	647.29	1597.31	-1.30301	3.11e-22	7.14e-20	SERPINE1	7	101127089	101139266	+	3190	protein_coding	serpin family E member 1 [Source:HGNC Symbol;Acc:HGNC:8583]	-
ENSG00000183963	67.4245	82.8053	104.781	346.84	365.079	319.362	85.0038	343.76	-2.01355	3.44e-22	7.84e-20	SMTN	22	31064105	31104757	+	10242	protein_coding	smoothelin [Source:HGNC Symbol;Acc:HGNC:11126]	-
ENSG00000143401	1034.71	1094.94	848.289	2613.82	2466.26	2965.91	992.645	2682	-1.43397	4.42e-22	1e-19	ANP32E	1	150218417	150236156	-	3605	protein_coding	acidic nuclear phosphoprotein 32 family member E [Source:HGNC Symbol;Acc:HGNC:16673]	-
ENSG00000166900	1413.03	1444.25	1397.27	597.456	578.236	532.208	1418.18	569.3	1.31664	7.72e-22	1.74e-19	STX3	11	59713456	59805882	+	6568	protein_coding	syntaxin 3 [Source:HGNC Symbol;Acc:HGNC:11438]	-
ENSG00000198774	17.9278	14.2815	9.85069	114.65	96.6249	165.694	14.02	125.656	-3.15365	8.78e-22	1.96e-19	RASSF9	12	85800697	85836570	-	5682	protein_coding	Ras association domain family member 9 [Source:HGNC Symbol;Acc:HGNC:15739]	-
ENSG00000172005	196.279	177.989	185.32	534.913	567.512	555.534	186.529	552.653	-1.56625	8.91e-22	1.97e-19	MAL	2	95025677	95053996	+	1457	protein_coding	mal, T cell differentiation protein [Source:HGNC Symbol;Acc:HGNC:6817]	-
ENSG00000109805	799.153	747.395	579.309	1920.13	1878.32	2103.92	708.619	1967.46	-1.47326	9.04e-22	1.99e-19	NCAPG	4	17810902	17844862	+	4921	protein_coding	non-SMC condensin I complex subunit G [Source:HGNC Symbol;Acc:HGNC:24304]	-
ENSG00000127920	696.68	660.676	692.307	1629.49	1619.18	1839.97	683.221	1696.21	-1.3117	9.35e-22	2.04e-19	GNG11	7	93921699	93928610	+	3055	protein_coding	G protein subunit gamma 11 [Source:HGNC Symbol;Acc:HGNC:4403]	-
ENSG00000277443	568.956	533.07	618.835	1364.83	1479.91	1609.03	573.62	1484.59	-1.37158	1.17e-21	2.53e-19	MARCKS	6	113857362	113863471	+	4275	protein_coding	myristoylated alanine rich protein kinase C substrate [Source:HGNC Symbol;Acc:HGNC:6759]	-
ENSG00000164692	30.0269	26.5968	35.5555	132.101	187.26	182.955	30.7264	167.439	-2.44042	1.5e-21	3.22e-19	COL1A2	7	94394561	94431232	+	11156	protein_coding	collagen type I alpha 2 chain [Source:HGNC Symbol;Acc:HGNC:2198]	-
ENSG00000134057	1321.95	1284.25	1397.38	3063.3	3091.52	3158.66	1334.53	3104.49	-1.2179	1.58e-21	3.38e-19	CCNB1	5	69167010	69178245	+	2558	protein_coding	cyclin B1 [Source:HGNC Symbol;Acc:HGNC:1579]	-
ENSG00000185745	30.9816	34.3187	27.1529	153.405	132.914	161.683	30.8177	149.334	-2.27259	1.68e-21	3.56e-19	IFIT1	10	89392546	89406486	+	4613	protein_coding	interferon induced protein with tetratricopeptide repeats 1 [Source:HGNC Symbol;Acc:HGNC:5407]	-
ENSG00000071575	281.712	256.048	272.563	779.008	780.596	702.492	270.108	754.032	-1.48054	2.19e-21	4.64e-19	TRIB2	2	12716889	12742734	+	4588	protein_coding	tribbles pseudokinase 2 [Source:HGNC Symbol;Acc:HGNC:30809]	-
ENSG00000113369	546.387	650.373	507.668	1415.58	1539.83	1537.8	568.143	1497.74	-1.39845	2.32e-21	4.87e-19	ARRDC3	5	91368724	91383359	-	4934	protein_coding	arrestin domain containing 3 [Source:HGNC Symbol;Acc:HGNC:29263]	-
ENSG00000184347	75.0781	81.9061	76.2843	258.359	304.008	275.66	77.7562	279.342	-1.84338	3.4e-21	7.09e-19	SLIT3	5	168661733	169301129	-	14260	protein_coding	slit guidance ligand 3 [Source:HGNC Symbol;Acc:HGNC:11087]	-
ENSG00000242193	41.2909	45.7351	39.9129	166.467	176.678	179.828	42.313	174.324	-2.0396	4.49e-21	9.31e-19	CRYZL2P	1	178006136	178037950	-	5499	transcribed_unitary_pseudogene	crystallin zeta like 2, pseudogene [Source:HGNC Symbol;Acc:HGNC:52164]	-
ENSG00000077150	1648.49	1724.96	2569.86	644.991	630.686	559.903	1981.1	611.86	1.69492	4.76e-21	9.8e-19	NFKB2	10	102394110	102402529	+	4484	protein_coding	nuclear factor kappa B subunit 2 [Source:HGNC Symbol;Acc:HGNC:7795]	RHD
ENSG00000162236	3507.61	3810.03	4186.62	1540.89	1577.37	1705.91	3834.75	1608.06	1.25376	4.9e-21	1e-18	STX5	11	62806897	62832088	-	2257	protein_coding	syntaxin 5 [Source:HGNC Symbol;Acc:HGNC:11440]	-
ENSG00000110619	1358.54	1364.24	1474.62	537.112	587.85	583.181	1399.13	569.381	1.29691	5.01e-21	1.02e-18	CARS	11	3000922	3057613	-	10037	protein_coding	cysteinyl-tRNA synthetase [Source:HGNC Symbol;Acc:HGNC:1493]	-
ENSG00000168389	246.905	229.362	278.176	52.0334	64.2316	71.1963	251.481	62.4871	2.00667	5.13e-21	1.04e-18	MFSD2A	1	39955112	39969968	+	4007	protein_coding	major facilitator superfamily domain containing 2A [Source:HGNC Symbol;Acc:HGNC:25897]	-
ENSG00000145604	443.25	452.308	334.017	1170.17	1126.54	1123.87	409.858	1140.19	-1.47608	5.41e-21	1.08e-18	SKP2	5	36151989	36184319	+	3837	protein_coding	S-phase kinase associated protein 2 [Source:HGNC Symbol;Acc:HGNC:10901]	-
ENSG00000168077	243.939	306.605	316.317	918.318	849.181	783.388	288.954	850.296	-1.55656	5.41e-21	1.08e-18	SCARA3	8	27633868	27676776	+	4031	protein_coding	scavenger receptor class A member 3 [Source:HGNC Symbol;Acc:HGNC:19000]	-
ENSG00000145386	829.264	724.523	553.822	1926.63	2002.47	2066.72	702.536	1998.61	-1.50835	5.44e-21	1.08e-18	CCNA2	4	121816444	121823933	-	2798	protein_coding	cyclin A2 [Source:HGNC Symbol;Acc:HGNC:1578]	-
ENSG00000119986	637.429	556.769	849.919	189.091	171.446	204.246	681.372	188.261	1.85517	6.04e-21	1.19e-18	AVPI1	10	97677424	97687323	-	1457	protein_coding	arginine vasopressin induced 1 [Source:HGNC Symbol;Acc:HGNC:30898]	-
ENSG00000115008	869.461	907.366	732.036	212.042	258.083	307.352	836.288	259.159	1.68949	7.04e-21	1.38e-18	IL1A	2	112773915	112784590	-	2124	protein_coding	interleukin 1 alpha [Source:HGNC Symbol;Acc:HGNC:5991]	-
ENSG00000131747	6003.39	6094.06	4659.48	13521.7	13383.4	14773.8	5585.64	13892.9	-1.31456	7.8e-21	1.52e-18	TOP2A	17	40388516	40417950	-	6437	protein_coding	DNA topoisomerase II alpha [Source:HGNC Symbol;Acc:HGNC:11989]	-
ENSG00000160886	38.3383	41.8021	68.5516	2.10926	0.0118286	0.0107771	49.564	0.710623	5.88723	8.06e-21	1.55e-18	LY6K	8	142700111	142705127	+	4049	protein_coding	lymphocyte antigen 6 family member K [Source:HGNC Symbol;Acc:HGNC:24225]	-
ENSG00000111145	1228.09	1230.04	1171.92	2662.51	2820.6	3058.54	1210.02	2847.22	-1.23447	8.07e-21	1.55e-18	ELK3	12	96194382	96269835	+	4648	protein_coding	ELK3, ETS transcription factor [Source:HGNC Symbol;Acc:HGNC:3325]	ETS
ENSG00000234719	111.968	85.6599	66.9232	8.6372	5.43445	10.5833	88.1836	8.21831	3.40404	9.66e-21	1.84e-18	NPIPB2	16	11927373	11976643	-	2719	protein_coding	nuclear pore complex interacting protein family, member B2 [Source:HGNC Symbol;Acc:HGNC:37451]	-
ENSG00000113739	161.495	143.674	174.569	41.9283	26.8841	28.805	159.913	32.5391	2.29335	1.63e-20	3.1e-18	STC2	5	173314713	173329503	-	6128	protein_coding	stanniocalcin 2 [Source:HGNC Symbol;Acc:HGNC:11374]	-
ENSG00000167553	4031.58	4053.74	4310.99	9757.01	9750.97	8476.83	4132.1	9328.27	-1.17469	1.83e-20	3.46e-18	TUBA1C	12	49188736	49274603	+	4631	protein_coding	tubulin alpha 1c [Source:HGNC Symbol;Acc:HGNC:20768]	-
ENSG00000023608	1960.49	2046.98	1538.72	737.914	660.788	700.277	1848.73	699.66	1.4016	2.54e-20	4.76e-18	SNAPC1	14	61762357	61796428	+	2656	protein_coding	small nuclear RNA activating complex polypeptide 1 [Source:HGNC Symbol;Acc:HGNC:11134]	-
ENSG00000116106	817.845	815.942	684.813	1852.04	1844.01	1942.21	772.867	1879.42	-1.28199	2.8e-20	5.22e-18	EPHA4	2	221418027	221574202	-	7554	protein_coding	EPH receptor A4 [Source:HGNC Symbol;Acc:HGNC:3388]	-
ENSG00000185291	118.344	105.627	113.57	24.7388	16.163	20.2291	112.514	20.377	2.45858	2.83e-20	5.24e-18	IL3RA	X	1336616	1382689	+	1710	protein_coding	interleukin 3 receptor subunit alpha [Source:HGNC Symbol;Acc:HGNC:6012]	-
ENSG00000168906	2773.52	2673.29	2712.82	5848.92	5818.99	6607.78	2719.88	6091.9	-1.16331	2.94e-20	5.42e-18	MAT2A	2	85539165	85545280	+	4487	protein_coding	methionine adenosyltransferase 2A [Source:HGNC Symbol;Acc:HGNC:6904]	-
ENSG00000258602	23.3651	36.2763	28.1263	164.073	140.323	131.006	29.2559	145.134	-2.30599	3.7e-20	6.78e-18	LINC01629	14	76959638	76965802	+	581	lincRNA	long intergenic non-protein coding RNA 1629 [Source:HGNC Symbol;Acc:HGNC:52260]	-
ENSG00000166016	1180.04	1125.14	1739.46	456.918	412.293	382.169	1348.21	417.127	1.69233	3.98e-20	7.24e-18	ABTB2	11	34150988	34358008	-	4973	protein_coding	ankyrin repeat and BTB domain containing 2 [Source:HGNC Symbol;Acc:HGNC:23842]	-
ENSG00000149716	994.32	949.155	959.372	402.974	384.442	371.473	967.616	386.296	1.32451	4.48e-20	8.12e-18	LTO1	11	69653076	69675416	-	7872	protein_coding	LTO1, ABCE1 maturation factor [Source:HGNC Symbol;Acc:HGNC:17589]	-
ENSG00000135473	2450.54	2382.93	2352.11	1091.27	1000.23	1061.04	2395.2	1050.85	1.18851	5.74e-20	1.03e-17	PAN2	12	56316223	56334053	-	7288	protein_coding	poly(A) specific ribonuclease subunit PAN2 [Source:HGNC Symbol;Acc:HGNC:20074]	-
ENSG00000144366	3447.8	3155.08	2483.55	1115.16	1099.82	1246.13	3028.81	1153.7	1.39234	9.11e-20	1.63e-17	GULP1	2	188291669	188595931	+	11979	protein_coding	GULP, engulfment adaptor PTB domain containing 1 [Source:HGNC Symbol;Acc:HGNC:18649]	-
ENSG00000117724	2263.75	2404.01	1724.01	5181.19	5309.26	6043.72	2130.59	5511.39	-1.37118	1.18e-19	2.1e-17	CENPF	1	214603195	214664588	+	11690	protein_coding	centromere protein F [Source:HGNC Symbol;Acc:HGNC:1857]	-
ENSG00000183778	494.825	487.448	463.269	1179.89	1124.42	1145.14	481.847	1149.81	-1.25457	1.19e-19	2.11e-17	B3GALT5	21	39556442	39673137	+	14319	protein_coding	beta-1,3-galactosyltransferase 5 [Source:HGNC Symbol;Acc:HGNC:920]	-
ENSG00000144354	716.427	668.299	673.171	1537.64	1621.23	1619.76	685.966	1592.88	-1.21528	1.23e-19	2.16e-17	CDCA7	2	173354820	173368997	+	3934	protein_coding	cell division cycle associated 7 [Source:HGNC Symbol;Acc:HGNC:14628]	-
ENSG00000138166	876.776	919.584	1205.98	370.476	340.52	301.311	1000.78	337.436	1.56828	1.26e-19	2.19e-17	DUSP5	10	110497838	110511544	+	2615	protein_coding	dual specificity phosphatase 5 [Source:HGNC Symbol;Acc:HGNC:3071]	-
ENSG00000170312	987.829	901.57	822.039	2043.34	2168.43	2194.44	903.812	2135.4	-1.24037	1.26e-19	2.19e-17	CDK1	10	60778331	60794852	+	3931	protein_coding	cyclin dependent kinase 1 [Source:HGNC Symbol;Acc:HGNC:1722]	-
ENSG00000213903	716.351	717.814	754.124	300.159	234.639	243.786	729.43	259.528	1.4906	1.39e-19	2.41e-17	LTB4R	14	24311450	24318036	+	4465	protein_coding	leukotriene B4 receptor [Source:HGNC Symbol;Acc:HGNC:6713]	-
ENSG00000067082	5338.5	5637.95	5824.58	2492.82	2580.72	2656.32	5600.34	2576.62	1.12	1.47e-19	2.53e-17	KLF6	10	3775996	3785281	-	6139	protein_coding	Kruppel like factor 6 [Source:HGNC Symbol;Acc:HGNC:2235]	zf-C2H2
ENSG00000215105	108.839	141.05	102.479	374.998	388.718	401.185	117.456	388.3	-1.72448	1.49e-19	2.55e-17	TTC3P1	X	75740831	75746911	-	6081	processed_pseudogene	tetratricopeptide repeat domain 3 pseudogene 1 [Source:HGNC Symbol;Acc:HGNC:23318]	-
ENSG00000128965	207.449	168.328	272.072	40.0535	40.7457	49.9239	215.95	43.5744	2.30609	1.56e-19	2.66e-17	CHAC1	15	40952962	40956519	+	2058	protein_coding	ChaC glutathione specific gamma-glutamylcyclotransferase 1 [Source:HGNC Symbol;Acc:HGNC:28680]	-
ENSG00000051108	2210.15	2200.13	2272.23	999.479	978.773	1005.7	2227.5	994.651	1.16309	1.95e-19	3.31e-17	HERPUD1	16	56932048	56944863	+	5155	protein_coding	homocysteine inducible ER protein with ubiquitin like domain 1 [Source:HGNC Symbol;Acc:HGNC:13744]	-
ENSG00000131398	1405.43	1415.6	1740.08	647.055	578.263	516.299	1520.37	580.539	1.38891	2.21e-19	3.72e-17	KCNC3	19	50311937	50333515	-	6277	protein_coding	potassium voltage-gated channel subfamily C member 3 [Source:HGNC Symbol;Acc:HGNC:6235]	-
ENSG00000187325	655.465	648.414	484.819	1521.41	1537.74	1587.82	596.233	1548.99	-1.37741	2.35e-19	3.95e-17	TAF9B	X	78129748	78139706	-	2791	protein_coding	TATA-box binding protein associated factor 9b [Source:HGNC Symbol;Acc:HGNC:17306]	-
ENSG00000029534	110.707	110.369	141.059	399.743	367.365	389.506	120.711	385.538	-1.67369	2.49e-19	4.15e-17	ANK1	8	41653220	41896762	-	10797	protein_coding	ankyrin 1 [Source:HGNC Symbol;Acc:HGNC:492]	-
ENSG00000182795	429.012	394.023	532.705	1288.97	1092.4	1273.85	451.913	1218.41	-1.43035	2.99e-19	4.95e-17	C1orf116	1	207018521	207032756	-	5502	protein_coding	chromosome 1 open reading frame 116 [Source:HGNC Symbol;Acc:HGNC:28667]	-
ENSG00000171848	1223.48	1206.29	955.479	2700.25	2661.08	2876.59	1128.42	2745.97	-1.28304	3.06e-19	5.05e-17	RRM2	2	10120698	10131419	+	5323	protein_coding	ribonucleotide reductase regulatory subunit M2 [Source:HGNC Symbol;Acc:HGNC:10452]	-
ENSG00000091490	872.201	971.155	836.623	345.8	355.511	355.452	893.326	352.254	1.3422	3.17e-19	5.18e-17	SEL1L3	4	25747427	25863760	-	7489	protein_coding	SEL1L family member 3 [Source:HGNC Symbol;Acc:HGNC:29108]	-
ENSG00000068028	944.351	954.758	1415.09	387.688	325.587	300.252	1104.73	337.842	1.70907	3.17e-19	5.18e-17	RASSF1	3	50329782	50340980	-	3683	protein_coding	Ras association domain family member 1 [Source:HGNC Symbol;Acc:HGNC:9882]	-
ENSG00000112029	453.515	486.581	383.163	1055.8	1125.48	1259.94	441.086	1147.07	-1.37881	3.28e-19	5.32e-17	FBXO5	6	152970519	152983579	-	3833	protein_coding	F-box protein 5 [Source:HGNC Symbol;Acc:HGNC:13584]	-
ENSG00000180035	918.035	1017.65	1375.05	360.919	398.237	337.462	1103.58	365.539	1.59389	3.31e-19	5.35e-17	ZNF48	16	30378106	30400108	+	3744	protein_coding	zinc finger protein 48 [Source:HGNC Symbol;Acc:HGNC:13114]	zf-C2H2
ENSG00000187514	8619	9267.11	9375.05	19796.1	18475.2	19590.6	9087.05	19287.3	-1.08575	3.4e-19	5.47e-17	PTMA	2	231706895	231713541	+	3378	protein_coding	prothymosin alpha [Source:HGNC Symbol;Acc:HGNC:9623]	-
ENSG00000164120	29.075	41.0873	21.5714	143.758	140.349	161.677	30.5779	148.595	-2.27785	5.38e-19	8.62e-17	HPGD	4	174490177	174523154	-	5529	protein_coding	15-hydroxyprostaglandin dehydrogenase [Source:HGNC Symbol;Acc:HGNC:5154]	-
ENSG00000111335	21.4389	32.3926	37.4348	135.212	142.497	177.551	30.4221	151.753	-2.31314	6.48e-19	1.03e-16	OAS2	12	112978395	113011723	+	6264	protein_coding	2'-5'-oligoadenylate synthetase 2 [Source:HGNC Symbol;Acc:HGNC:8087]	-
ENSG00000080986	447.89	500.914	348.537	1173.47	1099.86	1285.5	432.447	1186.28	-1.45587	6.53e-19	1.03e-16	NDC80	18	2571511	2616635	+	3600	protein_coding	NDC80, kinetochore complex component [Source:HGNC Symbol;Acc:HGNC:16909]	-
ENSG00000198959	1259.86	1178.46	1808.48	3825.09	4170.82	3793.02	1415.6	3929.64	-1.47279	6.97e-19	1.1e-16	TGM2	20	38127387	38166578	-	8036	protein_coding	transglutaminase 2 [Source:HGNC Symbol;Acc:HGNC:11778]	-
ENSG00000108984	28.0177	49.6655	34.4462	178.227	154.314	177.686	37.3765	170.076	-2.18291	8.14e-19	1.28e-16	MAP2K6	17	69414698	69553861	+	16655	protein_coding	mitogen-activated protein kinase kinase 6 [Source:HGNC Symbol;Acc:HGNC:6846]	-
ENSG00000092421	1839.29	1896.48	1782.45	815.792	770.01	852.402	1839.41	812.735	1.17824	1e-18	1.57e-16	SEMA6A	5	116443616	116574934	-	10956	protein_coding	semaphorin 6A [Source:HGNC Symbol;Acc:HGNC:10738]	-
ENSG00000164104	1273.16	1273.83	1215.53	2817.97	2617.21	2871.29	1254.17	2768.82	-1.14248	1.12e-18	1.74e-16	HMGB2	4	173331695	173335125	-	2775	protein_coding	high mobility group box 2 [Source:HGNC Symbol;Acc:HGNC:5000]	HMG
ENSG00000092470	312.72	333.328	235.888	840.624	804.242	836.487	293.979	827.118	-1.49235	1.12e-18	1.74e-16	WDR76	15	43826963	43868419	+	4078	protein_coding	WD repeat domain 76 [Source:HGNC Symbol;Acc:HGNC:25773]	-
ENSG00000205413	312.744	354.361	197.557	964.969	911.414	1130.06	288.22	1002.15	-1.79777	1.57e-18	2.42e-16	SAMD9	7	93099513	93118023	-	6855	protein_coding	sterile alpha motif domain containing 9 [Source:HGNC Symbol;Acc:HGNC:1348]	-
ENSG00000152661	803.67	833.044	814.928	1810.97	1755.16	1917.71	817.214	1827.95	-1.16132	1.71e-18	2.61e-16	GJA1	6	121435577	121449727	+	3413	protein_coding	gap junction protein alpha 1 [Source:HGNC Symbol;Acc:HGNC:4274]	-
ENSG00000161888	281.633	255.039	331.851	761.798	802.012	758.836	289.508	774.215	-1.41838	1.74e-18	2.65e-16	SPC24	19	11131520	11155808	-	2839	protein_coding	SPC24, NDC80 kinetochore complex component [Source:HGNC Symbol;Acc:HGNC:26913]	-
ENSG00000196517	142.559	168.511	191.002	40.9927	29.0673	42.4902	167.358	37.5167	2.15391	1.83e-18	2.78e-16	SLC6A9	1	43991500	44031467	-	5159	protein_coding	solute carrier family 6 member 9 [Source:HGNC Symbol;Acc:HGNC:11056]	-
ENSG00000186767	481.661	527.522	421.344	1117.33	1155.45	1227.01	476.842	1166.6	-1.29071	1.96e-18	2.95e-16	SPIN4	X	63347228	63351344	-	4117	protein_coding	spindlin family member 4 [Source:HGNC Symbol;Acc:HGNC:27040]	-
ENSG00000234685	93.1243	59.8348	78.1427	275.531	274.139	272.459	77.0339	274.043	-1.82879	2e-18	3.01e-16	NUS1P2	13	22915651	22916523	+	873	processed_pseudogene	NUS1 pseudogene 2 [Source:HGNC Symbol;Acc:HGNC:38473]	-
ENSG00000168497	120.05	155.277	138.09	469.009	394.323	597.82	137.806	487.051	-1.82057	2.51e-18	3.75e-16	CAVIN2	2	191834302	191847255	-	3229	protein_coding	caveolae associated protein 2 [Source:HGNC Symbol;Acc:HGNC:10690]	-
ENSG00000196159	143.645	151.411	136.193	408.446	393.056	426.715	143.75	409.406	-1.50931	2.6e-18	3.87e-16	FAT4	4	125316399	125492932	+	16439	protein_coding	FAT atypical cadherin 4 [Source:HGNC Symbol;Acc:HGNC:23109]	-
ENSG00000166246	71.2722	69.4178	95.6638	10.82	12.8075	9.61895	78.7846	11.0822	2.81704	2.86e-18	4.24e-16	C16orf71	16	4734272	4749396	+	4656	protein_coding	chromosome 16 open reading frame 71 [Source:HGNC Symbol;Acc:HGNC:25081]	-
ENSG00000120068	573.629	554.024	639.744	1367.96	1464.82	1301.65	589.133	1378.14	-1.22572	3e-18	4.43e-16	HOXB8	17	48611377	48614939	-	2051	protein_coding	homeobox B8 [Source:HGNC Symbol;Acc:HGNC:5119]	Homeobox
ENSG00000011021	1850.59	1716.47	1845.24	812.551	833.076	783.33	1804.1	809.652	1.15583	3.22e-18	4.73e-16	CLCN6	1	11806096	11848079	+	8174	protein_coding	chloride voltage-gated channel 6 [Source:HGNC Symbol;Acc:HGNC:2024]	-
ENSG00000132646	1739.69	2015.54	1800.62	3997.93	4024.2	4016.46	1851.95	4012.87	-1.11556	3.58e-18	5.2e-16	PCNA	20	5114953	5126626	-	1471	protein_coding	proliferating cell nuclear antigen [Source:HGNC Symbol;Acc:HGNC:8729]	-
ENSG00000106462	454.367	466.474	507.972	1130.2	1089.07	1102.57	476.271	1107.28	-1.2168	3.59e-18	5.2e-16	EZH2	7	148807383	148884321	-	4522	protein_coding	enhancer of zeste 2 polycomb repressive complex 2 subunit [Source:HGNC Symbol;Acc:HGNC:3527]	-
ENSG00000113211	47.967	38.9905	39.9132	150.281	160.63	170.219	42.2902	160.377	-1.91989	3.59e-18	5.2e-16	PCDHB6	5	141150022	141153287	+	3266	protein_coding	protocadherin beta 6 [Source:HGNC Symbol;Acc:HGNC:8691]	-
ENSG00000126787	699.595	739.884	468.339	1758.04	1731.59	1880.46	635.939	1790.03	-1.49307	3.75e-18	5.39e-16	DLGAP5	14	55148112	55191678	-	3667	protein_coding	DLG associated protein 5 [Source:HGNC Symbol;Acc:HGNC:16864]	-
ENSG00000135924	1873.79	1961.03	3168.7	716.376	782.641	630.177	2334.51	709.731	1.71766	3.76e-18	5.39e-16	DNAJB2	2	219279267	219286900	+	5886	protein_coding	DnaJ heat shock protein family (Hsp40) member B2 [Source:HGNC Symbol;Acc:HGNC:5228]	-
ENSG00000161011	6529.84	6794.55	9585.36	3051.31	3006.86	2659.66	7636.58	2905.94	1.39391	3.88e-18	5.53e-16	SQSTM1	5	179806398	179838078	+	7654	protein_coding	sequestosome 1 [Source:HGNC Symbol;Acc:HGNC:11280]	-
ENSG00000117632	2258.02	2348.69	2284	5240.43	4519.06	5130.68	2296.9	4963.39	-1.1116	3.96e-18	5.63e-16	STMN1	1	25884181	25906991	-	6261	protein_coding	stathmin 1 [Source:HGNC Symbol;Acc:HGNC:6510]	-
ENSG00000075213	274.94	386.716	295.136	859.161	865.357	1106.59	318.931	943.703	-1.56491	4.09e-18	5.79e-16	SEMA3A	7	83955777	84492724	-	9371	protein_coding	semaphorin 3A [Source:HGNC Symbol;Acc:HGNC:10723]	-
ENSG00000187689	104.895	117.911	209.668	559.958	620.113	815.985	144.158	665.352	-2.20536	4.5e-18	6.34e-16	AMTN	4	70518540	70532742	+	1037	protein_coding	amelotin [Source:HGNC Symbol;Acc:HGNC:33188]	-
ENSG00000260401	41.2102	45.6663	57.4341	169.759	182.067	203.167	48.1036	184.998	-1.9397	4.99e-18	7e-16	AP002761.4	11	73238975	73242335	+	3361	sense_overlapping	novel transcript, overlapping to P2RY2	-
ENSG00000120889	4129.15	4227.92	5182.47	1975.21	1970.36	2024.17	4513.18	1989.91	1.18142	5.7e-18	7.96e-16	TNFRSF10B	8	23020133	23069179	-	5158	protein_coding	TNF receptor superfamily member 10b [Source:HGNC Symbol;Acc:HGNC:11905]	-
ENSG00000147065	8378.64	9153.84	8949.83	17930.2	17690.3	19687.4	8827.44	18435.9	-1.06244	6.42e-18	8.93e-16	MSN	X	65588377	65741931	+	5971	protein_coding	moesin [Source:HGNC Symbol;Acc:HGNC:7373]	-
ENSG00000141682	1497.54	1493.74	1488.14	590.042	546.29	719.225	1493.14	618.519	1.27125	8.27e-18	1.14e-15	PMAIP1	18	59899948	59904306	+	2235	protein_coding	phorbol-12-myristate-13-acetate-induced protein 1 [Source:HGNC Symbol;Acc:HGNC:9108]	-
ENSG00000119698	613.991	744.651	550.318	148.343	218.296	212.741	636.32	193.126	1.71935	8.34e-18	1.15e-15	PPP4R4	14	94146128	94279735	+	4974	protein_coding	protein phosphatase 4 regulatory subunit 4 [Source:HGNC Symbol;Acc:HGNC:23788]	-
ENSG00000172572	62.8899	71.4728	57.1092	223.909	234.677	347.659	63.824	268.748	-2.07224	9.01e-18	1.24e-15	PDE3A	12	20369245	20684381	+	8398	protein_coding	phosphodiesterase 3A [Source:HGNC Symbol;Acc:HGNC:8778]	-
ENSG00000100219	2073.98	2088.74	2223.22	942.231	1034.31	871.725	2128.65	949.42	1.16476	1.02e-17	1.39e-15	XBP1	22	28794555	28800597	-	3028	protein_coding	X-box binding protein 1 [Source:HGNC Symbol;Acc:HGNC:12801]	TF_bZIP
ENSG00000187045	76.892	81.8361	100.142	14.0801	16.0418	14.9071	86.29	15.0097	2.51432	1.09e-17	1.49e-15	TMPRSS6	22	37065436	37109713	-	4232	protein_coding	transmembrane serine protease 6 [Source:HGNC Symbol;Acc:HGNC:16517]	-
ENSG00000173812	12391.5	12431.6	14368.4	6101.72	6109.14	6359.89	13063.8	6190.25	1.0775	1.1e-17	1.49e-15	EIF1	17	41688885	41692668	+	3623	protein_coding	eukaryotic translation initiation factor 1 [Source:HGNC Symbol;Acc:HGNC:3249]	-
ENSG00000120053	635.47	776.912	788.723	264.683	213.306	289.326	733.702	255.772	1.5199	1.13e-17	1.52e-15	GOT1	10	99396870	99431569	-	3369	protein_coding	glutamic-oxaloacetic transaminase 1 [Source:HGNC Symbol;Acc:HGNC:4432]	-
ENSG00000074047	488.198	471.204	534.331	1372.13	1376.97	1045.31	497.911	1264.8	-1.34459	1.23e-17	1.66e-15	GLI2	2	120735623	120992653	+	7341	protein_coding	GLI family zinc finger 2 [Source:HGNC Symbol;Acc:HGNC:4318]	zf-C2H2
ENSG00000172432	1843.86	1944	2377.89	864.437	860.977	892.876	2055.25	872.764	1.2356	1.4e-17	1.87e-15	GTPBP2	6	43605316	43629162	-	4624	protein_coding	GTP binding protein 2 [Source:HGNC Symbol;Acc:HGNC:4670]	-
ENSG00000079459	7367.45	7556.27	8274.91	3788.28	3611.98	3781.24	7732.88	3727.17	1.05292	1.51e-17	2.01e-15	FDFT1	8	11795573	11839309	+	5202	protein_coding	farnesyl-diphosphate farnesyltransferase 1 [Source:HGNC Symbol;Acc:HGNC:3629]	-
ENSG00000141391	304.992	335.073	410.946	95.2164	115.565	108.539	350.337	106.44	1.71768	1.53e-17	2.02e-15	PRELID3A	18	12407896	12432238	+	2643	protein_coding	PRELI domain containing 3A [Source:HGNC Symbol;Acc:HGNC:24639]	-
ENSG00000056487	56.064	100.093	95.5688	2.28981	5.39952	12.6031	83.9085	6.76414	3.60512	1.6e-17	2.12e-15	PHF21B	22	44881162	45009999	-	5753	protein_coding	PHD finger protein 21B [Source:HGNC Symbol;Acc:HGNC:25161]	-
ENSG00000221826	74.2036	85.8145	53.3068	3.3658	10.6178	8.49259	71.1083	7.49208	3.22369	1.67e-17	2.2e-15	PSG3	19	42721638	42740569	-	3486	protein_coding	pregnancy specific beta-1-glycoprotein 3 [Source:HGNC Symbol;Acc:HGNC:9520]	-
ENSG00000203875	645.723	672.931	1100	208.646	242.983	222.444	806.216	224.691	1.84275	1.86e-17	2.43e-15	SNHG5	6	85660950	85678748	-	2806	processed_transcript	small nucleolar RNA host gene 5 [Source:HGNC Symbol;Acc:HGNC:21026]	-
ENSG00000129195	110.679	115.135	148.361	404.077	425.017	349.209	124.725	392.768	-1.65339	1.89e-17	2.47e-15	PIMREG	17	6444415	6451469	+	2823	protein_coding	PICALM interacting mitotic regulator [Source:HGNC Symbol;Acc:HGNC:25483]	-
ENSG00000164308	907.858	1077.83	852.914	2134.14	2131.07	2594.45	946.202	2286.55	-1.27295	2.05e-17	2.66e-15	ERAP2	5	96875939	96919716	+	7422	protein_coding	endoplasmic reticulum aminopeptidase 2 [Source:HGNC Symbol;Acc:HGNC:29499]	-
ENSG00000088305	1777.23	1931.68	2047.01	900.012	867.378	824.852	1918.64	864.081	1.1508	2.16e-17	2.8e-15	DNMT3B	20	32762385	32809356	+	4630	protein_coding	DNA methyltransferase 3 beta [Source:HGNC Symbol;Acc:HGNC:2979]	-
ENSG00000244509	48.7747	56.2124	50.847	164.381	191.628	192.575	51.9447	182.861	-1.81333	2.4e-17	3.1e-15	APOBEC3C	22	39014083	39020352	+	2818	protein_coding	apolipoprotein B mRNA editing enzyme catalytic subunit 3C [Source:HGNC Symbol;Acc:HGNC:17353]	-
ENSG00000281162	3.71048	6.69112	5.45023	41.3042	63.0781	63.7532	5.28394	56.0452	-3.37584	2.81e-17	3.6e-15	LINC01127	2	101962056	101987167	+	3841	lincRNA	long intergenic non-protein coding RNA 1127 [Source:HGNC Symbol;Acc:HGNC:49292]	-
ENSG00000158296	161.411	157.004	203.771	51.6774	38.6171	36.2805	174.062	42.1917	2.04202	2.84e-17	3.63e-15	SLC13A3	20	46557823	46684467	-	6055	protein_coding	solute carrier family 13 member 3 [Source:HGNC Symbol;Acc:HGNC:14430]	-
ENSG00000011638	100.182	124.619	201.429	13.0975	25.5084	14.9669	142.077	17.8576	2.98297	3.05e-17	3.88e-15	TMEM159	16	21158377	21180616	+	2558	protein_coding	transmembrane protein 159 [Source:HGNC Symbol;Acc:HGNC:30136]	-
ENSG00000081041	642.961	734.938	893.401	241.084	299.662	250.161	757.1	263.636	1.5216	3.26e-17	4.13e-15	CXCL2	4	74097035	74099293	-	1500	protein_coding	C-X-C motif chemokine ligand 2 [Source:HGNC Symbol;Acc:HGNC:4603]	-
ENSG00000196611	2625.9	2813.16	3892.58	7454.81	8697.41	11399.9	3110.55	9184.03	-1.5619	3.54e-17	4.47e-15	MMP1	11	102789920	102798160	-	1970	protein_coding	matrix metallopeptidase 1 [Source:HGNC Symbol;Acc:HGNC:7155]	-
ENSG00000103044	470.288	476.903	587.163	1386.15	1270.01	1128.24	511.451	1261.47	-1.30199	3.85e-17	4.85e-15	HAS3	16	69105564	69118719	+	5289	protein_coding	hyaluronan synthase 3 [Source:HGNC Symbol;Acc:HGNC:4820]	-
ENSG00000168564	2843.95	2883.75	2578.24	1306.31	1175.89	1330.25	2768.64	1270.82	1.12333	4.05e-17	5.08e-15	CDKN2AIP	4	183444591	183448198	+	3193	protein_coding	CDKN2A interacting protein [Source:HGNC Symbol;Acc:HGNC:24325]	-
ENSG00000165417	550.21	623.725	447.596	1387.33	1270.09	1351.58	540.51	1336.33	-1.30592	4.1e-17	5.1e-15	GTF2A1	14	81175452	81221377	-	6819	protein_coding	general transcription factor IIA subunit 1 [Source:HGNC Symbol;Acc:HGNC:4646]	-
ENSG00000049130	664.887	585.489	521.277	1342.08	1342.9	1529.21	590.551	1404.73	-1.25011	4.11e-17	5.1e-15	KITLG	12	88492793	88580851	-	6205	protein_coding	KIT ligand [Source:HGNC Symbol;Acc:HGNC:6343]	-
ENSG00000167306	938.79	1032.01	1102.17	449.464	426.236	439.535	1024.32	438.412	1.22416	4.23e-17	5.24e-15	MYO5B	18	49822813	50195093	-	10488	protein_coding	myosin VB [Source:HGNC Symbol;Acc:HGNC:7603]	-
ENSG00000079257	60.9155	79.0921	71.7857	263.555	206.875	270.214	70.5978	246.882	-1.8043	4.4e-17	5.43e-15	LXN	3	158645822	158672693	-	1504	protein_coding	latexin [Source:HGNC Symbol;Acc:HGNC:13347]	-
ENSG00000126803	183.057	166.513	211.888	500.306	506.512	512.955	187.153	506.591	-1.43557	4.6e-17	5.65e-15	HSPA2	14	64535905	64546173	+	5777	protein_coding	heat shock protein family A (Hsp70) member 2 [Source:HGNC Symbol;Acc:HGNC:5235]	-
ENSG00000074527	3862.59	4049.98	3897.52	1944.91	1933.92	1853.96	3936.69	1910.93	1.04267	5.1e-17	6.24e-15	NTN4	12	95657807	95791152	-	4166	protein_coding	netrin 4 [Source:HGNC Symbol;Acc:HGNC:13658]	-
ENSG00000256128	149.257	161.889	147.117	41.0668	35.4405	46.7396	152.754	41.0823	1.8914	5.52e-17	6.73e-15	LINC00944	12	126729787	126772411	-	1853	lincRNA	long intergenic non-protein coding RNA 944 [Source:HGNC Symbol;Acc:HGNC:48640]	-
ENSG00000155066	67.5716	72.3752	69.0289	212.967	261.111	212.933	69.6586	229.004	-1.71516	5.65e-17	6.86e-15	PROM2	2	95274453	95291308	+	6063	protein_coding	prominin 2 [Source:HGNC Symbol;Acc:HGNC:20685]	-
ENSG00000124107	176.476	192.354	177.112	454.067	520.483	647.876	181.981	540.809	-1.57078	6.08e-17	7.35e-15	SLPI	20	45252239	45254564	-	596	protein_coding	secretory leukocyte peptidase inhibitor [Source:HGNC Symbol;Acc:HGNC:11092]	-
ENSG00000031698	5996.68	6128.22	6533.24	3089.2	3081.86	3028.86	6219.38	3066.64	1.0201	6.32e-17	7.62e-15	SARS	1	109213918	109238169	+	3836	protein_coding	seryl-tRNA synthetase [Source:HGNC Symbol;Acc:HGNC:10537]	-
ENSG00000133639	966.96	1021.5	1166.73	446.272	459.365	442.749	1051.73	449.462	1.22637	7.6e-17	9.13e-15	BTG1	12	92140278	92145897	-	4854	protein_coding	BTG anti-proliferation factor 1 [Source:HGNC Symbol;Acc:HGNC:1130]	-
ENSG00000112559	9.3935	7.58493	10.0252	59.4448	63.1401	57.5072	9.00121	60.0307	-2.71861	8.11e-17	9.7e-15	MDFI	6	41636882	41654246	+	2523	protein_coding	MyoD family inhibitor [Source:HGNC Symbol;Acc:HGNC:6967]	-
ENSG00000175591	112.548	131.397	140.042	400.828	429.266	333.279	127.996	387.791	-1.59796	9.5e-17	1.13e-14	P2RY2	11	73218298	73236352	+	2861	protein_coding	purinergic receptor P2Y2 [Source:HGNC Symbol;Acc:HGNC:8541]	-
ENSG00000125378	107.941	102.761	122.79	345.706	351.159	295.988	111.164	330.951	-1.57236	9.54e-17	1.13e-14	BMP4	14	53949736	53958761	-	3082	protein_coding	bone morphogenetic protein 4 [Source:HGNC Symbol;Acc:HGNC:1071]	-
ENSG00000174600	3.70316	7.65788	5.43702	53.9606	45.0588	51.0739	5.59935	50.0311	-3.13131	1.02e-16	1.2e-14	CMKLR1	12	108288044	108339341	-	5690	protein_coding	chemerin chemokine-like receptor 1 [Source:HGNC Symbol;Acc:HGNC:2121]	-
ENSG00000145431	905.168	821.568	827.602	1870.4	1733.81	2059.2	851.446	1887.8	-1.14861	1.03e-16	1.22e-14	PDGFC	4	156760454	156971394	-	5593	protein_coding	platelet derived growth factor C [Source:HGNC Symbol;Acc:HGNC:8801]	-
ENSG00000104332	762.36	752.075	808.654	1601.39	1682.27	1693.19	774.363	1658.95	-1.099	1.17e-16	1.38e-14	SFRP1	8	41261958	41309497	-	4761	protein_coding	secreted frizzled related protein 1 [Source:HGNC Symbol;Acc:HGNC:10776]	-
ENSG00000188921	86.4634	84.7831	63.3596	243.225	246.372	295.713	78.202	261.77	-1.74201	1.25e-16	1.47e-14	HACD4	9	20999515	21031636	-	9152	protein_coding	3-hydroxyacyl-CoA dehydratase 4 [Source:HGNC Symbol;Acc:HGNC:20920]	-
ENSG00000090889	764.206	868.337	759.428	1742.89	1658.8	1845.33	797.324	1749.01	-1.13325	1.48e-16	1.72e-14	KIF4A	X	70290090	70420832	+	4533	protein_coding	kinesin family member 4A [Source:HGNC Symbol;Acc:HGNC:13339]	-
ENSG00000248498	32.9708	18.9254	29.1246	5.55e-17	5.55e-17	5.55e-17	27.0069	5.55e-17	7.76582	1.51e-16	1.76e-14	ASNSP1	8	46579213	46638886	-	2835	transcribed_unprocessed_pseudogene	asparagine synthetase pseudogene 1 [Source:HGNC Symbol;Acc:HGNC:754]	-
ENSG00000169129	416.804	445.559	457.957	980.053	989.459	1000.38	440.106	989.965	-1.16922	1.65e-16	1.91e-14	AFAP1L2	10	114294824	114404756	-	5789	protein_coding	actin filament associated protein 1 like 2 [Source:HGNC Symbol;Acc:HGNC:25901]	-
ENSG00000237686	104.16	98.9327	128.324	29.0069	21.4468	17.1386	110.472	22.5308	2.28836	1.66e-16	1.91e-14	AL109615.3	6	43995723	44074652	-	2296	antisense	uncharacterized LOC101929705 [Source:NCBI gene;Acc:101929705]	-
ENSG00000169679	578.353	673.24	485.771	1323.74	1384.62	1526.02	579.121	1411.46	-1.2853	1.69e-16	1.94e-14	BUB1	2	110637698	110678114	-	6032	protein_coding	BUB1 mitotic checkpoint serine/threonine kinase [Source:HGNC Symbol;Acc:HGNC:1148]	-
ENSG00000116885	324.756	375.148	366.178	138.144	115.711	111.832	355.36	121.896	1.54289	1.84e-16	2.11e-14	OSCP1	1	36415827	36450451	-	2788	protein_coding	organic solute carrier partner 1 [Source:HGNC Symbol;Acc:HGNC:29971]	-
ENSG00000144063	32.6696	50.5026	55.6225	179.407	207.591	165.073	46.2649	184.024	-1.98849	1.94e-16	2.21e-14	MALL	2	110083870	110116566	-	3167	protein_coding	mal, T cell differentiation protein like [Source:HGNC Symbol;Acc:HGNC:6818]	-
ENSG00000137449	657.206	712.183	628.587	230.318	261.284	288.288	665.992	259.963	1.35664	1.98e-16	2.25e-14	CPEB2	4	15002674	15070153	+	7177	protein_coding	cytoplasmic polyadenylation element binding protein 2 [Source:HGNC Symbol;Acc:HGNC:21745]	-
ENSG00000104957	820.463	817.69	1116.06	359.754	356.549	318.305	918.071	344.87	1.41241	2.01e-16	2.27e-14	CCDC130	19	13731760	13763296	+	3307	protein_coding	coiled-coil domain containing 130 [Source:HGNC Symbol;Acc:HGNC:28118]	-
ENSG00000182199	3356.44	3456.77	4230.34	1746.04	1672.64	1549.63	3681.18	1656.1	1.15238	2.06e-16	2.32e-14	SHMT2	12	57229327	57234935	+	4838	protein_coding	serine hydroxymethyltransferase 2 [Source:HGNC Symbol;Acc:HGNC:10852]	-
ENSG00000166670	146.3	194.303	183.592	497.391	564.506	873.282	174.732	645.06	-1.88356	2.12e-16	2.39e-14	MMP10	11	102770503	102780628	-	1758	protein_coding	matrix metallopeptidase 10 [Source:HGNC Symbol;Acc:HGNC:7156]	-
ENSG00000116584	1835.5	1721.19	2117.07	833.123	873.773	851.403	1891.25	852.766	1.14908	2.18e-16	2.44e-14	ARHGEF2	1	155946851	156007070	-	9135	protein_coding	Rho/Rac guanine nucleotide exchange factor 2 [Source:HGNC Symbol;Acc:HGNC:682]	-
ENSG00000134259	98.6295	67.4082	113.858	9.73994	16.9287	3.33519	93.2987	10.0013	3.20467	2.28e-16	2.54e-14	NGF	1	115285918	115338236	-	1047	protein_coding	nerve growth factor [Source:HGNC Symbol;Acc:HGNC:7808]	-
ENSG00000285966	19.9115	11.4069	5.22947	82.1767	77.2061	98.844	12.1826	86.0756	-2.81164	2.4e-16	2.66e-14	AC007686.4	14	76958098	77000609	-	2847	lincRNA	novel transcript	-
ENSG00000153933	2933.26	2737.14	2170.13	1090.3	1079.46	1195.07	2613.51	1121.61	1.22028	2.7e-16	2.99e-14	DGKE	17	56834099	56869567	+	10933	protein_coding	diacylglycerol kinase epsilon [Source:HGNC Symbol;Acc:HGNC:2852]	-
ENSG00000101000	70.3936	64.6704	81.0047	235.506	238.737	206.568	72.0229	226.937	-1.65334	3.23e-16	3.57e-14	PROCR	20	35172073	35216240	+	1696	protein_coding	protein C receptor [Source:HGNC Symbol;Acc:HGNC:9452]	-
ENSG00000237649	567.912	585.432	735.292	1448.99	1509.83	1414.42	629.545	1457.75	-1.21099	3.36e-16	3.7e-14	KIFC1	6	33391536	33409924	+	3345	protein_coding	kinesin family member C1 [Source:HGNC Symbol;Acc:HGNC:6389]	-
ENSG00000148677	275.185	300.047	186.734	72.2926	60.0449	63.8788	253.989	65.4054	1.95519	4.15e-16	4.56e-14	ANKRD1	10	90912096	90921276	-	1979	protein_coding	ankyrin repeat domain 1 [Source:HGNC Symbol;Acc:HGNC:15819]	-
ENSG00000175463	242.116	209.255	360.341	65.8881	71.6435	54.3989	270.571	63.9768	2.07853	4.56e-16	4.99e-14	TBC1D10C	11	67403915	67410089	+	4993	protein_coding	TBC1 domain family member 10C [Source:HGNC Symbol;Acc:HGNC:24702]	-
ENSG00000254780	21.7536	10.393	12.6359	107.894	70.9243	105.26	14.9275	94.6928	-2.65526	4.82e-16	5.25e-14	AC023232.1	11	47905323	47905607	-	285	processed_pseudogene	Sec61 beta subunit (SEC61B) pseudogene	-
ENSG00000188375	60.2058	40.8223	53.6378	2.24937	6.38693	6.35191	51.5553	4.99607	3.33435	4.88e-16	5.29e-14	H3F3C	12	31791185	31792241	-	1057	protein_coding	H3 histone family member 3C [Source:HGNC Symbol;Acc:HGNC:33164]	-
ENSG00000179148	38.4697	34.2026	46.4903	2.19067	4.24265	2.15314	39.7209	2.86215	3.74023	5.06e-16	5.47e-14	ALOXE3	17	8095900	8119047	-	3760	protein_coding	arachidonate lipoxygenase 3 [Source:HGNC Symbol;Acc:HGNC:13743]	-
ENSG00000140104	541.671	519.719	660.76	202.153	214.184	231.927	574.05	216.088	1.40917	6.71e-16	7.23e-14	CLBA1	14	104985775	105010482	+	5225	protein_coding	clathrin binding box of aftiphilin containing 1 [Source:HGNC Symbol;Acc:HGNC:20126]	-
ENSG00000197405	215.112	189.427	180.673	48.7304	68.3242	46.9358	195.071	54.6635	1.83298	6.86e-16	7.38e-14	C5AR1	19	47290023	47322066	+	2951	protein_coding	complement C5a receptor 1 [Source:HGNC Symbol;Acc:HGNC:1338]	-
ENSG00000137699	29.0554	29.4792	36.4614	113.611	122.142	152.01	31.6654	129.254	-2.02413	7e-16	7.5e-14	TRIM29	11	120111275	120185529	-	10218	protein_coding	tripartite motif containing 29 [Source:HGNC Symbol;Acc:HGNC:17274]	-
ENSG00000150764	446.125	376.961	360.527	942.219	869.632	1015.19	394.538	942.348	-1.25591	7.07e-16	7.55e-14	DIXDC1	11	111927144	112022584	+	8509	protein_coding	DIX domain containing 1 [Source:HGNC Symbol;Acc:HGNC:23695]	-
ENSG00000132357	21.5733	23.8194	21.7785	102.577	86.8408	98.9525	22.3904	96.1234	-2.09567	7.35e-16	7.82e-14	CARD6	5	40841184	40860175	+	4399	protein_coding	caspase recruitment domain family member 6 [Source:HGNC Symbol;Acc:HGNC:16394]	-
ENSG00000171503	77.9521	81.9283	66.167	228.011	216.39	246.828	75.3491	230.41	-1.61138	7.51e-16	7.96e-14	ETFDH	4	158672125	158709623	+	4493	protein_coding	electron transfer flavoprotein dehydrogenase [Source:HGNC Symbol;Acc:HGNC:3483]	-
ENSG00000139278	131.575	130.523	84.123	381.399	339.58	400.075	115.407	373.685	-1.69463	7.58e-16	8.01e-14	GLIPR1	12	75480680	75503853	+	6273	protein_coding	GLI pathogenesis related 1 [Source:HGNC Symbol;Acc:HGNC:17001]	-
ENSG00000131480	327.667	319.856	338.01	117.788	107.189	129.746	328.511	118.241	1.47331	7.77e-16	8.18e-14	AOC2	17	42844600	42850707	+	2657	protein_coding	amine oxidase, copper containing 2 [Source:HGNC Symbol;Acc:HGNC:549]	-
ENSG00000174718	30840.1	30927.9	19075.6	9234.24	9474.83	11130.8	26947.9	9946.61	1.43788	9.29e-16	9.75e-14	KIAA1551	12	31959370	31993107	+	6646	protein_coding	KIAA1551 [Source:HGNC Symbol;Acc:HGNC:25559]	-
ENSG00000140937	368.011	417.081	349.643	911.937	812.9	964.112	378.245	896.316	-1.24457	9.35e-16	9.78e-14	CDH11	16	64943753	65126112	-	13381	protein_coding	cadherin 11 [Source:HGNC Symbol;Acc:HGNC:1750]	-
ENSG00000128567	2785.72	2746.61	2722.8	5210.35	5406.67	5788.35	2751.71	5468.46	-0.990778	1.03e-15	1.07e-13	PODXL	7	131500262	131558217	-	6874	protein_coding	podocalyxin like [Source:HGNC Symbol;Acc:HGNC:9171]	-
ENSG00000175305	104.251	115.303	80.597	328.389	278.548	319.238	100.05	308.725	-1.62495	1.11e-15	1.15e-13	CCNE2	8	94879770	94896678	-	4397	protein_coding	cyclin E2 [Source:HGNC Symbol;Acc:HGNC:1590]	-
ENSG00000275395	67.665	49.3835	69.1731	4.42127	12.6906	5.37961	62.0739	7.49716	3.0281	1.14e-15	1.18e-13	FCGBP	19	39863323	39934626	-	12961	protein_coding	Fc fragment of IgG binding protein [Source:HGNC Symbol;Acc:HGNC:13572]	-
ENSG00000117450	4185.56	4103.22	4619.04	9102.2	8280.84	8450.13	4302.6	8611.06	-1.00093	1.2e-15	1.24e-13	PRDX1	1	45511036	45523047	-	1522	protein_coding	peroxiredoxin 1 [Source:HGNC Symbol;Acc:HGNC:9352]	-
ENSG00000186470	109.717	136.191	135.457	343.664	340.589	384.102	127.122	356.118	-1.48511	1.21e-15	1.24e-13	BTN3A2	6	26365159	26378320	+	7042	protein_coding	butyrophilin subfamily 3 member A2 [Source:HGNC Symbol;Acc:HGNC:1139]	-
ENSG00000197063	3854.96	3893.71	5268.91	2007.45	1833.28	1658.22	4339.2	1832.98	1.24323	1.26e-15	1.3e-13	MAFG	17	81918270	81927714	-	5220	protein_coding	MAF bZIP transcription factor G [Source:HGNC Symbol;Acc:HGNC:6781]	TF_bZIP
ENSG00000243225	13.0112	25.8072	19.9923	85.5262	97.4707	114.793	19.6036	99.2635	-2.33324	1.31e-15	1.34e-13	AC007686.1	14	76968683	76969145	+	463	processed_pseudogene	ribosomal protein, large, P1 (RPLP1) pseudogene	-
ENSG00000149485	7125.26	7224.03	7338.12	3565.77	3561.65	3902.51	7229.14	3676.64	0.975409	1.39e-15	1.41e-13	FADS1	11	61799625	61829318	-	10230	protein_coding	fatty acid desaturase 1 [Source:HGNC Symbol;Acc:HGNC:3574]	-
ENSG00000182263	1478.94	1373.84	1016.25	2973.64	2979.11	3234.17	1289.68	3062.31	-1.24763	1.39e-15	1.42e-13	FIGN	2	163593396	163736012	-	9942	protein_coding	fidgetin, microtubule severing factor [Source:HGNC Symbol;Acc:HGNC:13285]	-
ENSG00000081760	1402.75	1241.37	1429.19	628.868	605.079	651.277	1357.77	628.408	1.11137	1.49e-15	1.51e-13	AACS	12	125065379	125143333	+	16094	protein_coding	acetoacetyl-CoA synthetase [Source:HGNC Symbol;Acc:HGNC:21298]	-
ENSG00000144810	54.2967	71.4299	78.3092	229.196	212.218	309.42	68.0119	250.278	-1.87748	1.61e-15	1.62e-13	COL8A1	3	99638475	99799226	+	9408	protein_coding	collagen type VIII alpha 1 chain [Source:HGNC Symbol;Acc:HGNC:2215]	-
ENSG00000120802	3164.18	3242.73	2359.97	6501.51	6262.32	6943.06	2922.3	6568.96	-1.16858	1.62e-15	1.62e-13	TMPO	12	98515512	98550379	+	8593	protein_coding	thymopoietin [Source:HGNC Symbol;Acc:HGNC:11875]	-
ENSG00000115204	807.385	875.896	867.664	323.248	374.76	394.738	850.315	364.249	1.22274	1.62e-15	1.62e-13	MPV17	2	27309492	27325680	-	5625	protein_coding	MPV17, mitochondrial inner membrane protein [Source:HGNC Symbol;Acc:HGNC:7224]	-
ENSG00000117226	125.782	118.941	142.785	352.395	346.03	468.019	129.169	388.815	-1.58862	1.72e-15	1.72e-13	GBP3	1	89006666	89022894	-	4297	protein_coding	guanylate binding protein 3 [Source:HGNC Symbol;Acc:HGNC:4184]	-
ENSG00000269893	286.093	308.295	537.701	84.3538	89.9529	94.6718	377.363	89.6595	2.072	1.77e-15	1.77e-13	SNHG8	4	118278709	118279823	+	923	lincRNA	small nucleolar RNA host gene 8 [Source:HGNC Symbol;Acc:HGNC:33098]	-
ENSG00000129028	247.056	233.293	181.42	58.409	74.7752	52.2723	220.59	61.8188	1.83308	1.82e-15	1.81e-13	THAP10	15	70881342	70892785	-	2399	protein_coding	THAP domain containing 10 [Source:HGNC Symbol;Acc:HGNC:23193]	THAP
ENSG00000103269	132.159	151.281	227.664	44.0382	25.8324	27.7585	170.368	32.543	2.38404	2.11e-15	2.09e-13	RHBDL1	16	675666	678268	+	1884	protein_coding	rhomboid like 1 [Source:HGNC Symbol;Acc:HGNC:10007]	-
ENSG00000164530	9.25536	18.1312	19.1989	72.5364	85.6399	90.3845	15.5285	82.8536	-2.40556	2.17e-15	2.14e-13	PI16	6	36948263	36964837	+	2378	protein_coding	peptidase inhibitor 16 [Source:HGNC Symbol;Acc:HGNC:21245]	-
ENSG00000188486	1300.19	1295.57	1968.41	4946.42	4883.93	3397.36	1521.39	4409.24	-1.535	2.2e-15	2.16e-13	H2AFX	11	119093854	119095467	-	1614	protein_coding	H2A histone family member X [Source:HGNC Symbol;Acc:HGNC:4739]	-
ENSG00000253731	64.8573	57.1012	54.421	192.28	187.383	173.541	58.7932	184.401	-1.64707	2.33e-15	2.29e-13	PCDHGA6	5	141373914	141512979	+	7910	protein_coding	protocadherin gamma subfamily A, 6 [Source:HGNC Symbol;Acc:HGNC:8704]	-
ENSG00000186866	941.619	874.784	1233.26	422.427	385.573	409.728	1016.55	405.909	1.32435	2.4e-15	2.34e-13	POFUT2	21	45263928	45287898	-	5862	protein_coding	protein O-fucosyltransferase 2 [Source:HGNC Symbol;Acc:HGNC:14683]	-
ENSG00000168374	4638.17	4659.28	4307.18	2208.63	2202.76	2400.86	4534.88	2270.75	0.997836	2.4e-15	2.34e-13	ARF4	3	57571363	57598220	-	2595	protein_coding	ADP ribosylation factor 4 [Source:HGNC Symbol;Acc:HGNC:655]	-
ENSG00000188641	1798.9	1842.19	1850.66	3519.34	3561.66	4021.67	1830.58	3700.89	-1.01552	2.41e-15	2.34e-13	DPYD	1	97077743	97995000	-	7131	protein_coding	dihydropyrimidine dehydrogenase [Source:HGNC Symbol;Acc:HGNC:3012]	-
ENSG00000243742	49.7875	53.3756	39.8035	4.36201	5.36024	6.36248	47.6556	5.36157	3.12304	2.5e-15	2.42e-13	RPLP0P2	11	61615036	61639449	+	3909	transcribed_processed_pseudogene	ribosomal protein lateral stalk subunit P0 pseudogene 2 [Source:HGNC Symbol;Acc:HGNC:17960]	-
ENSG00000144821	206.573	216.164	185.195	34.8543	48.2374	69.9602	202.644	51.0173	1.98667	2.6e-15	2.51e-13	MYH15	3	108380369	108529322	-	7694	protein_coding	myosin heavy chain 15 [Source:HGNC Symbol;Acc:HGNC:31073]	-
ENSG00000111665	181.294	193.392	125.004	527.218	536.398	439.686	166.563	501.101	-1.58876	2.62e-15	2.52e-13	CDCA3	12	6844793	6852066	-	5653	protein_coding	cell division cycle associated 3 [Source:HGNC Symbol;Acc:HGNC:14624]	-
ENSG00000261087	158.754	128.427	151.771	47.2816	33.2422	25.7045	146.317	35.4095	2.04364	2.71e-15	2.6e-13	AP003469.4	8	101166805	101169629	-	2825	lincRNA	novel transcript	-
ENSG00000197046	37.3938	47.5816	62.0583	187.92	170.304	168.2	49.0112	175.475	-1.83649	2.79e-15	2.67e-13	SIGLEC15	18	45825512	45844080	+	3598	protein_coding	sialic acid binding Ig like lectin 15 [Source:HGNC Symbol;Acc:HGNC:27596]	-
ENSG00000130703	1198.94	1148.09	1322.95	534.941	560.061	594.847	1223.33	563.283	1.11876	2.88e-15	2.75e-13	OSBPL2	20	62231922	62296213	+	13047	protein_coding	oxysterol binding protein like 2 [Source:HGNC Symbol;Acc:HGNC:15761]	-
ENSG00000250251	1164.92	1238.45	1993.08	514.136	493.55	362.092	1465.48	456.593	1.6822	3.12e-15	2.97e-13	PKD1P6	16	15125242	15154564	-	6015	transcribed_unprocessed_pseudogene	polycystin 1, transient receptor potential channel interacting pseudogene 6 [Source:HGNC Symbol;Acc:HGNC:30070]	-
ENSG00000065911	2696.53	2583.8	2622.88	1352.77	1304.29	1279.26	2634.4	1312.11	1.00554	3.38e-15	3.21e-13	MTHFD2	2	74198562	74217565	+	4870	protein_coding	methylenetetrahydrofolate dehydrogenase (NADP+ dependent) 2, methenyltetrahydrofolate cyclohydrolase [Source:HGNC Symbol;Acc:HGNC:7434]	-
ENSG00000105549	70.2973	78.0336	96.5334	19.3487	13.9702	13.8819	81.6214	15.7336	2.36709	3.6e-15	3.4e-13	THEG	19	361747	376670	-	2730	protein_coding	theg spermatid protein [Source:HGNC Symbol;Acc:HGNC:13706]	-
ENSG00000260630	176.5	168.464	188.148	58.329	53.595	58.5157	177.704	56.8132	1.64337	3.61e-15	3.41e-13	SNAI3-AS1	16	88663298	88687186	+	5037	antisense	SNAI3 antisense RNA 1 [Source:HGNC Symbol;Acc:HGNC:28327]	-
ENSG00000197599	44.8932	33.0851	98.0188	3.19247	2.13647	0.0263106	58.6657	1.78508	4.94055	3.68e-15	3.46e-13	CCDC154	16	1434383	1444556	-	2726	protein_coding	coiled-coil domain containing 154 [Source:HGNC Symbol;Acc:HGNC:34454]	-
ENSG00000169255	232.753	261.834	265.358	587.85	597.547	625.735	253.315	603.71	-1.25242	3.76e-15	3.52e-13	B3GALNT1	3	161083883	161105384	-	4183	protein_coding	beta-1,3-N-acetylgalactosaminyltransferase 1 (globoside blood group) [Source:HGNC Symbol;Acc:HGNC:918]	-
ENSG00000104856	609.94	710.048	1272.83	225.828	207.84	240.445	864.274	224.704	1.94291	3.83e-15	3.58e-13	RELB	19	45001430	45038198	+	3035	protein_coding	RELB proto-oncogene, NF-kB subunit [Source:HGNC Symbol;Acc:HGNC:9956]	RHD
ENSG00000114251	91.4029	45.5214	58.0145	232.429	271.898	252.231	64.9796	252.186	-1.95443	4.1e-15	3.82e-13	WNT5A	3	55465715	55490539	-	7397	protein_coding	Wnt family member 5A [Source:HGNC Symbol;Acc:HGNC:12784]	-
ENSG00000171033	304.261	326.664	233.175	694.877	718.578	807.65	288.033	740.368	-1.36198	4.36e-15	4.05e-13	PKIA	8	78516139	78605267	+	4216	protein_coding	cAMP-dependent protein kinase inhibitor alpha [Source:HGNC Symbol;Acc:HGNC:9017]	-
ENSG00000134684	4055	4236.52	4778.98	2132.97	2215.53	2122.13	4356.83	2156.87	1.01432	4.52e-15	4.19e-13	YARS	1	32775237	32818153	-	8212	protein_coding	tyrosyl-tRNA synthetase [Source:HGNC Symbol;Acc:HGNC:12840]	-
ENSG00000229474	106.141	81.7427	113.738	22.6558	15.1274	25.4524	100.541	21.0785	2.2476	4.68e-15	4.33e-13	PATL2	15	44665732	44711316	-	4771	protein_coding	PAT1 homolog 2 [Source:HGNC Symbol;Acc:HGNC:33630]	-
ENSG00000204248	439.314	412.109	570.001	185.67	147.89	156.493	473.808	163.351	1.53589	4.74e-15	4.37e-13	COL11A2	6	33162681	33192499	-	6740	protein_coding	collagen type XI alpha 2 chain [Source:HGNC Symbol;Acc:HGNC:2187]	-
ENSG00000104738	3607.31	3493.04	3087.88	6726.23	6719.5	6703.68	3396.08	6716.47	-0.983836	4.83e-15	4.44e-13	MCM4	8	47960185	47978160	+	6973	protein_coding	minichromosome maintenance complex component 4 [Source:HGNC Symbol;Acc:HGNC:6947]	-
ENSG00000117228	9.27717	19.1271	14.5366	75.6242	70.7261	76.6046	14.3136	74.3183	-2.36661	4.91e-15	4.5e-13	GBP1	1	89052319	89065360	-	4992	protein_coding	guanylate binding protein 1 [Source:HGNC Symbol;Acc:HGNC:4182]	-
ENSG00000112852	220.512	268.536	258.984	594.342	581.542	666.114	249.344	614	-1.29965	5.15e-15	4.71e-13	PCDHB2	5	141094578	141098703	+	4126	protein_coding	protocadherin beta 2 [Source:HGNC Symbol;Acc:HGNC:8687]	-
ENSG00000138061	10977.6	11333.1	9939.04	20190.7	20803.2	22355.4	10749.9	21116.4	-0.974043	5.22e-15	4.75e-13	CYP1B1	2	38066973	38109902	-	6014	protein_coding	cytochrome P450 family 1 subfamily B member 1 [Source:HGNC Symbol;Acc:HGNC:2597]	-
ENSG00000120708	4822.19	4697.33	4644.31	8791.16	8945.79	9525.99	4721.27	9087.65	-0.944715	5.31e-15	4.82e-13	TGFBI	5	136028895	136063818	+	7810	protein_coding	transforming growth factor beta induced [Source:HGNC Symbol;Acc:HGNC:11771]	-
ENSG00000179772	9.23591	5.5504	35.2003	169.643	179.83	157.585	16.6622	169.019	-3.3351	5.47e-15	4.95e-13	FOXS1	20	31844301	31845619	-	1319	protein_coding	forkhead box S1 [Source:HGNC Symbol;Acc:HGNC:3735]	Fork
ENSG00000168477	432.618	462.57	691.944	183.419	151.004	122.59	529.044	152.338	1.79547	5.49e-15	4.96e-13	TNXB	6	32041153	32115334	-	15909	protein_coding	tenascin XB [Source:HGNC Symbol;Acc:HGNC:11976]	-
ENSG00000112208	278.939	251.312	242.471	591.144	597.601	698.009	257.574	628.918	-1.28756	5.63e-15	5.07e-13	BAG2	6	57172326	57189833	+	6651	protein_coding	BCL2 associated athanogene 2 [Source:HGNC Symbol;Acc:HGNC:938]	-
ENSG00000088836	665.61	665.419	775.149	1687.61	1488.51	1420.86	702.059	1532.33	-1.12576	5.79e-15	5.2e-13	SLC4A11	20	3227417	3239559	-	4346	protein_coding	solute carrier family 4 member 11 [Source:HGNC Symbol;Acc:HGNC:16438]	-
ENSG00000121005	115.509	110.422	109.898	326.237	272.148	326.658	111.943	308.347	-1.46071	6.43e-15	5.76e-13	CRISPLD1	8	74984515	75034558	+	4543	protein_coding	cysteine rich secretory protein LCCL domain containing 1 [Source:HGNC Symbol;Acc:HGNC:18206]	-
ENSG00000128849	255.241	312.328	305.338	649.523	698.206	769.338	290.969	705.689	-1.27778	6.68e-15	5.97e-13	CGNL1	15	57375967	57550727	+	8663	protein_coding	cingulin like 1 [Source:HGNC Symbol;Acc:HGNC:25931]	-
ENSG00000112294	317.432	287.491	276.995	683.966	694.948	660.936	293.973	679.95	-1.20945	6.94e-15	6.18e-13	ALDH5A1	6	24494852	24537207	+	5525	protein_coding	aldehyde dehydrogenase 5 family member A1 [Source:HGNC Symbol;Acc:HGNC:408]	-
ENSG00000104907	1461.74	1404.12	1996.45	652.571	706.574	516.375	1620.77	625.173	1.37428	7.05e-15	6.26e-13	TRMT1	19	13104902	13117567	-	3364	protein_coding	tRNA methyltransferase 1 [Source:HGNC Symbol;Acc:HGNC:25980]	-
ENSG00000176994	1789.55	1778.4	1713.41	828.825	913.343	841.851	1760.45	861.34	1.03118	7.89e-15	6.99e-13	SMCR8	17	18315310	18328055	+	8279	protein_coding	Smith-Magenis syndrome chromosome region, candidate 8 [Source:HGNC Symbol;Acc:HGNC:17921]	-
ENSG00000018408	3527.49	3614.94	2945.18	6542.64	6786.99	7424.07	3362.54	6917.9	-1.0408	7.95e-15	7.02e-13	WWTR1	3	149517235	149736714	-	8413	protein_coding	WW domain containing transcription regulator 1 [Source:HGNC Symbol;Acc:HGNC:24042]	-
ENSG00000152763	317.494	313.321	209.461	43.5574	75.9089	80.7113	280.092	66.7259	2.06714	8.42e-15	7.42e-13	WDR78	1	66812885	66924887	-	6704	protein_coding	WD repeat domain 78 [Source:HGNC Symbol;Acc:HGNC:26252]	-
ENSG00000137801	9806.79	9383.22	9671.18	19254.8	18082.2	17666.5	9620.39	18334.5	-0.930378	9.01e-15	7.91e-13	THBS1	15	39581079	39599466	+	9158	protein_coding	thrombospondin 1 [Source:HGNC Symbol;Acc:HGNC:11785]	-
ENSG00000166986	3982.76	3949	4340.1	2094.02	2151.25	1922.11	4090.62	2055.79	0.992612	9.14e-15	8e-13	MARS	12	57475445	57517569	+	7028	protein_coding	methionyl-tRNA synthetase [Source:HGNC Symbol;Acc:HGNC:6898]	-
ENSG00000182108	45.1096	46.7027	34.3453	168.387	133.97	142.654	42.0525	148.337	-1.81617	9.21e-15	8.04e-13	DEXI	16	10928891	10942460	-	6684	protein_coding	Dexi homolog [Source:HGNC Symbol;Acc:HGNC:13267]	-
ENSG00000177000	772.589	807.266	989.659	387.785	333.126	352.288	856.505	357.733	1.25946	9.33e-15	8.12e-13	MTHFR	1	11785723	11806920	-	11978	protein_coding	methylenetetrahydrofolate reductase [Source:HGNC Symbol;Acc:HGNC:7436]	-
ENSG00000101447	496.641	462.6	569.846	1111.85	1106.18	1103.63	509.696	1107.22	-1.11882	9.81e-15	8.52e-13	FAM83D	20	38926312	38953106	+	2475	protein_coding	family with sequence similarity 83 member D [Source:HGNC Symbol;Acc:HGNC:16122]	-
ENSG00000184500	423.388	449.371	453.388	1008.11	876.118	1107.74	442.049	997.323	-1.17359	1.04e-14	9e-13	PROS1	3	93873033	93980003	-	5444	protein_coding	protein S [Source:HGNC Symbol;Acc:HGNC:9456]	-
ENSG00000164611	453.518	471.319	395.023	933.717	960.635	1182.18	439.953	1025.51	-1.22086	1.14e-14	9.88e-13	PTTG1	5	160421822	160428744	+	2013	protein_coding	pituitary tumor-transforming 1 [Source:HGNC Symbol;Acc:HGNC:9690]	-
ENSG00000154803	604.516	628.269	802.552	274.314	269.753	204.54	678.446	249.535	1.44275	1.18e-14	1.02e-12	FLCN	17	17212212	17237188	-	9786	protein_coding	folliculin [Source:HGNC Symbol;Acc:HGNC:27310]	-
ENSG00000153487	830.877	814.887	935.018	341.563	420.657	345.96	860.261	369.393	1.21942	1.22e-14	1.05e-12	ING1	13	110712736	110723339	+	6388	protein_coding	inhibitor of growth family member 1 [Source:HGNC Symbol;Acc:HGNC:6062]	-
ENSG00000143799	2558.47	2623.81	2600.18	4970.39	4849.86	5096.64	2594.15	4972.3	-0.938613	1.28e-14	1.1e-12	PARP1	1	226360691	226408079	-	7169	protein_coding	poly(ADP-ribose) polymerase 1 [Source:HGNC Symbol;Acc:HGNC:270]	Others
ENSG00000214655	1961.22	1893.46	2746.93	971.277	925.179	822.782	2200.53	906.413	1.27959	1.31e-14	1.12e-12	ZSWIM8	10	73785582	73801797	+	7953	protein_coding	zinc finger SWIM-type containing 8 [Source:HGNC Symbol;Acc:HGNC:23528]	-
ENSG00000136231	154.945	172.433	123.291	380.466	413.346	443.702	150.223	412.505	-1.45703	1.32e-14	1.13e-12	IGF2BP3	7	23310209	23470467	-	8511	protein_coding	insulin like growth factor 2 mRNA binding protein 3 [Source:HGNC Symbol;Acc:HGNC:28868]	-
ENSG00000184661	699.552	654.993	614.947	1370.1	1311.84	1424.97	656.497	1368.97	-1.06015	1.33e-14	1.13e-12	CDCA2	8	25458997	25507920	+	3908	protein_coding	cell division cycle associated 2 [Source:HGNC Symbol;Acc:HGNC:14623]	-
ENSG00000087253	608.405	634.095	574.084	1207.07	1248.66	1463.18	605.528	1306.3	-1.10916	1.44e-14	1.22e-12	LPCAT2	16	55508998	55586670	+	7439	protein_coding	lysophosphatidylcholine acyltransferase 2 [Source:HGNC Symbol;Acc:HGNC:26032]	-
ENSG00000147274	2651.52	2667.66	2170.2	4949.92	4986.93	5457.36	2496.46	5131.41	-1.03949	1.45e-14	1.22e-12	RBMX	X	136848004	136880764	-	5882	protein_coding	RNA binding motif protein X-linked [Source:HGNC Symbol;Acc:HGNC:9910]	-
ENSG00000164574	1775.44	1670.76	1896.19	3579.73	3409.59	3539.67	1780.8	3509.66	-0.978703	1.45e-14	1.22e-12	GALNT10	5	154190730	154420984	+	10496	protein_coding	polypeptide N-acetylgalactosaminyltransferase 10 [Source:HGNC Symbol;Acc:HGNC:19873]	-
ENSG00000006047	625.167	664.463	822.513	282.05	286.993	293.712	704.048	287.585	1.29147	1.48e-14	1.25e-12	YBX2	17	7288252	7294615	-	4618	protein_coding	Y-box binding protein 2 [Source:HGNC Symbol;Acc:HGNC:17948]	CSD
ENSG00000086289	273.2	279.904	277.093	607.315	631.796	651.28	276.732	630.13	-1.18678	1.49e-14	1.25e-12	EPDR1	7	37683843	37951941	+	2864	protein_coding	ependymin related 1 [Source:HGNC Symbol;Acc:HGNC:17572]	-
ENSG00000197530	1121.74	1096.54	1979.56	460.217	471.059	372.66	1399.28	434.646	1.68656	1.5e-14	1.25e-12	MIB2	1	1615415	1630610	+	8767	protein_coding	mindbomb E3 ubiquitin protein ligase 2 [Source:HGNC Symbol;Acc:HGNC:30577]	-
ENSG00000113209	65.5239	91.4367	100.152	251.843	255.982	289.375	85.7043	265.733	-1.63078	1.53e-14	1.27e-12	PCDHB5	5	141135218	141138625	+	3408	protein_coding	protocadherin beta 5 [Source:HGNC Symbol;Acc:HGNC:8690]	-
ENSG00000128422	508.625	574.916	870.077	1890.79	1660.95	1728.36	651.206	1760.04	-1.43407	1.59e-14	1.32e-12	KRT17	17	41619441	41624842	-	3130	protein_coding	keratin 17 [Source:HGNC Symbol;Acc:HGNC:6427]	-
ENSG00000114107	207.527	210.436	184.293	480.862	464.815	520.34	200.752	488.672	-1.28312	1.62e-14	1.34e-12	CEP70	3	138494344	138594538	-	4420	protein_coding	centrosomal protein 70 [Source:HGNC Symbol;Acc:HGNC:29972]	-
ENSG00000141458	3303.97	3231.18	3387.9	1692.11	1743.29	1678.34	3307.68	1704.58	0.956371	1.62e-14	1.34e-12	NPC1	18	23506184	23586898	-	10102	protein_coding	NPC intracellular cholesterol transporter 1 [Source:HGNC Symbol;Acc:HGNC:7897]	-
ENSG00000262198	125.996	106.635	82.3839	358.56	316.988	286.411	105.005	320.653	-1.60979	1.95e-14	1.61e-12	AL157931.1	13	22918591	22924602	+	585	lincRNA	novel transcript	-
ENSG00000080824	16268.3	16464.6	12704.4	31323.2	29826.1	33804.6	15145.8	31651.3	-1.06335	1.99e-14	1.64e-12	HSP90AA1	14	102080738	102139699	-	5248	protein_coding	heat shock protein 90 alpha family class A member 1 [Source:HGNC Symbol;Acc:HGNC:5253]	-
ENSG00000198768	175.431	176.016	255.72	623.332	603.887	497.172	202.389	574.797	-1.50492	2.16e-14	1.78e-12	APCDD1L	20	58459101	58515131	-	3942	protein_coding	APC down-regulated 1 like [Source:HGNC Symbol;Acc:HGNC:26892]	-
ENSG00000122741	2588.68	2355.34	2033.03	1025.52	1104.03	1153.58	2325.68	1094.37	1.08741	2.19e-14	1.8e-12	DCAF10	9	37800502	37867666	+	8492	protein_coding	DDB1 and CUL4 associated factor 10 [Source:HGNC Symbol;Acc:HGNC:23686]	-
ENSG00000155099	62.0079	56.143	57.2051	191.194	157.579	198.92	58.452	182.564	-1.64085	2.28e-14	1.87e-12	PIP4P2	8	90993796	91041064	-	3066	protein_coding	phosphatidylinositol-4,5-bisphosphate 4-phosphatase 2 [Source:HGNC Symbol;Acc:HGNC:25452]	-
ENSG00000285155	22.5931	14.1932	21.8705	92.881	75.1154	98.8772	19.5523	88.9579	-2.17734	2.53e-14	2.06e-12	AC092153.1	2	160141981	160271888	-	2183	processed_transcript	novel transcript	-
ENSG00000163364	113.713	96.1147	94.3853	275.529	279.467	266.098	101.404	273.698	-1.43138	2.64e-14	2.15e-12	LINC01116	2	176629589	176637931	-	1783	lincRNA	long intergenic non-protein coding RNA 1116 [Source:HGNC Symbol;Acc:HGNC:49259]	-
ENSG00000197989	533.959	576.772	976.509	221.372	209.837	172.567	695.747	201.259	1.78899	2.84e-14	2.31e-12	SNHG12	1	28578538	28583132	-	4266	antisense	small nucleolar RNA host gene 12 [Source:HGNC Symbol;Acc:HGNC:30062]	-
ENSG00000166562	717.29	724.486	748.657	304.8	308.469	358.527	730.145	323.932	1.17217	3.03e-14	2.45e-12	SEC11C	18	59139477	59158836	+	4511	protein_coding	SEC11 homolog C, signal peptidase complex subunit [Source:HGNC Symbol;Acc:HGNC:23400]	-
ENSG00000115295	2350.15	2259.21	1938.56	1041.66	1077.25	1066.37	2182.64	1061.76	1.03949	3.06e-14	2.47e-12	CLIP4	2	29097705	29189643	+	7775	protein_coding	CAP-Gly domain containing linker protein family member 4 [Source:HGNC Symbol;Acc:HGNC:26108]	-
ENSG00000104783	165.878	231.326	308.509	750.883	748.451	640.807	235.238	713.38	-1.59981	3.23e-14	2.6e-12	KCNN4	19	43766533	43781261	-	3408	protein_coding	potassium calcium-activated channel subfamily N member 4 [Source:HGNC Symbol;Acc:HGNC:6293]	-
ENSG00000165030	852.546	860.67	775.75	344.809	376.931	401.138	829.656	374.293	1.14798	3.35e-14	2.69e-12	NFIL3	9	91409045	91423862	-	2085	protein_coding	nuclear factor, interleukin 3 regulated [Source:HGNC Symbol;Acc:HGNC:7787]	TF_bZIP
ENSG00000231793	57.2084	53.2266	75.6594	11.8449	9.66271	9.60252	62.0315	10.37	2.5678	3.42e-14	2.74e-12	DOC2GP	11	67612651	67616257	-	3146	transcribed_unitary_pseudogene	double C2 domain gamma pseudogene [Source:HGNC Symbol;Acc:HGNC:37962]	-
ENSG00000213186	235.712	245.701	192.373	527.377	535.472	602.26	224.595	555.036	-1.3051	3.43e-14	2.74e-12	TRIM59	3	160432445	160485773	-	7865	protein_coding	tripartite motif containing 59 [Source:HGNC Symbol;Acc:HGNC:30834]	-
ENSG00000113356	44.968	66.8034	44.3568	166.472	169.237	189.351	52.0427	175.02	-1.74812	3.56e-14	2.83e-12	POLR3G	5	90471748	90514553	+	4019	protein_coding	RNA polymerase III subunit G [Source:HGNC Symbol;Acc:HGNC:30075]	-
ENSG00000135074	386.736	413.17	451.671	845.096	946.578	957.767	417.193	916.48	-1.13503	3.81e-14	3.03e-12	ADAM19	5	157395534	157575775	-	7704	protein_coding	ADAM metallopeptidase domain 19 [Source:HGNC Symbol;Acc:HGNC:197]	-
ENSG00000112297	212.236	215.208	180.618	472.274	478.724	544.782	202.687	498.593	-1.29835	3.83e-14	3.03e-12	CRYBG1	6	106360808	106571978	+	10374	protein_coding	crystallin beta-gamma domain containing 1 [Source:HGNC Symbol;Acc:HGNC:356]	-
ENSG00000177409	81.7649	79.0582	61.57	201.217	233.492	291.369	74.131	242.026	-1.7058	3.91e-14	3.09e-12	SAMD9L	7	93130055	93148369	-	7135	protein_coding	sterile alpha motif domain containing 9 like [Source:HGNC Symbol;Acc:HGNC:1349]	-
ENSG00000140416	2429.05	2153.47	2033.11	4404.19	4173.12	4569.81	2205.21	4382.38	-0.99078	4.05e-14	3.19e-12	TPM1	15	63042632	63071915	+	12876	protein_coding	tropomyosin 1 [Source:HGNC Symbol;Acc:HGNC:12010]	-
ENSG00000157796	1369.03	1254.79	1106.37	570.542	550.481	613.996	1243.4	578.34	1.10406	4.36e-14	3.43e-12	WDR19	4	39182404	39285810	+	8873	protein_coding	WD repeat domain 19 [Source:HGNC Symbol;Acc:HGNC:18340]	-
ENSG00000152253	135.081	182.946	140.694	404.141	382.383	442.632	152.907	409.719	-1.42154	4.58e-14	3.59e-12	SPC25	2	168834132	168913371	-	1841	protein_coding	SPC25, NDC80 kinetochore complex component [Source:HGNC Symbol;Acc:HGNC:24031]	-
ENSG00000183955	2053.39	2035.46	1935.98	996.255	940.287	1071.61	2008.27	1002.72	1.00193	4.63e-14	3.62e-12	KMT5A	12	123383773	123409358	+	4579	protein_coding	lysine methyltransferase 5A [Source:HGNC Symbol;Acc:HGNC:29489]	-
ENSG00000150753	2811.04	2944.68	2721.84	5196.28	5345.63	5618.09	2825.86	5386.67	-0.930695	4.67e-14	3.64e-12	CCT5	5	10249921	10266412	+	5839	protein_coding	chaperonin containing TCP1 subunit 5 [Source:HGNC Symbol;Acc:HGNC:1618]	-
ENSG00000092621	582.958	611.171	700.659	289.456	261.312	246.991	631.596	265.92	1.24783	4.87e-14	3.8e-12	PHGDH	1	119648411	119744226	+	9217	protein_coding	phosphoglycerate dehydrogenase [Source:HGNC Symbol;Acc:HGNC:8923]	-
ENSG00000111077	432.768	412.141	521.742	1053.45	1066.49	931.326	455.55	1017.09	-1.15828	5.47e-14	4.25e-12	TNS2	12	53046969	53064372	+	8093	protein_coding	tensin 2 [Source:HGNC Symbol;Acc:HGNC:19737]	-
ENSG00000128944	676.2	578.829	488.499	1290.14	1306.41	1270.73	581.176	1289.09	-1.14929	5.56e-14	4.31e-12	KNSTRN	15	40382721	40394246	+	3654	protein_coding	kinetochore localized astrin (SPAG5) binding protein [Source:HGNC Symbol;Acc:HGNC:30767]	-
ENSG00000168495	1311.61	1352.85	1330.06	651.587	678.883	658.781	1331.51	663.083	1.00567	5.6e-14	4.33e-12	POLR3D	8	22245104	22254600	+	5611	protein_coding	RNA polymerase III subunit D [Source:HGNC Symbol;Acc:HGNC:1080]	-
ENSG00000131171	601.926	660.887	406.555	1327.05	1379.34	1740.88	556.456	1482.42	-1.41363	5.62e-14	4.34e-12	SH3BGRL	X	81201943	81298547	+	2304	protein_coding	SH3 domain binding glutamate rich protein like [Source:HGNC Symbol;Acc:HGNC:10823]	-
ENSG00000160781	522.778	528.239	809.144	233.232	207.754	185.306	620.054	208.764	1.57016	6.1e-14	4.69e-12	PAQR6	1	156243321	156248117	-	2439	protein_coding	progestin and adipoQ receptor family member 6 [Source:HGNC Symbol;Acc:HGNC:30132]	-
ENSG00000164124	59.209	60.0329	44.3132	161.064	170.257	174.504	54.5184	168.608	-1.62737	6.54e-14	5.02e-12	TMEM144	4	158201604	158255411	+	9243	protein_coding	transmembrane protein 144 [Source:HGNC Symbol;Acc:HGNC:25633]	-
ENSG00000198826	916.47	853.033	751.147	1726.67	1684.46	1744.28	840.217	1718.47	-1.03227	7.32e-14	5.6e-12	ARHGAP11A	15	32615144	32639949	+	6428	protein_coding	Rho GTPase activating protein 11A [Source:HGNC Symbol;Acc:HGNC:15783]	-
ENSG00000116132	19.5792	41.1526	20.7173	105.043	138.064	143.562	27.1497	128.889	-2.24329	7.46e-14	5.7e-12	PRRX1	1	170662728	170739419	+	8246	protein_coding	paired related homeobox 1 [Source:HGNC Symbol;Acc:HGNC:9142]	Homeobox
ENSG00000187210	827.205	820.675	749.408	1620.79	1511.06	1759.1	799.096	1630.32	-1.02866	7.57e-14	5.77e-12	GCNT1	9	76419850	76651203	+	9251	protein_coding	glucosaminyl (N-acetyl) transferase 1, core 2 [Source:HGNC Symbol;Acc:HGNC:4203]	-
ENSG00000276043	1182.9	1199.48	1515.72	2748.83	2832.31	2607.46	1299.37	2729.54	-1.07066	8.02e-14	6.1e-12	UHRF1	19	4903080	4962154	+	5145	protein_coding	ubiquitin like with PHD and ring finger domains 1 [Source:HGNC Symbol;Acc:HGNC:12556]	-
ENSG00000065413	141.803	120.816	148.203	326.43	356.576	372.42	136.941	351.809	-1.36009	8.67e-14	6.57e-12	ANKRD44	2	196967017	197311173	-	12813	protein_coding	ankyrin repeat domain 44 [Source:HGNC Symbol;Acc:HGNC:25259]	-
ENSG00000137310	674.085	643.5	770.612	1568.79	1364.34	1437.82	696.066	1456.98	-1.06539	8.86e-14	6.7e-12	TCF19	6	31158542	31167159	+	3538	protein_coding	transcription factor 19 [Source:HGNC Symbol;Acc:HGNC:11629]	Others
ENSG00000204941	105.161	123.901	83.3127	13.1771	26.6614	25.4686	104.125	21.769	2.2506	9.38e-14	7.08e-12	PSG5	19	43166256	43186536	-	4678	protein_coding	pregnancy specific beta-1-glycoprotein 5 [Source:HGNC Symbol;Acc:HGNC:9522]	-
ENSG00000135378	171.781	189.507	170.736	409.651	418.788	513.849	177.341	447.43	-1.33465	9.54e-14	7.19e-12	PRRG4	11	32829943	32858123	+	5530	protein_coding	proline rich and Gla domain 4 [Source:HGNC Symbol;Acc:HGNC:30799]	-
ENSG00000165449	153.961	168.571	145.253	368.547	372.717	429.836	155.928	390.367	-1.32347	1.04e-13	7.82e-12	SLC16A9	10	59650761	59736002	-	4429	protein_coding	solute carrier family 16 member 9 [Source:HGNC Symbol;Acc:HGNC:23520]	-
ENSG00000162039	18.7962	17.1225	17.2386	90.6175	84.5431	64.0256	17.7191	79.7287	-2.16135	1.04e-13	7.82e-12	MEIOB	16	1833987	1884294	-	2303	protein_coding	meiosis specific with OB domains [Source:HGNC Symbol;Acc:HGNC:28569]	-
ENSG00000099251	346.647	322.818	216.705	81.1393	82.5276	102.032	295.39	88.5663	1.73616	1.05e-13	7.82e-12	HSD17B7P2	10	38356380	38378505	+	1506	transcribed_unprocessed_pseudogene	hydroxysteroid 17-beta dehydrogenase 7 pseudogene 2 [Source:HGNC Symbol;Acc:HGNC:28120]	-
ENSG00000175575	550.119	564.521	637.939	247.484	259.124	256.479	584.193	254.362	1.19929	1.05e-13	7.82e-12	PAAF1	11	73876699	73931124	+	7937	protein_coding	proteasomal ATPase associated factor 1 [Source:HGNC Symbol;Acc:HGNC:25687]	-
ENSG00000070915	5.57478	9.55349	8.18522	52.8795	52.4205	41.6154	7.77116	48.9718	-2.63569	1.29e-13	9.61e-12	SLC12A3	16	56865207	56915850	+	6180	protein_coding	solute carrier family 12 member 3 [Source:HGNC Symbol;Acc:HGNC:10912]	-
ENSG00000185633	33.7026	39.0203	46.49	2.22177	6.34936	3.21763	39.7376	3.92958	3.29797	1.3e-13	9.68e-12	NDUFA4L2	12	57234903	57240715	-	2806	protein_coding	NDUFA4, mitochondrial complex associated like 2 [Source:HGNC Symbol;Acc:HGNC:29836]	-
ENSG00000165891	3590.47	3420.7	2754.34	1545.19	1569.86	1627.2	3255.17	1580.75	1.04203	1.32e-13	9.76e-12	E2F7	12	77021247	77065580	-	6303	protein_coding	E2F transcription factor 7 [Source:HGNC Symbol;Acc:HGNC:23820]	E2F
ENSG00000275993	690.909	737.79	862.415	302.521	353.127	233.314	763.705	296.321	1.36561	1.41e-13	1.04e-11	SIK1B	21	6111134	6123739	+	4806	protein_coding	salt inducible kinase 1B (putative) [Source:HGNC Symbol;Acc:HGNC:52389]	-
ENSG00000128606	334.409	286.543	254.167	646.253	672.523	746.996	291.706	688.591	-1.23896	1.42e-13	1.05e-11	LRRC17	7	102912991	102944949	+	2674	protein_coding	leucine rich repeat containing 17 [Source:HGNC Symbol;Acc:HGNC:16895]	-
ENSG00000040275	2000.03	2030.85	1215.96	4168.75	4316.59	4820.91	1748.95	4435.42	-1.3426	1.44e-13	1.06e-11	SPDL1	5	169583634	169604778	+	4777	protein_coding	spindle apparatus coiled-coil protein 1 [Source:HGNC Symbol;Acc:HGNC:26010]	-
ENSG00000090615	3556.51	3472.02	3880.4	1830.46	1900.74	1958.17	3636.31	1896.46	0.939144	1.47e-13	1.08e-11	GOLGA3	12	132768909	132828858	-	10549	protein_coding	golgin A3 [Source:HGNC Symbol;Acc:HGNC:4426]	-
ENSG00000267254	246.939	243.716	240.729	85.4128	102.649	78.8603	243.795	88.974	1.45304	1.52e-13	1.11e-11	ZNF790-AS1	19	36797518	36828115	+	1506	antisense	ZNF790 antisense RNA 1 [Source:NCBI gene;Acc:284408]	-
ENSG00000134627	74.1332	74.2284	83.6793	15.1967	22.3694	14.9599	77.347	17.5087	2.13589	1.54e-13	1.13e-11	PIWIL4	11	94543840	94621421	+	4558	protein_coding	piwi like RNA-mediated gene silencing 4 [Source:HGNC Symbol;Acc:HGNC:18444]	-
ENSG00000173614	360.535	293.063	423.678	125.348	139.092	111.857	359.092	125.432	1.5168	1.59e-13	1.16e-11	NMNAT1	1	9943428	9985501	+	4610	protein_coding	nicotinamide nucleotide adenylyltransferase 1 [Source:HGNC Symbol;Acc:HGNC:17877]	-
ENSG00000099204	1659.05	1742.29	1482.53	3194.02	3023.06	3383.16	1627.96	3200.08	-0.975054	1.62e-13	1.18e-11	ABLIM1	10	114431113	114685003	-	10039	protein_coding	actin binding LIM protein 1 [Source:HGNC Symbol;Acc:HGNC:78]	-
ENSG00000269896	93.8456	90.3844	110.09	12.1117	29.7861	22.3354	98.1068	21.4111	2.18883	1.89e-13	1.37e-11	AL513477.1	1	2350414	2352820	-	2407	transcribed_processed_pseudogene	small nuclear ribonucleoprotein polypeptide N pseudogene [Source:NCBI gene;Acc:100129534]	-
ENSG00000010810	512.63	474.992	553.418	203.22	201.4	240.39	513.68	215.004	1.25609	1.92e-13	1.39e-11	FYN	6	111660332	111873452	-	7411	protein_coding	FYN proto-oncogene, Src family tyrosine kinase [Source:HGNC Symbol;Acc:HGNC:4037]	-
ENSG00000186480	3748.14	3685.36	3194.16	1726.75	1796.88	1903.87	3542.55	1809.17	0.969381	1.98e-13	1.43e-11	INSIG1	7	155297776	155310235	+	3650	protein_coding	insulin induced gene 1 [Source:HGNC Symbol;Acc:HGNC:6083]	-
ENSG00000131471	329.576	273.1	361.799	116.715	129.469	107.579	321.491	117.921	1.44629	2.16e-13	1.55e-11	AOC3	17	42851184	42858130	+	4524	protein_coding	amine oxidase, copper containing 3 [Source:HGNC Symbol;Acc:HGNC:550]	-
ENSG00000088325	2720.97	2797.14	2334.68	5116.28	4804.95	5572.28	2617.6	5164.5	-0.980397	2.18e-13	1.56e-11	TPX2	20	31739271	31801805	+	3605	protein_coding	TPX2, microtubule nucleation factor [Source:HGNC Symbol;Acc:HGNC:1249]	-
ENSG00000120075	349.25	341.746	369.838	719.704	780.596	761.991	353.612	754.097	-1.09219	2.29e-13	1.64e-11	HOXB5	17	48591257	48593961	-	2041	protein_coding	homeobox B5 [Source:HGNC Symbol;Acc:HGNC:5116]	Homeobox
ENSG00000110427	791.591	717.816	675.801	1433.88	1489.51	1456.96	728.402	1460.12	-1.00321	2.36e-13	1.69e-11	KIAA1549L	11	33376466	33674102	+	13012	protein_coding	KIAA1549 like [Source:HGNC Symbol;Acc:HGNC:24836]	-
ENSG00000120693	120.263	104.686	104.404	291.694	265.645	287.327	109.785	281.555	-1.35773	2.55e-13	1.82e-11	SMAD9	13	36844831	36920765	-	5723	protein_coding	SMAD family member 9 [Source:HGNC Symbol;Acc:HGNC:6774]	MH1
ENSG00000134107	4516.89	5117.19	5583.03	2597.55	2365.59	2711.62	5072.37	2558.25	0.987483	2.57e-13	1.83e-11	BHLHE40	3	4979116	4985323	+	3837	protein_coding	basic helix-loop-helix family member e40 [Source:HGNC Symbol;Acc:HGNC:1046]	bHLH
ENSG00000213937	50.5699	35.9502	96.0944	1.17125	5.32688	6.32959	60.8715	4.2759	3.78941	2.66e-13	1.89e-11	CLDN9	16	3012456	3014505	+	2050	protein_coding	claudin 9 [Source:HGNC Symbol;Acc:HGNC:2051]	-
ENSG00000127588	46.746	53.2144	90.4563	7.59073	10.6414	6.43553	63.4722	8.22256	2.93033	2.81e-13	1.99e-11	GNG13	16	798041	800733	-	984	protein_coding	G protein subunit gamma 13 [Source:HGNC Symbol;Acc:HGNC:14131]	-
ENSG00000277534	184.069	184.733	157.922	419.242	403.755	429.924	175.575	417.641	-1.24982	2.89e-13	2.04e-11	AC007996.1	18	26542971	26545791	-	2821	sense_intronic	novel transcript, sense intronic to KCTD1	-
ENSG00000215458	90.0749	88.4815	109.203	28.015	26.7309	19.2646	95.9199	24.6702	1.95461	3.07e-13	2.17e-11	AATBC	21	43805758	43812567	-	4874	antisense	apoptosis associated transcript in bladder cancer [Source:HGNC Symbol;Acc:HGNC:51526]	-
ENSG00000184949	454.509	420.79	393.26	183.654	179.896	171.39	422.853	178.313	1.24518	3.12e-13	2.2e-11	FAM227A	22	38578120	38656629	-	10781	protein_coding	family with sequence similarity 227 member A [Source:HGNC Symbol;Acc:HGNC:44197]	-
ENSG00000256518	243.167	249.45	237.987	85.4336	82.5494	104.163	243.535	90.7153	1.42337	3.27e-13	2.3e-11	AP000812.3	11	72158822	72159734	+	609	unprocessed_pseudogene	folate receptor 1 (adult) (FOLR1) pseudogene	-
ENSG00000251287	56.3628	57.1532	48.0292	11.8209	7.55799	9.58527	53.8484	9.65473	2.46523	3.28e-13	2.3e-11	ALG1L2	3	130081831	130113227	+	1499	protein_coding	ALG1, chitobiosyldiphosphodolichol beta-mannosyltransferase like 2 [Source:HGNC Symbol;Acc:HGNC:37258]	-
ENSG00000204262	977.327	1020.57	1083.05	1891.01	2016.39	2131.61	1026.98	2013	-0.970809	3.55e-13	2.49e-11	COL5A2	2	189031896	189225312	-	7453	protein_coding	collagen type V alpha 2 chain [Source:HGNC Symbol;Acc:HGNC:2210]	-
ENSG00000111816	142.684	164.8	130.665	350.189	353.454	418.108	146.05	373.917	-1.35584	3.56e-13	2.49e-11	FRK	6	115931149	116060758	-	13230	protein_coding	fyn related Src family tyrosine kinase [Source:HGNC Symbol;Acc:HGNC:3955]	-
ENSG00000044574	17010	17310.9	15848.1	8709.04	8528.22	9651.53	16723	8962.93	0.899775	3.7e-13	2.58e-11	HSPA5	9	125234853	125241330	-	3908	protein_coding	heat shock protein family A (Hsp70) member 5 [Source:HGNC Symbol;Acc:HGNC:5238]	-
ENSG00000256229	885.389	932.1	807.526	1744.04	1649.23	2101.69	875.005	1831.66	-1.06576	3.78e-13	2.63e-11	ZNF486	19	20167228	20200490	+	4261	protein_coding	zinc finger protein 486 [Source:HGNC Symbol;Acc:HGNC:20807]	zf-C2H2
ENSG00000147601	1029.1	1078.76	796.449	1905.11	2092.42	2300.77	968.105	2099.44	-1.11681	4.04e-13	2.8e-11	TERF1	8	73008864	73048122	+	8831	protein_coding	telomeric repeat binding factor 1 [Source:HGNC Symbol;Acc:HGNC:11728]	MYB
ENSG00000052749	751.083	711.094	846.916	343.644	377.91	332.114	769.697	351.222	1.13177	4.04e-13	2.8e-11	RRP12	10	97356358	97426076	-	8529	protein_coding	ribosomal RNA processing 12 homolog [Source:HGNC Symbol;Acc:HGNC:29100]	-
ENSG00000137745	9.27703	21.0694	12.6557	63.9196	70.7423	92.399	14.3341	75.687	-2.39177	4.12e-13	2.85e-11	MMP13	11	102942995	102955734	-	2834	protein_coding	matrix metallopeptidase 13 [Source:HGNC Symbol;Acc:HGNC:7159]	-
ENSG00000141968	263.735	268.413	329.126	94.1404	115.557	107.478	287.091	105.725	1.4403	4.36e-13	3e-11	VAV1	19	6772714	6857366	+	4305	protein_coding	vav guanine nucleotide exchange factor 1 [Source:HGNC Symbol;Acc:HGNC:12657]	-
ENSG00000284753	73.9927	69.3258	136.009	16.1802	11.8622	16.9864	93.1092	15.0096	2.6233	4.77e-13	3.28e-11	EEF1AKMT4	3	184249650	184259585	+	1823	protein_coding	EEF1A lysine methyltransferase 4 [Source:HGNC Symbol;Acc:HGNC:53611]	-
ENSG00000109917	1316.25	1481.42	1404.57	708.83	716.383	705.607	1400.75	710.274	0.979628	4.87e-13	3.34e-11	ZPR1	11	116773799	116788050	-	7069	protein_coding	ZPR1 zinc finger [Source:HGNC Symbol;Acc:HGNC:13051]	-
ENSG00000172469	447.929	479.002	330.339	970.311	915.649	1022.67	419.09	969.544	-1.21009	4.9e-13	3.35e-11	MANEA	6	95577543	95609457	+	5187	protein_coding	mannosidase endo-alpha [Source:HGNC Symbol;Acc:HGNC:21072]	-
ENSG00000101181	866.465	850.044	1201.5	450.394	370.616	383.188	972.669	401.399	1.27682	4.98e-13	3.4e-11	MTG2	20	62183029	62203568	+	5209	protein_coding	mitochondrial ribosome associated GTPase 2 [Source:HGNC Symbol;Acc:HGNC:16239]	-
ENSG00000186300	540.815	571.282	489.539	206.528	241.95	241.532	533.878	230.003	1.21427	4.98e-13	3.4e-11	ZNF555	19	2841435	2860484	+	8557	protein_coding	zinc finger protein 555 [Source:HGNC Symbol;Acc:HGNC:28382]	zf-C2H2
ENSG00000164949	126.994	81.7435	92.5563	24.739	24.5348	11.8758	100.431	20.3832	2.29406	5.08e-13	3.45e-11	GEM	8	94249253	94262350	-	2648	protein_coding	GTP binding protein overexpressed in skeletal muscle [Source:HGNC Symbol;Acc:HGNC:4234]	-
ENSG00000161800	1550.18	1468.03	1383.56	2829.87	2752.08	2807.48	1467.26	2796.47	-0.930454	5.36e-13	3.64e-11	RACGAP1	12	49976923	50033136	-	4487	protein_coding	Rac GTPase activating protein 1 [Source:HGNC Symbol;Acc:HGNC:9804]	-
ENSG00000168916	98.5209	98.0065	119.194	265.906	261.39	324.43	105.24	283.909	-1.43025	5.44e-13	3.69e-11	ZNF608	5	124636913	124748807	-	6922	protein_coding	zinc finger protein 608 [Source:HGNC Symbol;Acc:HGNC:29238]	-
ENSG00000231290	329.454	326.463	421.851	821.173	841.622	757.824	359.256	806.873	-1.16673	5.85e-13	3.96e-11	APCDD1L-DT	20	58515379	58619888	+	4940	processed_transcript	APCDD1L divergent transcript [Source:HGNC Symbol;Acc:HGNC:27152]	-
ENSG00000129480	93.0784	85.7208	63.3273	228.048	215.356	266.983	80.7088	236.796	-1.55197	5.95e-13	4.01e-11	DTD2	14	31446036	31457510	-	2971	protein_coding	D-tyrosyl-tRNA deacylase 2 (putative) [Source:HGNC Symbol;Acc:HGNC:20277]	-
ENSG00000100596	1266.54	1308.1	1312.83	2378.32	2405.17	2753.08	1295.82	2512.19	-0.955008	6.01e-13	4.04e-11	SPTLC2	14	77505997	77616773	-	9143	protein_coding	serine palmitoyltransferase long chain base subunit 2 [Source:HGNC Symbol;Acc:HGNC:11278]	-
ENSG00000128564	47.0142	30.3267	49.217	6.39549	5.31495	0.0552923	42.186	3.92191	3.3825	6.48e-13	4.35e-11	VGF	7	101162509	101165593	-	2704	protein_coding	VGF nerve growth factor inducible [Source:HGNC Symbol;Acc:HGNC:12684]	-
ENSG00000050438	142.651	170.512	140.709	346.954	400.397	369.307	151.291	372.22	-1.29837	6.49e-13	4.35e-11	SLC4A8	12	51391317	51515763	+	17980	protein_coding	solute carrier family 4 member 8 [Source:HGNC Symbol;Acc:HGNC:11034]	-
ENSG00000117399	1671.07	1685.93	2412.6	4815.72	4558.5	3824	1923.2	4399.41	-1.19367	6.51e-13	4.35e-11	CDC20	1	43358955	43363203	+	2038	protein_coding	cell division cycle 20 [Source:HGNC Symbol;Acc:HGNC:1723]	-
ENSG00000102287	288.323	269.427	245.155	568.426	619.959	592.791	267.635	593.725	-1.1493	7.24e-13	4.83e-11	GABRE	X	151953124	151974680	-	9612	protein_coding	gamma-aminobutyric acid type A receptor epsilon subunit [Source:HGNC Symbol;Acc:HGNC:4085]	-
ENSG00000255112	1372.63	1287.06	1561.94	631.155	725.952	702.377	1407.21	686.495	1.03544	7.4e-13	4.93e-11	CHMP1B	18	11851396	11854449	+	3054	protein_coding	charged multivesicular body protein 1B [Source:HGNC Symbol;Acc:HGNC:24287]	-
ENSG00000164845	52.6998	33.1927	47.3004	5.41959	6.40978	5.337	44.3976	5.72212	2.93056	7.58e-13	5.04e-11	FAM86FP	12	8232512	8242948	-	994	transcribed_unprocessed_pseudogene	family with sequence similarity 86 member F, pseudogene [Source:HGNC Symbol;Acc:HGNC:42357]	-
ENSG00000170049	264.854	214.099	255.357	99.2238	86.7246	69.3408	244.77	85.0964	1.52327	7.66e-13	5.08e-11	KCNAB3	17	7921859	7929803	-	4580	protein_coding	potassium voltage-gated channel subfamily A regulatory beta subunit 3 [Source:HGNC Symbol;Acc:HGNC:6230]	-
ENSG00000139291	337.077	308.393	349.865	759.505	672.568	704.548	331.778	712.207	-1.10159	8.06e-13	5.34e-11	TMEM19	12	71686087	71705046	+	6488	protein_coding	transmembrane protein 19 [Source:HGNC Symbol;Acc:HGNC:25605]	-
ENSG00000217165	107.194	93.3157	71.4986	271.128	235.687	259.662	90.6693	255.492	-1.49381	8.21e-13	5.42e-11	ANKRD18EP	6	39110321	39112952	+	2632	processed_pseudogene	ankyrin repeat domain 18E, pseudogene [Source:HGNC Symbol;Acc:HGNC:43609]	-
ENSG00000150540	6.66826	1.86975	1.74698	29.3194	37.459	41.4177	3.42833	36.0654	-3.351	8.5e-13	5.6e-11	HNMT	2	137964020	138016364	+	4756	protein_coding	histamine N-methyltransferase [Source:HGNC Symbol;Acc:HGNC:5028]	-
ENSG00000244879	2097.68	1916.49	1450.53	738.122	748.609	911.88	1821.57	799.537	1.18774	8.81e-13	5.79e-11	GABPB1-AS1	15	50354959	50372202	+	17179	antisense	GABPB1 antisense RNA 1 [Source:HGNC Symbol;Acc:HGNC:44157]	-
ENSG00000254166	618.874	585.554	451.213	1160.52	1241.04	1166.44	551.88	1189.34	-1.10776	8.97e-13	5.89e-11	CASC19	8	127072694	127227541	-	22208	processed_transcript	cancer susceptibility 19 [Source:HGNC Symbol;Acc:HGNC:49476]	-
ENSG00000131242	233.666	240.794	309.2	90.7519	74.0589	103.093	261.22	89.3014	1.54738	9.08e-13	5.95e-11	RAB11FIP4	17	31391624	31538217	+	15383	protein_coding	RAB11 family interacting protein 4 [Source:HGNC Symbol;Acc:HGNC:30267]	-
ENSG00000046889	1030.07	975.858	841.986	1848.83	1814.07	2064.53	949.304	1909.14	-1.00798	9.1e-13	5.95e-11	PREX2	8	67952118	68237030	+	12058	protein_coding	phosphatidylinositol-3,4,5-trisphosphate dependent Rac exchange factor 2 [Source:HGNC Symbol;Acc:HGNC:22950]	-
ENSG00000243701	53.6303	46.656	37.0568	151.194	131.798	142.609	45.781	141.867	-1.62963	9.18e-13	5.99e-11	DUBR	3	107240692	107326964	+	4206	lincRNA	DPPA2 upstream binding RNA [Source:HGNC Symbol;Acc:HGNC:48569]	-
ENSG00000254093	331.386	349.408	348.892	159.685	117.937	127.77	343.229	135.131	1.34422	9.24e-13	6.01e-11	PINX1	8	10764963	10839884	-	2802	protein_coding	PIN2 (TERF1) interacting telomerase inhibitor 1 [Source:HGNC Symbol;Acc:HGNC:30046]	-
ENSG00000257354	199.259	157.043	138.759	455.942	376.068	497.918	165.021	443.309	-1.42518	9.51e-13	6.18e-11	AC048341.1	12	62602752	62622213	+	8693	lincRNA	novel transcript	-
ENSG00000135740	316.518	240.723	304.447	101.414	104.766	60.935	287.229	89.0385	1.68851	9.75e-13	6.32e-11	SLC9A5	16	67237683	67272190	+	5419	protein_coding	solute carrier family 9 member A5 [Source:HGNC Symbol;Acc:HGNC:11078]	-
ENSG00000122733	124.226	62.6134	95.4053	21.3402	11.8128	5.47827	94.0816	12.8771	2.85654	1e-12	6.49e-11	PHF24	9	34957608	34982544	+	5813	protein_coding	PHD finger protein 24 [Source:HGNC Symbol;Acc:HGNC:29180]	-
ENSG00000162627	620.691	549.271	568.691	1063.4	1216.43	1266.36	579.551	1182.06	-1.02815	1.09e-12	7.05e-11	SNX7	1	98661701	98760500	+	2067	protein_coding	sorting nexin 7 [Source:HGNC Symbol;Acc:HGNC:14971]	-
ENSG00000148346	549.053	600.646	830.86	187.185	212.121	287.052	660.186	228.786	1.52835	1.11e-12	7.13e-11	LCN2	9	128149071	128153455	+	1598	protein_coding	lipocalin 2 [Source:HGNC Symbol;Acc:HGNC:6526]	-
ENSG00000188760	83.2479	98.8468	198.926	19.4704	17.2036	23.3455	127.007	20.0065	2.65863	1.12e-12	7.21e-11	TMEM198	2	219543663	219550595	+	2578	protein_coding	transmembrane protein 198 [Source:HGNC Symbol;Acc:HGNC:33704]	-
ENSG00000166833	867.604	835.899	760.289	353.465	416.458	390.571	821.264	386.831	1.08582	1.17e-12	7.52e-11	NAV2	11	19350724	20121598	+	14673	protein_coding	neuron navigator 2 [Source:HGNC Symbol;Acc:HGNC:15997]	-
ENSG00000138685	6341.4	6096.86	5163.79	3082.71	2898.83	3180.98	5867.35	3054.17	0.94188	1.19e-12	7.65e-11	FGF2	4	122826708	122898236	+	6775	protein_coding	fibroblast growth factor 2 [Source:HGNC Symbol;Acc:HGNC:3676]	-
ENSG00000170035	724.784	708.258	814.184	1432.81	1453.15	1520.76	749.075	1468.91	-0.971322	1.21e-12	7.72e-11	UBE2E3	2	180967248	181076585	+	2973	protein_coding	ubiquitin conjugating enzyme E2 E3 [Source:HGNC Symbol;Acc:HGNC:12479]	-
ENSG00000167110	1970.72	1764	2267	1053.4	950.955	947.23	2000.57	983.861	1.02389	1.24e-12	7.88e-11	GOLGA2	9	128255829	128275995	-	6961	protein_coding	golgin A2 [Source:HGNC Symbol;Acc:HGNC:4425]	-
ENSG00000101019	1712.52	1741.27	1758	945.402	882.421	908.874	1737.26	912.232	0.929281	1.27e-12	8.07e-11	UQCC1	20	35302566	35412141	-	6782	protein_coding	ubiquinol-cytochrome c reductase complex assembly factor 1 [Source:HGNC Symbol;Acc:HGNC:15891]	-
ENSG00000102057	279.853	247.471	264.374	103.747	111.306	99.0311	263.9	104.695	1.33294	1.29e-12	8.17e-11	KCND1	X	48961378	48971569	-	5807	protein_coding	potassium voltage-gated channel subfamily D member 1 [Source:HGNC Symbol;Acc:HGNC:6237]	-
ENSG00000120437	2703.11	2719.03	2507.41	1425.19	1369.64	1421.82	2643.18	1405.55	0.911068	1.32e-12	8.36e-11	ACAT2	6	159760328	159779055	+	4299	protein_coding	acetyl-CoA acetyltransferase 2 [Source:HGNC Symbol;Acc:HGNC:94]	-
ENSG00000167766	5437.31	5151.52	3824.48	2187.04	2171.72	2447.66	4804.44	2268.81	1.08236	1.32e-12	8.36e-11	ZNF83	19	52594060	52690496	-	8028	protein_coding	zinc finger protein 83 [Source:HGNC Symbol;Acc:HGNC:13158]	zf-C2H2
ENSG00000216775	82.5495	104.839	81.6437	240.962	259.052	222.518	89.6773	240.844	-1.42436	1.42e-12	8.94e-11	AL109918.1	6	52664366	52669155	+	3821	transcribed_unprocessed_pseudogene	uncharacterized LOC730101 [Source:NCBI gene;Acc:730101]	-
ENSG00000143013	594.198	613.992	772.546	1474.8	1340.73	1329.29	660.246	1381.61	-1.06493	1.42e-12	8.97e-11	LMO4	1	87328468	87348923	+	5833	protein_coding	LIM domain only 4 [Source:HGNC Symbol;Acc:HGNC:6644]	-
ENSG00000197385	31.9742	23.7257	30.9384	92.9933	103.818	97.9189	28.8794	98.2434	-1.76101	1.46e-12	9.19e-11	ZNF860	3	31981771	31991628	+	3263	protein_coding	zinc finger protein 860 [Source:HGNC Symbol;Acc:HGNC:34513]	zf-C2H2
ENSG00000253802	6.58565	4.73255	6.37099	41.0309	38.5693	38.334	5.8964	39.3114	-2.7089	1.51e-12	9.46e-11	SIRLNT	8	40298741	40343402	-	1583	lincRNA	SIRT1 regulating lncRNA tumor promoter [Source:HGNC Symbol;Acc:HGNC:53902]	-
ENSG00000116514	1322.91	1250.93	1351.93	651.611	699.209	670.485	1308.59	673.768	0.9576	1.53e-12	9.55e-11	RNF19B	1	32936445	32964685	-	2610	protein_coding	ring finger protein 19B [Source:HGNC Symbol;Acc:HGNC:26886]	-
ENSG00000169918	175.653	150.36	160.786	58.3043	47.242	60.5948	162.266	55.3804	1.54896	1.54e-12	9.6e-11	OTUD7A	15	31475398	31870789	-	14331	protein_coding	OTU deubiquitinase 7A [Source:HGNC Symbol;Acc:HGNC:20718]	-
ENSG00000011426	2582.06	2768.66	1849.32	5126	4961.25	5388.21	2400.01	5158.49	-1.10393	1.68e-12	1.05e-10	ANLN	7	36389806	36453791	+	6012	protein_coding	anillin actin binding protein [Source:HGNC Symbol;Acc:HGNC:14082]	-
ENSG00000137965	62.2273	40.885	32.4326	146.135	167.153	232.76	45.1816	182.016	-2.00782	1.71e-12	1.07e-10	IFI44	1	78649796	78664078	+	2038	protein_coding	interferon induced protein 44 [Source:HGNC Symbol;Acc:HGNC:16938]	-
ENSG00000171345	2387.39	2637.03	3740.91	6428.03	6769.77	6305.69	2921.78	6501.16	-1.15377	1.75e-12	1.09e-10	KRT19	17	41523617	41528308	-	2336	protein_coding	keratin 19 [Source:HGNC Symbol;Acc:HGNC:6436]	-
ENSG00000176273	80.6875	105.833	71.5549	257.102	216.46	262.792	86.0251	245.451	-1.51182	1.78e-12	1.1e-10	SLC35G1	10	93893973	93956062	+	6829	protein_coding	solute carrier family 35 member G1 [Source:HGNC Symbol;Acc:HGNC:26607]	-
ENSG00000166123	1386.66	1403.24	1670.99	781.126	739.948	689.716	1486.96	736.93	1.01276	1.8e-12	1.12e-10	GPT2	16	46884378	46931297	+	6354	protein_coding	glutamic--pyruvic transaminase 2 [Source:HGNC Symbol;Acc:HGNC:18062]	-
ENSG00000215068	54.4321	46.5527	66.5303	159.945	158.519	169.177	55.8384	162.547	-1.53841	1.81e-12	1.12e-10	AC025171.2	5	43041575	43045390	+	2773	antisense	uncharacterized LOC153684 [Source:NCBI gene;Acc:153684]	-
ENSG00000167779	649.434	731.978	1176.34	2273.37	2258.37	2108.33	852.585	2213.36	-1.37608	1.83e-12	1.13e-10	IGFBP6	12	53097436	53102345	+	1346	protein_coding	insulin like growth factor binding protein 6 [Source:HGNC Symbol;Acc:HGNC:5475]	-
ENSG00000172667	286.409	287.554	247.862	576.011	582.603	672.478	273.942	610.364	-1.15564	1.91e-12	1.18e-10	ZMAT3	3	179017223	179072279	-	9646	protein_coding	zinc finger matrin-type 3 [Source:HGNC Symbol;Acc:HGNC:29983]	-
ENSG00000268941	14.941	24.8565	16.2708	97.0761	90.945	64.0616	18.6894	84.0276	-2.16186	1.91e-12	1.18e-10	LINC01711	20	58634772	58635738	+	967	lincRNA	long intergenic non-protein coding RNA 1711 [Source:HGNC Symbol;Acc:HGNC:28663]	-
ENSG00000113924	121.108	107.49	136.446	291.787	300.907	307.543	121.681	300.079	-1.30084	1.95e-12	1.2e-10	HGD	3	120628173	120682571	-	2983	protein_coding	homogentisate 1,2-dioxygenase [Source:HGNC Symbol;Acc:HGNC:4892]	-
ENSG00000183309	1322.89	1356.66	1323.69	703.41	686.433	701.334	1334.41	697.059	0.936739	2.07e-12	1.26e-10	ZNF623	8	143636013	143656418	+	7146	protein_coding	zinc finger protein 623 [Source:HGNC Symbol;Acc:HGNC:29084]	zf-C2H2
ENSG00000160584	1638.4	1535.59	1623.54	868.689	830.99	820.567	1599.18	840.082	0.928675	2.07e-12	1.27e-10	SIK3	11	116843402	117098437	-	10920	protein_coding	SIK family kinase 3 [Source:HGNC Symbol;Acc:HGNC:29165]	-
ENSG00000172893	1851.36	1930.65	2482.43	1031.85	1034.39	938.748	2088.14	1001.66	1.05982	2.17e-12	1.32e-10	DHCR7	11	71428193	71452868	-	4160	protein_coding	7-dehydrocholesterol reductase [Source:HGNC Symbol;Acc:HGNC:2860]	-
ENSG00000137817	1654.38	1568.94	1536.24	811.517	860.91	825.869	1586.52	832.765	0.929774	2.26e-12	1.37e-10	PARP6	15	72241181	72272999	-	7696	protein_coding	poly(ADP-ribose) polymerase family member 6 [Source:HGNC Symbol;Acc:HGNC:26921]	-
ENSG00000143409	92.1233	74.1986	77.1543	225.792	236.561	194.884	81.1588	219.079	-1.43112	2.27e-12	1.37e-10	MINDY1	1	150996086	151008375	-	3792	protein_coding	MINDY lysine 48 deubiquitinase 1 [Source:HGNC Symbol;Acc:HGNC:25648]	-
ENSG00000123384	890.888	931.029	1144.11	1998.95	2034.56	1914.63	988.677	1982.71	-1.00367	2.27e-12	1.37e-10	LRP1	12	57128493	57213351	+	20839	protein_coding	LDL receptor related protein 1 [Source:HGNC Symbol;Acc:HGNC:6692]	-
ENSG00000166257	32.9299	32.4152	21.606	2.15448	3.17006	0.0263089	28.9837	1.78361	3.92834	2.29e-12	1.38e-10	SCN3B	11	123629187	123655244	-	9464	protein_coding	sodium voltage-gated channel beta subunit 3 [Source:HGNC Symbol;Acc:HGNC:20665]	-
ENSG00000121858	37.4805	31.2893	57.6014	145.263	188.671	343.128	42.1237	225.687	-2.41826	2.29e-12	1.39e-10	TNFSF10	3	172505508	172523507	-	3473	protein_coding	TNF superfamily member 10 [Source:HGNC Symbol;Acc:HGNC:11925]	-
ENSG00000068489	975.645	1023.59	636.388	1977.4	2075.26	2051.86	878.542	2034.84	-1.21178	2.31e-12	1.39e-10	PRR11	17	59155499	59204705	+	4080	protein_coding	proline rich 11 [Source:HGNC Symbol;Acc:HGNC:25619]	-
ENSG00000183255	13106.9	13074.2	14993.4	7631.69	7585.79	7332.68	13724.9	7516.72	0.868618	2.53e-12	1.52e-10	PTTG1IP	21	44849585	44873903	-	3537	protein_coding	PTTG1 interacting protein [Source:HGNC Symbol;Acc:HGNC:13524]	-
ENSG00000159111	1402.62	1403.23	1725.54	752.046	770.971	730.112	1510.46	751.043	1.008	2.55e-12	1.53e-10	MRPL10	17	47823272	47831534	-	2764	protein_coding	mitochondrial ribosomal protein L10 [Source:HGNC Symbol;Acc:HGNC:14055]	-
ENSG00000148120	441.217	457.911	495.251	951.926	880.324	992.875	464.793	941.708	-1.01838	2.61e-12	1.56e-10	C9orf3	9	94726701	95087218	+	10742	protein_coding	chromosome 9 open reading frame 3 [Source:HGNC Symbol;Acc:HGNC:1361]	-
ENSG00000101265	49.641	56.1378	71.0952	171.784	164.94	169.217	58.958	168.647	-1.5134	2.63e-12	1.57e-10	RASSF2	20	4780023	4823645	-	5759	protein_coding	Ras association domain family member 2 [Source:HGNC Symbol;Acc:HGNC:9883]	-
ENSG00000273760	159.768	145.702	107.799	389.983	321.421	392.63	137.757	368.011	-1.41721	2.64e-12	1.58e-10	AC245041.1	10	47970043	47973496	-	826	lincRNA	novel transcript	-
ENSG00000204388	134.065	157.993	207.525	505.558	518.137	374.851	166.528	466.182	-1.48411	2.92e-12	1.74e-10	HSPA1B	6	31827735	31830255	+	2521	protein_coding	heat shock protein family A (Hsp70) member 1B [Source:HGNC Symbol;Acc:HGNC:5233]	-
ENSG00000196878	8629.24	8804.3	12077.4	4890.39	4884.05	4473.1	9836.97	4749.18	1.05054	2.95e-12	1.75e-10	LAMB3	1	209614870	209652466	-	4688	protein_coding	laminin subunit beta 3 [Source:HGNC Symbol;Acc:HGNC:6490]	-
ENSG00000120322	180.127	186.513	254.756	471.267	594.133	506.626	207.132	524.009	-1.33815	3.18e-12	1.89e-10	PCDHB8	5	141177790	141180529	+	2740	protein_coding	protocadherin beta 8 [Source:HGNC Symbol;Acc:HGNC:8693]	-
ENSG00000233016	675.715	659.516	1351.95	301.22	237.827	233.181	895.728	257.409	1.79852	3.21e-12	1.9e-10	SNHG7	9	136721366	136728184	-	4345	antisense	small nucleolar RNA host gene 7 [Source:HGNC Symbol;Acc:HGNC:28254]	-
ENSG00000147041	1.80695	6.70663	5.47798	43.132	29.0829	43.5557	4.66385	38.5902	-3.01511	3.25e-12	1.92e-10	SYTL5	X	38006582	38128819	+	4791	protein_coding	synaptotagmin like 5 [Source:HGNC Symbol;Acc:HGNC:15589]	-
ENSG00000276707	79.9136	63.7245	67.1699	210.616	214.071	168.315	70.2694	197.667	-1.49029	3.29e-12	1.94e-10	AC243773.1	17	36940049	36943456	-	544	antisense	novel transcript, antisense to LHX1	-
ENSG00000056558	64.7896	47.4491	79.3243	12.9593	12.8469	11.7307	63.8543	12.5123	2.34117	3.48e-12	2.05e-10	TRAF1	9	120902393	120929173	-	6449	protein_coding	TNF receptor associated factor 1 [Source:HGNC Symbol;Acc:HGNC:12031]	-
ENSG00000225190	1583.03	1351.78	1601.82	733.73	826.563	714.186	1512.21	758.16	0.996035	3.5e-12	2.06e-10	PLEKHM1	17	45435900	45490749	-	9233	protein_coding	pleckstrin homology and RUN domain containing M1 [Source:HGNC Symbol;Acc:HGNC:29017]	-
ENSG00000020577	1689.91	1831.7	2011.62	1018.8	914.541	892.972	1844.41	942.106	0.969186	3.6e-12	2.11e-10	SAMD4A	14	54567097	54793315	+	12170	protein_coding	sterile alpha motif domain containing 4A [Source:HGNC Symbol;Acc:HGNC:23023]	-
ENSG00000105855	993.416	1015.89	812.873	1861.74	1796.91	1909.22	940.728	1855.96	-0.980344	3.62e-12	2.12e-10	ITGB8	7	20330702	20415754	+	15156	protein_coding	integrin subunit beta 8 [Source:HGNC Symbol;Acc:HGNC:6163]	-
ENSG00000244165	200.735	218.88	309.352	81.0417	83.4981	77.7278	242.989	80.7559	1.58812	3.67e-12	2.15e-10	P2RY11	19	10111538	10115372	+	2295	protein_coding	purinergic receptor P2Y11 [Source:HGNC Symbol;Acc:HGNC:8540]	-
ENSG00000165025	52.6528	37.9768	50.9513	145.817	136.029	136.251	47.1937	139.366	-1.55888	3.68e-12	2.15e-10	SYK	9	90801787	90898549	+	5210	protein_coding	spleen associated tyrosine kinase [Source:HGNC Symbol;Acc:HGNC:11491]	-
ENSG00000090530	1708.79	1622.22	1769.86	3332.23	3047.65	3050.17	1700.29	3143.35	-0.886423	3.75e-12	2.19e-10	P3H2	3	189956728	190122437	-	5605	protein_coding	prolyl 3-hydroxylase 2 [Source:HGNC Symbol;Acc:HGNC:19317]	-
ENSG00000137494	587.769	544.509	595.132	263.682	283.707	259.721	575.803	269.037	1.09752	4.02e-12	2.34e-10	ANKRD42	11	83193739	83260694	+	6724	protein_coding	ankyrin repeat domain 42 [Source:HGNC Symbol;Acc:HGNC:26752]	-
ENSG00000132196	401.032	365.588	316.86	106.093	107.252	165.701	361.16	126.349	1.51405	4.06e-12	2.35e-10	HSD17B7	1	162790702	162812817	+	4778	protein_coding	hydroxysteroid 17-beta dehydrogenase 7 [Source:HGNC Symbol;Acc:HGNC:5215]	-
ENSG00000197043	761.291	890.17	957.758	1688.88	1686.59	1746.4	869.74	1707.29	-0.972866	4.12e-12	2.39e-10	ANXA6	5	151100712	151157882	-	5427	protein_coding	annexin A6 [Source:HGNC Symbol;Acc:HGNC:544]	-
ENSG00000129173	278.14	217.966	195.082	571.528	524.769	541.715	230.396	546.004	-1.24451	4.14e-12	2.39e-10	E2F8	11	19224063	19241620	-	4140	protein_coding	E2F transcription factor 8 [Source:HGNC Symbol;Acc:HGNC:24727]	E2F
ENSG00000018510	2982.94	2984.68	2500.93	5250.27	5052.29	5693.62	2822.85	5332.06	-0.917553	4.37e-12	2.52e-10	AGPS	2	177392644	177559299	+	8965	protein_coding	alkylglycerone phosphate synthase [Source:HGNC Symbol;Acc:HGNC:327]	-
ENSG00000188549	757.61	707.241	957.918	1778.44	1664.09	1574.1	807.59	1672.21	-1.04975	4.49e-12	2.59e-10	CCDC9B	15	40331452	40340967	-	7510	protein_coding	coiled-coil domain containing 9B [Source:HGNC Symbol;Acc:HGNC:33488]	-
ENSG00000273006	9.36974	9.50789	10.9319	56.089	44.0091	51.0791	9.93653	50.3924	-2.32633	4.58e-12	2.63e-10	AC009229.3	2	38193348	38193629	+	282	lincRNA	novel transcript	-
ENSG00000103316	22.5312	23.8194	20.8422	0.013354	2.09652	0.0107756	22.3976	0.706885	4.74632	4.58e-12	2.63e-10	CRYM	16	21238874	21303083	-	3782	protein_coding	crystallin mu [Source:HGNC Symbol;Acc:HGNC:2418]	-
ENSG00000187017	22.4954	18.9599	31.0915	112.141	83.6343	84.1692	24.1823	93.3148	-1.94105	4.63e-12	2.66e-10	ESPN	1	6424776	6461367	+	6952	protein_coding	espin [Source:HGNC Symbol;Acc:HGNC:13281]	-
ENSG00000177410	480.568	477.801	684.567	240.757	187.534	203.314	547.645	210.535	1.37889	4.73e-12	2.71e-10	ZFAS1	20	49278178	49295738	+	2243	antisense	ZNFX1 antisense RNA 1 [Source:HGNC Symbol;Acc:HGNC:33101]	-
ENSG00000204956	33.7068	39.988	44.6351	116.889	120.079	175.312	39.4433	137.427	-1.79719	4.93e-12	2.82e-10	PCDHGA1	5	141330571	141512981	+	6252	protein_coding	protocadherin gamma subfamily A, 1 [Source:HGNC Symbol;Acc:HGNC:8696]	-
ENSG00000130477	196.066	229.432	266.446	91.7308	71.8786	85.1211	230.648	82.9102	1.47501	5.04e-12	2.87e-10	UNC13A	19	17601328	17688365	-	11188	protein_coding	unc-13 homolog A [Source:HGNC Symbol;Acc:HGNC:23150]	-
ENSG00000109065	726.494	710.034	1206.3	347.808	325.522	289.593	880.944	320.974	1.45637	5.18e-12	2.94e-10	NAT9	17	74770547	74776367	-	4049	protein_coding	N-acetyltransferase 9 (putative) [Source:HGNC Symbol;Acc:HGNC:23133]	-
ENSG00000235621	35.7818	30.4694	23.4476	3.22154	1.11398	3.17802	29.8996	2.50451	3.51509	5.18e-12	2.94e-10	LINC00494	20	48359950	48370629	+	4204	lincRNA	long intergenic non-protein coding RNA 494 [Source:HGNC Symbol;Acc:HGNC:27657]	-
ENSG00000162188	247.936	218.914	230.743	68.2982	89.9073	98.8394	232.531	85.6816	1.43888	5.19e-12	2.94e-10	GNG3	11	62707658	62709201	+	882	protein_coding	G protein subunit gamma 3 [Source:HGNC Symbol;Acc:HGNC:4405]	-
ENSG00000272674	231.954	241.892	190.562	487.399	480.897	572.424	221.469	513.573	-1.21331	5.21e-12	2.95e-10	PCDHB16	5	141181399	141186399	+	5001	protein_coding	protocadherin beta 16 [Source:HGNC Symbol;Acc:HGNC:14546]	-
ENSG00000106261	2178.27	2228.76	1959.52	1103.25	1121.18	1158.93	2122.18	1127.79	0.911938	5.29e-12	2.99e-10	ZKSCAN1	7	100015572	100041689	+	10319	protein_coding	zinc finger with KRAB and SCAN domains 1 [Source:HGNC Symbol;Acc:HGNC:13101]	zf-C2H2
ENSG00000164742	171.629	228.564	226.349	74.5741	77.0848	74.5124	208.847	75.3904	1.46866	5.33e-12	3.01e-10	ADCY1	7	45574140	45723116	+	13812	protein_coding	adenylate cyclase 1 [Source:HGNC Symbol;Acc:HGNC:232]	-
ENSG00000157404	165.289	187.701	120.483	433.193	391.979	393.813	157.825	406.328	-1.36412	5.38e-12	3.03e-10	KIT	4	54657918	54740715	+	5563	protein_coding	KIT proto-oncogene receptor tyrosine kinase [Source:HGNC Symbol;Acc:HGNC:6342]	-
ENSG00000163516	934.121	1057.76	998.457	542.278	475.511	468.339	996.781	495.376	1.00863	5.45e-12	3.07e-10	ANKZF1	2	219229757	219236669	+	6119	protein_coding	ankyrin repeat and zinc finger domain containing 1 [Source:HGNC Symbol;Acc:HGNC:25527]	-
ENSG00000110881	158.656	147.497	175.48	370.614	368.372	365.051	160.544	368.012	-1.19577	5.47e-12	3.07e-10	ASIC1	12	50057548	50083611	+	5745	protein_coding	acid sensing ion channel subunit 1 [Source:HGNC Symbol;Acc:HGNC:100]	-
ENSG00000127589	63.813	85.8712	48.7588	182.758	224.757	205.399	66.1476	204.305	-1.62602	5.48e-12	3.07e-10	TUBBP1	8	30351873	30353518	+	1646	transcribed_processed_pseudogene	tubulin beta pseudogene 1 [Source:HGNC Symbol;Acc:HGNC:12414]	-
ENSG00000003096	442.256	381.666	458.012	843.944	879.151	893.939	427.311	872.345	-1.02921	5.52e-12	3.08e-10	KLHL13	X	117897813	118117340	-	6983	protein_coding	kelch like family member 13 [Source:HGNC Symbol;Acc:HGNC:22931]	-
ENSG00000186889	30.9757	37.2116	25.2814	107.995	104.924	94.7939	31.1562	102.571	-1.71588	5.55e-12	3.1e-10	TMEM17	2	62500221	62511894	-	2982	protein_coding	transmembrane protein 17 [Source:HGNC Symbol;Acc:HGNC:26623]	-
ENSG00000188229	4155.4	4389.75	5634.09	10934.7	10104.4	8463.05	4726.41	9834.03	-1.05699	5.57e-12	3.11e-10	TUBB4B	9	137241213	137243707	+	2111	protein_coding	tubulin beta 4B class IVb [Source:HGNC Symbol;Acc:HGNC:20771]	-
ENSG00000204767	50.7355	53.3717	39.7977	130.904	176.475	139.487	47.9683	148.956	-1.63278	5.67e-12	3.15e-10	INSYN2B	5	169864264	169980740	-	2999	protein_coding	inhibitory synaptic factor family member 2B [Source:HGNC Symbol;Acc:HGNC:37271]	-
ENSG00000198911	6582.49	6806.03	8174.2	3885.52	3908.52	3655.74	7187.57	3816.59	0.913222	5.71e-12	3.17e-10	SREBF2	22	41833079	41907308	+	7557	protein_coding	sterol regulatory element binding transcription factor 2 [Source:HGNC Symbol;Acc:HGNC:11290]	bHLH
ENSG00000165699	2437.46	2329.65	2050.34	1124.91	1162.96	1264.24	2272.48	1184.03	0.940434	5.95e-12	3.3e-10	TSC1	9	132891348	132946874	-	17600	protein_coding	TSC complex subunit 1 [Source:HGNC Symbol;Acc:HGNC:12362]	-
ENSG00000172216	855.034	937.581	1637.99	398.494	396.028	248.296	1143.53	347.606	1.71762	5.99e-12	3.31e-10	CEBPB	20	50190734	50192689	+	1956	protein_coding	CCAAT enhancer binding protein beta [Source:HGNC Symbol;Acc:HGNC:1834]	C/EBP
ENSG00000013810	915.269	1017.69	1203.15	2139.4	2183.38	1949.79	1045.37	2090.85	-0.99987	6.02e-12	3.32e-10	TACC3	4	1721490	1745176	+	6528	protein_coding	transforming acidic coiled-coil containing protein 3 [Source:HGNC Symbol;Acc:HGNC:11524]	-
ENSG00000185361	54.2322	75.205	96.6584	255.948	243.032	200.239	75.3652	233.073	-1.62668	6.11e-12	3.37e-10	TNFAIP8L1	19	4639518	4655568	+	6667	protein_coding	TNF alpha induced protein 8 like 1 [Source:HGNC Symbol;Acc:HGNC:28279]	-
ENSG00000204592	5697.06	6197.68	7732.74	3257.81	3267.15	3466.19	6542.5	3330.38	0.974148	6.7e-12	3.69e-10	HLA-E	6	30489467	30494205	+	2975	protein_coding	major histocompatibility complex, class I, E [Source:HGNC Symbol;Acc:HGNC:4962]	-
ENSG00000156218	783.991	821.662	712.131	1470.62	1414.65	1590.96	772.595	1492.08	-0.949527	6.72e-12	3.69e-10	ADAMTSL3	15	83654086	84039842	+	9754	protein_coding	ADAMTS like 3 [Source:HGNC Symbol;Acc:HGNC:14633]	-
ENSG00000173545	892.832	884.385	1023.16	431.232	469.009	483.113	933.46	461.118	1.01732	6.85e-12	3.76e-10	ZNF622	5	16451519	16465792	-	1699	protein_coding	zinc finger protein 622 [Source:HGNC Symbol;Acc:HGNC:30958]	-
ENSG00000117472	555.677	569.218	776.284	1319.4	1291.53	1540.88	633.726	1383.93	-1.1265	6.88e-12	3.77e-10	TSPAN1	1	46175073	46185958	+	2366	protein_coding	tetraspanin 1 [Source:HGNC Symbol;Acc:HGNC:20657]	-
ENSG00000006125	5071.03	4907.74	4613.35	8593.38	8517.46	8835.33	4864.04	8648.72	-0.830327	7e-12	3.82e-10	AP2B1	17	35578046	35726409	+	7587	protein_coding	adaptor related protein complex 2 subunit beta 1 [Source:HGNC Symbol;Acc:HGNC:563]	-
ENSG00000166289	250.498	246.419	405.806	89.681	106.882	70.4271	300.907	88.9968	1.75622	7.3e-12	3.99e-10	PLEKHF1	19	29665056	29675457	+	2681	protein_coding	pleckstrin homology and FYVE domain containing 1 [Source:HGNC Symbol;Acc:HGNC:20764]	-
ENSG00000106144	757.87	612.088	604.922	1307.44	1283.97	1346.24	658.293	1312.55	-0.995475	7.36e-12	4.01e-10	CASP2	7	143288215	143307696	+	8020	protein_coding	caspase 2 [Source:HGNC Symbol;Acc:HGNC:1503]	-
ENSG00000197818	868.478	812.022	915.886	436.525	428.356	435.276	865.462	433.386	0.997713	7.37e-12	4.01e-10	SLC9A8	20	49812713	49892242	+	6946	protein_coding	solute carrier family 9 member A8 [Source:HGNC Symbol;Acc:HGNC:20728]	-
ENSG00000129991	31.9382	27.5614	32.7525	4.28884	1.12973	4.2321	30.7507	3.21689	3.2089	7.45e-12	4.04e-10	TNNI3	19	55151767	55157773	-	2034	protein_coding	troponin I3, cardiac type [Source:HGNC Symbol;Acc:HGNC:11947]	-
ENSG00000111012	269.396	267.463	319.083	119.717	109.144	73.6785	285.314	100.847	1.49956	7.53e-12	4.08e-10	CYP27B1	12	57762334	57768986	-	3440	protein_coding	cytochrome P450 family 27 subfamily B member 1 [Source:HGNC Symbol;Acc:HGNC:2606]	-
ENSG00000187372	233.806	232.307	218.879	499.203	460.566	534.165	228.331	497.978	-1.1246	7.54e-12	4.08e-10	PCDHB13	5	141213919	141218979	+	5061	protein_coding	protocadherin beta 13 [Source:HGNC Symbol;Acc:HGNC:8684]	-
ENSG00000173905	1663.76	1688	1488	2901.26	2900.95	3219.25	1613.25	3007.15	-0.898429	7.64e-12	4.13e-10	GOLIM4	3	168008677	168095975	-	4647	protein_coding	golgi integral membrane protein 4 [Source:HGNC Symbol;Acc:HGNC:15448]	-
ENSG00000179841	344.69	343.772	247.683	697.02	666.192	837.382	312.048	733.531	-1.23305	7.71e-12	4.16e-10	AKAP5	14	64465499	64474503	+	7512	protein_coding	A-kinase anchoring protein 5 [Source:HGNC Symbol;Acc:HGNC:375]	-
ENSG00000106714	148.284	130.293	192.954	355.676	419.722	437.309	157.177	404.236	-1.36165	7.83e-12	4.21e-10	CNTNAP3	9	39072767	39288315	-	9521	protein_coding	contactin associated protein like 3 [Source:HGNC Symbol;Acc:HGNC:13834]	-
ENSG00000254615	59.2155	44.6462	58.2224	152.391	141.463	174.415	54.028	156.09	-1.52782	7.96e-12	4.28e-10	AC027031.2	8	106270144	106272899	+	1419	lincRNA	novel transcript	-
ENSG00000134317	76.0497	85.7672	65.2393	19.3372	6.62069	20.1116	75.6854	15.3565	2.29112	8.02e-12	4.3e-10	GRHL1	2	9951693	10002277	+	7952	protein_coding	grainyhead like transcription factor 1 [Source:HGNC Symbol;Acc:HGNC:17923]	CP2
ENSG00000125148	3843.91	4144.34	2908.71	7023.47	8106.1	7137.94	3632.32	7422.5	-1.03103	8.05e-12	4.31e-10	MT2A	16	56608199	56609497	+	1299	protein_coding	metallothionein 2A [Source:HGNC Symbol;Acc:HGNC:7406]	-
ENSG00000001167	393.308	418.878	461.674	822.357	847.064	921.554	424.62	863.659	-1.02394	8.13e-12	4.35e-10	NFYA	6	41072945	41099976	+	3811	protein_coding	nuclear transcription factor Y subunit alpha [Source:HGNC Symbol;Acc:HGNC:7804]	NF-YA
ENSG00000165732	9172.16	9307.16	7242.41	4400.98	4222.39	4734.74	8573.91	4452.7	0.945235	8.17e-12	4.36e-10	DDX21	10	68956128	68985073	+	5020	protein_coding	DExD-box helicase 21 [Source:HGNC Symbol;Acc:HGNC:2744]	-
ENSG00000198945	202.835	198.985	185.247	416.092	416.635	490.482	195.689	441.07	-1.17205	8.51e-12	4.53e-10	L3MBTL3	6	130013699	130141451	+	5113	protein_coding	L3MBTL3, histone methyl-lysine binding protein [Source:HGNC Symbol;Acc:HGNC:23035]	-
ENSG00000102226	2191.29	2297.22	2614.91	1265.28	1260.37	1238.8	2367.81	1254.82	0.91606	8.65e-12	4.6e-10	USP11	X	47232690	47248328	+	5269	protein_coding	ubiquitin specific peptidase 11 [Source:HGNC Symbol;Acc:HGNC:12609]	-
ENSG00000162631	279.817	293.291	243.303	560.89	572.959	657.579	272.137	597.143	-1.13362	8.68e-12	4.61e-10	NTNG1	1	107140007	107483458	+	9138	protein_coding	netrin G1 [Source:HGNC Symbol;Acc:HGNC:23319]	-
ENSG00000164620	82.5729	68.4024	110.281	21.6126	22.4696	20.2506	87.0856	21.4443	2.01642	9.16e-12	4.86e-10	RELL2	5	141636950	141641077	+	2596	protein_coding	RELT like 2 [Source:HGNC Symbol;Acc:HGNC:26902]	-
ENSG00000091136	2951.9	2909.41	2874.52	5107.64	5040.47	5363.74	2911.94	5170.62	-0.82833	9.68e-12	5.12e-10	LAMB1	7	107923799	108003255	-	8140	protein_coding	laminin subunit beta 1 [Source:HGNC Symbol;Acc:HGNC:6486]	-
ENSG00000169583	47.6813	49.3612	97.8345	288.315	282.569	195.021	64.959	255.302	-1.97243	1.03e-11	5.43e-10	CLIC3	9	136994635	136996803	-	1177	protein_coding	chloride intracellular channel 3 [Source:HGNC Symbol;Acc:HGNC:2064]	-
ENSG00000130147	3111.47	3082.65	3344.35	1787.16	1733.71	1760.26	3179.49	1760.38	0.852894	1.06e-11	5.6e-10	SH3BP4	2	234951973	235055714	+	7129	protein_coding	SH3 domain binding protein 4 [Source:HGNC Symbol;Acc:HGNC:10826]	-
ENSG00000135272	202.826	191.329	198.054	422.516	415.536	452.246	197.403	430.099	-1.12295	1.09e-11	5.75e-10	MDFIC	7	114922154	115019202	+	5252	protein_coding	MyoD family inhibitor domain containing [Source:HGNC Symbol;Acc:HGNC:28870]	-
ENSG00000127329	1622.43	1715.64	1444.36	2809.45	2995.13	3157.54	1594.14	2987.37	-0.906114	1.1e-11	5.77e-10	PTPRB	12	70515866	70637440	-	14542	protein_coding	protein tyrosine phosphatase, receptor type B [Source:HGNC Symbol;Acc:HGNC:9665]	-
ENSG00000149218	232.746	272.336	260.773	531.658	538.651	562.948	255.285	544.419	-1.09222	1.18e-11	6.21e-10	ENDOD1	11	95089810	95132645	+	4687	protein_coding	endonuclease domain containing 1 [Source:HGNC Symbol;Acc:HGNC:29129]	-
ENSG00000022840	3472.01	3390.15	3750.47	2091.73	1777.69	1848.64	3537.54	1906.02	0.892185	1.19e-11	6.21e-10	RNF10	12	120533480	120577594	+	5911	protein_coding	ring finger protein 10 [Source:HGNC Symbol;Acc:HGNC:10055]	-
ENSG00000171246	67.5718	70.4538	70.8782	18.381	18.2188	19.1493	69.6346	18.5831	1.89931	1.22e-11	6.37e-10	NPTX1	17	80467148	80477843	-	6703	protein_coding	neuronal pentraxin 1 [Source:HGNC Symbol;Acc:HGNC:7952]	-
ENSG00000147383	946.358	862.424	1137.75	475.423	489.327	450.236	982.179	471.662	1.05819	1.22e-11	6.37e-10	NSDHL	X	152830967	152869729	+	1996	protein_coding	NAD(P) dependent steroid dehydrogenase-like [Source:HGNC Symbol;Acc:HGNC:13398]	-
ENSG00000143110	94.9849	82.8461	62.4134	15.2224	16.126	24.3508	80.0815	18.5664	2.10084	1.23e-11	6.39e-10	C1orf162	1	111473792	111478512	+	2768	protein_coding	chromosome 1 open reading frame 162 [Source:HGNC Symbol;Acc:HGNC:28344]	-
ENSG00000106785	349.142	411.321	413.467	849.22	737.937	847.087	391.31	811.415	-1.05181	1.24e-11	6.48e-10	TRIM14	9	98069275	98119212	-	5469	protein_coding	tripartite motif containing 14 [Source:HGNC Symbol;Acc:HGNC:16283]	-
ENSG00000172716	783.046	768.278	775.867	1383.14	1483.08	1476.09	775.73	1447.44	-0.899755	1.25e-11	6.5e-10	SLFN11	17	35350305	35373701	-	5982	protein_coding	schlafen family member 11 [Source:HGNC Symbol;Acc:HGNC:26633]	-
ENSG00000118689	2734.11	2588.56	2562.88	1363.7	1463.81	1480.33	2628.52	1435.95	0.872176	1.27e-11	6.57e-10	FOXO3	6	108559835	108684774	+	7721	protein_coding	forkhead box O3 [Source:HGNC Symbol;Acc:HGNC:3821]	Fork
ENSG00000197381	1696.61	1580.33	1684.42	929.177	864.208	869.519	1653.79	887.635	0.897695	1.27e-11	6.57e-10	ADARB1	21	45073853	45226560	+	10049	protein_coding	adenosine deaminase, RNA specific B1 [Source:HGNC Symbol;Acc:HGNC:226]	-
ENSG00000126216	599.098	587.45	488.558	1103.23	1052.71	1179.11	558.369	1111.68	-0.99346	1.3e-11	6.73e-10	TUBGCP3	13	112485005	112588205	-	7254	protein_coding	tubulin gamma complex associated protein 3 [Source:HGNC Symbol;Acc:HGNC:18598]	-
ENSG00000203668	263.77	328.612	240.533	686.113	552.802	789.457	277.638	676.124	-1.28392	1.35e-11	6.95e-10	CHML	1	241628853	241640254	-	7661	protein_coding	CHM like, Rab escort protein 2 [Source:HGNC Symbol;Acc:HGNC:1941]	-
ENSG00000109099	216.848	252.396	201.527	479.804	484.053	520.356	223.59	494.738	-1.14564	1.36e-11	7.02e-10	PMP22	17	15229777	15265357	-	3222	protein_coding	peripheral myelin protein 22 [Source:HGNC Symbol;Acc:HGNC:9118]	-
ENSG00000019144	1048.75	880.484	1188.6	2063.8	2178.01	1967.86	1039.28	2069.89	-0.993742	1.37e-11	7.04e-10	PHLDB1	11	118606440	118658038	+	21722	protein_coding	pleckstrin homology like domain family B member 1 [Source:HGNC Symbol;Acc:HGNC:23697]	-
ENSG00000136153	306.965	350.427	305.172	676.388	626.527	695.964	320.855	666.293	-1.05406	1.42e-11	7.28e-10	LMO7	13	75620434	75859870	+	14367	protein_coding	LIM domain 7 [Source:HGNC Symbol;Acc:HGNC:6646]	-
ENSG00000128590	236.743	197.021	192.476	70.3524	88.7588	76.6523	208.746	78.5878	1.4079	1.43e-11	7.32e-10	DNAJB9	7	108569568	108574850	+	2837	protein_coding	DnaJ heat shock protein family (Hsp40) member B9 [Source:HGNC Symbol;Acc:HGNC:6968]	-
ENSG00000237596	129.64	109.415	120.836	34.6886	43.8407	41.4868	119.964	40.0053	1.58147	1.43e-11	7.32e-10	AL138828.1	6	135991936	136225751	-	6585	antisense	novel transcript	-
ENSG00000173083	146.684	119.954	92.3509	319.801	307.353	307.587	119.663	311.58	-1.38013	1.46e-11	7.49e-10	HPSE	4	83292461	83335153	-	4721	protein_coding	heparanase [Source:HGNC Symbol;Acc:HGNC:5164]	-
ENSG00000160014	1536.87	1405.04	2089.15	3851.92	3545.55	3277.98	1677.02	3558.48	-1.08521	1.48e-11	7.56e-10	CALM3	19	46601074	46610793	+	3667	protein_coding	calmodulin 3 [Source:HGNC Symbol;Acc:HGNC:1449]	-
ENSG00000196139	1158.56	1082.37	1321.19	2211.85	2233.77	2267.89	1187.38	2237.84	-0.914149	1.49e-11	7.62e-10	AKR1C3	10	5035354	5107686	+	4532	protein_coding	aldo-keto reductase family 1 member C3 [Source:HGNC Symbol;Acc:HGNC:386]	-
ENSG00000170955	244.772	253.996	486.921	1067.44	1063.25	852.643	328.563	994.443	-1.59726	1.57e-11	8e-10	CAVIN3	11	6318946	6320647	-	1672	protein_coding	caveolae associated protein 3 [Source:HGNC Symbol;Acc:HGNC:9400]	-
ENSG00000099875	2595.81	2850.28	4187.04	1423.05	1515.14	1324.01	3211.04	1420.73	1.17638	1.81e-11	9.17e-10	MKNK2	19	2037465	2051244	-	5221	protein_coding	MAP kinase interacting serine/threonine kinase 2 [Source:HGNC Symbol;Acc:HGNC:7111]	-
ENSG00000167614	70.552	59.0147	49.7774	7.69503	17.0014	11.7224	59.7814	12.1396	2.28762	1.81e-11	9.2e-10	TTYH1	19	54415219	54436900	+	7068	protein_coding	tweety family member 1 [Source:HGNC Symbol;Acc:HGNC:13476]	-
ENSG00000052802	3397.06	3236.97	2540.81	1533.28	1464.99	1649.5	3058.28	1549.26	0.981044	1.86e-11	9.42e-10	MSMO1	4	165327623	165343160	+	2892	protein_coding	methylsterol monooxygenase 1 [Source:HGNC Symbol;Acc:HGNC:10545]	-
ENSG00000110958	4728.33	4581.2	4254.47	7973.15	7777.52	8170.17	4521.33	7973.62	-0.818482	1.86e-11	9.42e-10	PTGES3	12	56663341	56688408	-	3399	protein_coding	prostaglandin E synthase 3 [Source:HGNC Symbol;Acc:HGNC:16049]	-
ENSG00000178607	792.421	783.508	804.965	349.175	400.468	424.535	793.631	391.392	1.01959	1.87e-11	9.44e-10	ERN1	17	64039142	64130819	-	10864	protein_coding	endoplasmic reticulum to nucleus signaling 1 [Source:HGNC Symbol;Acc:HGNC:3449]	-
ENSG00000198380	5612.84	5448.55	4335.15	2653.79	2615.03	2814.87	5132.18	2694.56	0.929461	1.94e-11	9.76e-10	GFPT1	2	69319769	69387254	-	8866	protein_coding	glutamine--fructose-6-phosphate transaminase 1 [Source:HGNC Symbol;Acc:HGNC:4241]	-
ENSG00000177380	232.645	241.685	378.515	101.439	95.2604	75.7136	284.282	90.8044	1.64542	2.02e-11	1.02e-09	PPFIA3	19	49119389	49151026	+	6451	protein_coding	PTPRF interacting protein alpha 3 [Source:HGNC Symbol;Acc:HGNC:9247]	-
ENSG00000137312	1408.19	1495.57	1926.43	798.499	791.357	789.68	1610.06	793.179	1.02138	2.18e-11	1.1e-09	FLOT1	6	30727709	30742733	-	3186	protein_coding	flotillin 1 [Source:HGNC Symbol;Acc:HGNC:3757]	-
ENSG00000163481	589.469	680.704	762.469	332.73	300.975	316.088	677.548	316.598	1.09752	2.22e-11	1.11e-09	RNF25	2	218663864	218672411	-	2323	protein_coding	ring finger protein 25 [Source:HGNC Symbol;Acc:HGNC:14662]	-
ENSG00000100029	3025.95	3143.56	3761.52	1834.66	1730.5	1711.34	3310.34	1758.83	0.912368	2.23e-11	1.12e-09	PES1	22	30576625	30607083	-	4557	protein_coding	pescadillo ribosomal biogenesis factor 1 [Source:HGNC Symbol;Acc:HGNC:8848]	-
ENSG00000102172	2288.11	2481.1	1956.71	4050.94	4125.97	4483.58	2241.97	4220.16	-0.912555	2.27e-11	1.13e-09	SMS	X	21940573	21994835	+	2160	protein_coding	spermine synthase [Source:HGNC Symbol;Acc:HGNC:11123]	-
ENSG00000104980	1267.29	1390.82	1984.74	708.765	717.394	620.572	1547.62	682.244	1.18165	2.32e-11	1.16e-09	TIMM44	19	7926718	7943920	-	4888	protein_coding	translocase of inner mitochondrial membrane 44 [Source:HGNC Symbol;Acc:HGNC:17316]	-
ENSG00000171604	695.59	783.526	856.91	1517.03	1442.47	1510.15	778.675	1489.88	-0.935886	2.34e-11	1.17e-09	CXXC5	5	139647299	139683882	+	3852	protein_coding	CXXC finger protein 5 [Source:HGNC Symbol;Acc:HGNC:26943]	-
ENSG00000175928	661.95	756.079	514.775	1289.15	1333.22	1456.86	644.268	1359.75	-1.07768	2.34e-11	1.17e-09	LRRN1	3	3799437	3847703	+	4264	protein_coding	leucine rich repeat neuronal 1 [Source:HGNC Symbol;Acc:HGNC:20980]	-
ENSG00000255408	56.3222	48.4669	65.5808	169.55	141.475	162.802	56.79	157.942	-1.47279	2.38e-11	1.18e-09	PCDHA3	5	140801028	141012344	+	7460	protein_coding	protocadherin alpha 3 [Source:HGNC Symbol;Acc:HGNC:8669]	-
ENSG00000072210	1107.02	1024.36	1012.02	1830.49	1982.08	1976.27	1047.8	1929.62	-0.880888	2.4e-11	1.19e-09	ALDH3A2	17	19648136	19677598	+	6457	protein_coding	aldehyde dehydrogenase 3 family member A2 [Source:HGNC Symbol;Acc:HGNC:403]	-
ENSG00000174851	1325.54	1385.1	1964.71	714.179	761.229	601.465	1558.45	692.291	1.17062	2.44e-11	1.21e-09	YIF1A	11	66284580	66289170	-	2370	protein_coding	Yip1 interacting factor homolog A, membrane trafficking protein [Source:HGNC Symbol;Acc:HGNC:16688]	-
ENSG00000066279	1637.56	1691.9	1116.12	3023.41	3027.36	3695.94	1481.86	3248.9	-1.13257	2.47e-11	1.22e-09	ASPM	1	197084128	197146694	-	10887	protein_coding	abnormal spindle microtubule assembly [Source:HGNC Symbol;Acc:HGNC:19048]	-
ENSG00000165695	152.928	218.243	142.379	56.1427	59.8688	43.7675	171.183	53.2597	1.68208	2.61e-11	1.29e-09	AK8	9	132725578	132878777	-	2731	protein_coding	adenylate kinase 8 [Source:HGNC Symbol;Acc:HGNC:26526]	-
ENSG00000255760	29.0925	31.44	28.1181	1.14693	3.21855	5.26306	29.5502	3.20951	3.15188	2.7e-11	1.33e-09	LINC02422	12	31877079	31887203	-	852	lincRNA	long intergenic non-protein coding RNA 2422 [Source:HGNC Symbol;Acc:HGNC:53352]	-
ENSG00000261786	148.552	107.488	110.699	324.089	327.602	274.708	122.246	308.799	-1.336	2.75e-11	1.36e-09	AC006058.1	3	44117299	44122365	+	5067	lincRNA	novel transcript	-
ENSG00000115425	99.4979	110.494	95.3014	270.012	252.703	223.61	101.764	248.775	-1.28868	2.81e-11	1.38e-09	PECR	2	215996329	216082955	-	3182	protein_coding	peroxisomal trans-2-enoyl-CoA reductase [Source:HGNC Symbol;Acc:HGNC:18281]	-
ENSG00000173898	2458.81	2473.26	3530.08	6314.45	6254.68	5254.33	2820.71	5941.15	-1.07459	2.9e-11	1.42e-09	SPTBN2	11	66685248	66729226	-	9642	protein_coding	spectrin beta, non-erythrocytic 2 [Source:HGNC Symbol;Acc:HGNC:11276]	-
ENSG00000189060	137.857	138.875	213.985	51.8319	42.9442	54.2147	163.572	49.6636	1.71752	2.91e-11	1.43e-09	H1F0	22	37805093	37807436	+	2344	protein_coding	H1 histone family member 0 [Source:HGNC Symbol;Acc:HGNC:4714]	-
ENSG00000108389	732.405	707.378	636.721	1299.88	1255.08	1370.69	692.168	1308.55	-0.918745	3.05e-11	1.49e-09	MTMR4	17	58489529	58517905	-	7475	protein_coding	myotubularin related protein 4 [Source:HGNC Symbol;Acc:HGNC:7452]	-
ENSG00000166436	934.318	808.225	810.304	459.076	413.364	382.172	850.949	418.204	1.02472	3.07e-11	1.5e-09	TRIM66	11	8612037	8682694	-	11752	protein_coding	tripartite motif containing 66 [Source:HGNC Symbol;Acc:HGNC:29005]	-
ENSG00000043143	355.748	348.354	452.743	783.423	813.824	814.136	385.615	803.794	-1.05913	3.11e-11	1.52e-09	JADE2	5	134524312	134583230	+	9877	protein_coding	jade family PHD finger 2 [Source:HGNC Symbol;Acc:HGNC:22984]	-
ENSG00000080823	461.913	486.518	460.577	213.99	237.634	209.716	469.669	220.447	1.0908	3.12e-11	1.52e-09	MOK	14	102224500	102305200	-	10996	protein_coding	MOK protein kinase [Source:HGNC Symbol;Acc:HGNC:9833]	-
ENSG00000164342	25.6841	4.63127	8.01413	77.8919	81.4266	94.6161	12.7765	84.6449	-2.71824	3.3e-11	1.61e-09	TLR3	4	186069152	186088069	+	6724	protein_coding	toll like receptor 3 [Source:HGNC Symbol;Acc:HGNC:11849]	-
ENSG00000105321	700.209	670.99	1165.44	331.643	335.09	275.786	845.546	314.173	1.42808	3.52e-11	1.71e-09	CCDC9	19	47255980	47273701	+	3845	protein_coding	coiled-coil domain containing 9 [Source:HGNC Symbol;Acc:HGNC:24560]	-
ENSG00000197748	210.399	216.205	155.045	59.5632	67.4784	77.5794	193.883	68.207	1.50514	3.65e-11	1.77e-09	CFAP43	10	104129888	104232362	-	7184	protein_coding	cilia and flagella associated protein 43 [Source:HGNC Symbol;Acc:HGNC:26684]	-
ENSG00000108679	2375.33	2233.36	2943.92	4849.35	4798.41	4665.68	2517.54	4771.15	-0.92222	3.66e-11	1.77e-09	LGALS3BP	17	78971238	78980109	-	3584	protein_coding	galectin 3 binding protein [Source:HGNC Symbol;Acc:HGNC:6564]	-
ENSG00000167994	721.82	838.718	1008.78	354.505	444.158	331.128	856.44	376.597	1.18516	3.74e-11	1.81e-09	RAB3IL1	11	61897301	61920269	-	3006	protein_coding	RAB3A interacting protein like 1 [Source:HGNC Symbol;Acc:HGNC:9780]	-
ENSG00000183010	1175.32	1197.53	1760.33	655.645	603.878	453.62	1377.72	571.047	1.27053	3.75e-11	1.81e-09	PYCR1	17	81932384	81942412	-	2886	protein_coding	pyrroline-5-carboxylate reductase 1 [Source:HGNC Symbol;Acc:HGNC:9721]	-
ENSG00000149177	1689.04	1714.6	1773.47	2959.62	3013.37	3289.5	1725.71	3087.5	-0.839189	3.89e-11	1.88e-09	PTPRJ	11	47980558	48170841	+	9620	protein_coding	protein tyrosine phosphatase, receptor type J [Source:HGNC Symbol;Acc:HGNC:9673]	-
ENSG00000136155	18.6682	37.3376	17.0548	102.634	83.7012	115.863	24.3535	100.733	-2.04433	3.98e-11	1.91e-09	SCEL	13	77535674	77645263	+	4205	protein_coding	sciellin [Source:HGNC Symbol;Acc:HGNC:10573]	-
ENSG00000128311	209.062	230.204	445.17	77.7955	82.3953	71.3739	294.812	77.1882	1.93163	4.03e-11	1.93e-09	TST	22	37010859	37020183	-	1937	protein_coding	thiosulfate sulfurtransferase [Source:HGNC Symbol;Acc:HGNC:12388]	-
ENSG00000262209	27.1754	35.2995	27.1765	107.928	99.5688	84.2024	29.8838	97.233	-1.69822	4.17e-11	2e-09	PCDHGB3	5	141370264	141512979	+	4757	protein_coding	protocadherin gamma subfamily B, 3 [Source:HGNC Symbol;Acc:HGNC:8710]	-
ENSG00000086062	1086.24	1156.73	1163.85	1970.95	2066.72	2149.72	1135.61	2062.46	-0.860815	4.18e-11	2e-09	B4GALT1	9	33104082	33167356	-	4901	protein_coding	beta-1,4-galactosyltransferase 1 [Source:HGNC Symbol;Acc:HGNC:924]	-
ENSG00000250312	120.167	122.82	119.904	280.922	258.164	292.607	120.964	277.231	-1.19564	4.19e-11	2e-09	ZNF718	4	124480	202303	+	4921	protein_coding	zinc finger protein 718 [Source:HGNC Symbol;Acc:HGNC:26889]	-
ENSG00000143850	643.989	607.276	837.114	1483.5	1494.83	1308.07	696.126	1428.8	-1.03703	4.21e-11	2.01e-09	PLEKHA6	1	204218851	204377665	-	8251	protein_coding	pleckstrin homology domain containing A6 [Source:HGNC Symbol;Acc:HGNC:17053]	-
ENSG00000134954	5608.94	5847.41	5683.67	3333.35	2982.4	3377.86	5713.34	3231.2	0.82224	4.26e-11	2.03e-09	ETS1	11	128458761	128587558	-	7149	protein_coding	ETS proto-oncogene 1, transcription factor [Source:HGNC Symbol;Acc:HGNC:3488]	ETS
ENSG00000143507	1588.65	1601.36	1424.41	771.568	756.105	895.957	1538.14	807.877	0.928807	4.28e-11	2.04e-09	DUSP10	1	221701424	221742176	-	2914	protein_coding	dual specificity phosphatase 10 [Source:HGNC Symbol;Acc:HGNC:3065]	-
ENSG00000156983	1485.25	1467.01	1803.66	865.422	812.79	795.041	1585.31	824.418	0.943321	4.29e-11	2.04e-09	BRPF1	3	9731729	9748018	+	5477	protein_coding	bromodomain and PHD finger containing 1 [Source:HGNC Symbol;Acc:HGNC:14255]	-
ENSG00000253485	26.2752	28.5842	25.3931	78.9675	88.845	88.3067	26.7508	85.3731	-1.66966	4.3e-11	2.04e-09	PCDHGA5	5	141364232	141512979	+	5733	protein_coding	protocadherin gamma subfamily A, 5 [Source:HGNC Symbol;Acc:HGNC:8703]	-
ENSG00000245522	26.2632	33.4074	22.5752	3.22155	2.15837	2.14402	27.4153	2.50798	3.39028	4.61e-11	2.18e-09	AC026250.1	11	9754770	9759533	-	2632	lincRNA	uncharacterized LOC440028 [Source:NCBI gene;Acc:440028]	-
ENSG00000137642	1668.41	1649.86	1709.86	2918.51	2943.74	3011.79	1676.04	2958.01	-0.819504	4.7e-11	2.23e-09	SORL1	11	121452203	121633693	+	19449	protein_coding	sortilin related receptor 1 [Source:HGNC Symbol;Acc:HGNC:11185]	-
ENSG00000141644	2808.19	2804.65	3105.44	1682.3	1538.86	1603.82	2906.09	1608.33	0.853513	4.85e-11	2.29e-09	MBD1	18	50266882	50281774	-	6734	protein_coding	methyl-CpG binding domain protein 1 [Source:HGNC Symbol;Acc:HGNC:6916]	MBD
ENSG00000254682	126.726	140.965	120.729	40.0601	54.4332	37.3532	129.473	43.9488	1.55603	4.97e-11	2.35e-09	AP002387.1	11	71448674	71452157	+	680	antisense	novel transcript	-
ENSG00000104904	2246.64	2417.17	2863.91	4756.48	5392.56	4343.32	2509.24	4830.79	-0.944922	5.01e-11	2.36e-09	OAZ1	19	2269509	2273490	+	3436	protein_coding	ornithine decarboxylase antizyme 1 [Source:HGNC Symbol;Acc:HGNC:8095]	-
ENSG00000222041	307.133	244.567	281.656	571.634	577.203	603.39	277.785	584.076	-1.07171	5.08e-11	2.39e-09	CYTOR	2	87454781	87636740	+	17693	lincRNA	cytoskeleton regulator RNA [Source:HGNC Symbol;Acc:HGNC:28717]	-
ENSG00000112697	2878.67	2852.29	2803.65	4797.59	4848.81	5462.66	2844.87	5036.35	-0.823996	5.09e-11	2.39e-09	TMEM30A	6	75252924	75284968	-	5123	protein_coding	transmembrane protein 30A [Source:HGNC Symbol;Acc:HGNC:16667]	-
ENSG00000046604	4218.51	4379.43	3534.8	7069.94	7212.15	8287.14	4044.25	7523.07	-0.895464	5.12e-11	2.4e-09	DSG2	18	31498043	31549008	+	6190	protein_coding	desmoglein 2 [Source:HGNC Symbol;Acc:HGNC:3049]	-
ENSG00000147799	885.126	1028.11	1446.91	522.828	481.869	426.894	1120.05	477.197	1.23082	5.29e-11	2.48e-09	ARHGAP39	8	144529179	144605816	-	4888	protein_coding	Rho GTPase activating protein 39 [Source:HGNC Symbol;Acc:HGNC:29351]	-
ENSG00000072657	770.992	708.348	562.062	1427.3	1271.19	1412.22	680.467	1370.24	-1.00984	5.43e-11	2.54e-09	TRHDE	12	72087266	72670757	+	11950	protein_coding	thyrotropin releasing hormone degrading enzyme [Source:HGNC Symbol;Acc:HGNC:30748]	-
ENSG00000186871	238.748	199.007	134.928	504.632	445.647	586.221	190.894	512.166	-1.42359	5.43e-11	2.54e-09	ERCC6L	X	72204657	72239047	-	4364	protein_coding	ERCC excision repair 6 like, spindle assembly checkpoint helicase [Source:HGNC Symbol;Acc:HGNC:20794]	-
ENSG00000167508	1600.51	1675.37	3138.95	826.395	781.621	588.771	2138.28	732.263	1.54588	5.68e-11	2.65e-09	MVD	16	88651935	88663161	-	4717	protein_coding	mevalonate diphosphate decarboxylase [Source:HGNC Symbol;Acc:HGNC:7529]	-
ENSG00000142089	2027.81	2303.86	2986.73	4664.68	4954.74	5040.22	2439.47	4886.55	-1.00216	5.99e-11	2.79e-09	IFITM3	11	319669	327537	-	1348	protein_coding	interferon induced transmembrane protein 3 [Source:HGNC Symbol;Acc:HGNC:5414]	-
ENSG00000101079	882.561	1008.34	748.346	1675.92	1732.6	1716.62	879.75	1708.38	-0.957518	6.01e-11	2.79e-09	NDRG3	20	36651766	36746078	-	3248	protein_coding	NDRG family member 3 [Source:HGNC Symbol;Acc:HGNC:14462]	-
ENSG00000164220	202.034	167.528	149.694	396.594	368.496	454.292	173.086	406.461	-1.23124	6.13e-11	2.84e-09	F2RL2	5	76615482	76623434	-	3429	protein_coding	coagulation factor II thrombin receptor like 2 [Source:HGNC Symbol;Acc:HGNC:3539]	-
ENSG00000172296	16.8108	17.0704	29.3312	75.7281	71.8708	98.7954	21.0708	82.1315	-1.95481	6.45e-11	2.99e-09	SPTLC3	20	13008979	13169103	+	8520	protein_coding	serine palmitoyltransferase long chain base subunit 3 [Source:HGNC Symbol;Acc:HGNC:16253]	-
ENSG00000067225	27651.3	29236	33060.3	52110.2	53631.7	52571.5	29982.5	52771.2	-0.815621	6.81e-11	3.15e-09	PKM	15	72199029	72231822	-	8571	protein_coding	pyruvate kinase M1/2 [Source:HGNC Symbol;Acc:HGNC:9021]	-
ENSG00000266709	9.21554	24.8698	20.0458	79.9267	86.6251	65.0561	18.0437	77.2026	-2.08991	6.95e-11	3.21e-09	MGC12916	17	14303854	14305505	+	1652	lincRNA	uncharacterized protein MGC12916 [Source:NCBI gene;Acc:84815]	-
ENSG00000196196	27.233	18.9292	33.8161	103.587	87.8581	84.1563	26.6595	91.8672	-1.77847	6.97e-11	3.22e-09	HRCT1	9	35906192	35907141	+	950	protein_coding	histidine rich carboxyl terminus 1 [Source:HGNC Symbol;Acc:HGNC:33872]	-
ENSG00000133704	1989.64	1900.3	1564.21	3267.57	3303.58	3666.23	1818.05	3412.46	-0.908443	7.1e-11	3.27e-09	IPO8	12	30628988	30695986	-	6926	protein_coding	importin 8 [Source:HGNC Symbol;Acc:HGNC:9853]	-
ENSG00000268041	47.8244	44.6666	62.9153	13.9355	9.66276	7.5226	51.8021	10.3736	2.30795	7.13e-11	3.28e-09	AC010616.1	19	41907705	41928516	-	2078	protein_coding	Ets2 repressor factor-like [Source:NCBI gene;Acc:390937]	-
ENSG00000133398	914.445	883.425	1025.88	473.312	468.01	515.024	941.249	485.449	0.95516	7.15e-11	3.29e-09	MED10	5	6371881	6378594	-	1880	protein_coding	mediator complex subunit 10 [Source:HGNC Symbol;Acc:HGNC:28760]	-
ENSG00000173432	165.057	185.579	252.984	54.2229	72.7463	74.412	201.206	67.1271	1.58203	7.45e-11	3.42e-09	SAA1	11	18266174	18269977	+	796	protein_coding	serum amyloid A1 [Source:HGNC Symbol;Acc:HGNC:10513]	-
ENSG00000274213	106.966	72.098	165.088	28.9277	10.9062	20.2217	114.717	20.0185	2.51055	7.58e-11	3.47e-09	AC015912.3	17	56914186	56914533	+	348	lincRNA	novel transcript	-
ENSG00000166402	479.628	543.602	617.109	1096.69	1064.42	1036.61	546.78	1065.91	-0.962712	7.59e-11	3.47e-09	TUB	11	8019244	8106112	+	6722	protein_coding	tubby bipartite transcription factor [Source:HGNC Symbol;Acc:HGNC:12406]	Tub
ENSG00000074416	3351.76	3451.07	4124.01	2052.94	1974.64	1928.45	3642.28	1985.34	0.875461	7.69e-11	3.51e-09	MGLL	3	127689062	128052190	-	11849	protein_coding	monoglyceride lipase [Source:HGNC Symbol;Acc:HGNC:17038]	-
ENSG00000242950	60.0284	74.3474	59.8679	13.0004	21.2195	7.58918	64.7479	13.9363	2.20573	7.82e-11	3.57e-09	ERVW-1	7	92468380	92477986	-	6130	protein_coding	endogenous retrovirus group W member 1, envelope [Source:HGNC Symbol;Acc:HGNC:13525]	-
ENSG00000175063	716.257	830.214	833.196	1465.2	1474.54	1469.73	793.222	1469.82	-0.889696	7.87e-11	3.58e-09	UBE2C	20	45812576	45816957	+	1286	protein_coding	ubiquitin conjugating enzyme E2 C [Source:HGNC Symbol;Acc:HGNC:15937]	-
ENSG00000148331	991.374	991.941	1244.05	557.522	531.178	550.211	1075.79	546.304	0.977594	7.97e-11	3.63e-09	ASB6	9	129634604	129642169	-	4622	protein_coding	ankyrin repeat and SOCS box containing 6 [Source:HGNC Symbol;Acc:HGNC:17181]	-
ENSG00000115221	213.964	243.745	249.933	570.47	438.251	648.971	235.881	552.564	-1.22758	8.04e-11	3.65e-09	ITGB6	2	160099666	160200313	-	4687	protein_coding	integrin subunit beta 6 [Source:HGNC Symbol;Acc:HGNC:6161]	-
ENSG00000169814	100.363	113.297	121.861	284.081	274.099	238.512	111.84	265.564	-1.24633	8.16e-11	3.7e-09	BTD	3	15601341	15647640	+	5840	protein_coding	biotinidase [Source:HGNC Symbol;Acc:HGNC:1122]	-
ENSG00000087586	774.592	771.145	764.042	1408.99	1388.89	1386.72	769.926	1394.87	-0.857219	8.27e-11	3.74e-09	AURKA	20	56369389	56392337	-	2928	protein_coding	aurora kinase A [Source:HGNC Symbol;Acc:HGNC:11393]	-
ENSG00000196154	4120.65	4200.26	5891.3	9419.97	9108.58	9694.16	4737.4	9407.57	-0.989671	8.37e-11	3.78e-09	S100A4	1	153543613	153550136	-	1025	protein_coding	S100 calcium binding protein A4 [Source:HGNC Symbol;Acc:HGNC:10494]	-
ENSG00000248508	228.402	178.953	146.864	60.5737	66.3691	65.9675	184.74	64.3034	1.52057	8.42e-11	3.8e-09	SRP14-AS1	15	40039311	40067290	+	2992	lincRNA	SRP14 antisense RNA1 (head to head) [Source:HGNC Symbol;Acc:HGNC:48619]	-
ENSG00000197181	22.5511	18.9986	22.7455	0.0198723	2.11114	1.06995	21.4317	1.06699	4.172	8.62e-11	3.89e-09	PIWIL2	8	22275297	22357563	+	5751	protein_coding	piwi like RNA-mediated gene silencing 2 [Source:HGNC Symbol;Acc:HGNC:17644]	-
ENSG00000169994	44.1521	38.0276	44.563	130.655	129.504	104.437	42.2476	121.532	-1.52094	8.68e-11	3.91e-09	MYO7B	2	127535802	127637729	+	8800	protein_coding	myosin VIIB [Source:HGNC Symbol;Acc:HGNC:7607]	-
ENSG00000104687	1645.86	1640.33	1715.33	2873.13	2904.12	2992.63	1667.18	2923.3	-0.810117	8.86e-11	3.98e-09	GSR	8	30678061	30727999	-	3760	protein_coding	glutathione-disulfide reductase [Source:HGNC Symbol;Acc:HGNC:4623]	-
ENSG00000150687	2799.75	2899.9	2896.37	5133.49	4890.53	4834.9	2865.34	4952.97	-0.789551	8.92e-11	4e-09	PRSS23	11	86791059	86952910	+	11725	protein_coding	serine protease 23 [Source:HGNC Symbol;Acc:HGNC:14370]	-
ENSG00000169570	140.786	164.793	136.159	308.066	355.435	336.296	147.246	333.266	-1.17802	9.1e-11	4.08e-09	DTWD2	5	118837322	118988545	-	4617	protein_coding	DTW domain containing 2 [Source:HGNC Symbol;Acc:HGNC:19334]	-
ENSG00000162148	99.5286	78.8804	116.539	25.9257	34.0745	16.1368	98.316	25.379	1.94891	9.27e-11	4.15e-09	PPP1R32	11	61481120	61490931	+	2400	protein_coding	protein phosphatase 1 regulatory subunit 32 [Source:HGNC Symbol;Acc:HGNC:28869]	-
ENSG00000100097	2282.15	2635.1	4200.83	7075.28	7612.5	6945.31	3039.36	7211.03	-1.24637	9.68e-11	4.33e-09	LGALS1	22	37675608	37679806	+	1099	protein_coding	galectin 1 [Source:HGNC Symbol;Acc:HGNC:6561]	-
ENSG00000105419	63.799	53.185	84.8048	5.59604	13.8988	19.0038	67.2629	12.8329	2.37713	1e-10	4.48e-09	MEIS3	19	47403124	47419523	-	5122	protein_coding	Meis homeobox 3 [Source:HGNC Symbol;Acc:HGNC:29537]	Homeobox
ENSG00000187957	35.6277	33.2531	46.5256	2.25794	4.31967	9.45918	38.4688	5.3456	2.81652	1.07e-10	4.78e-09	DNER	2	229357629	229714558	-	3935	protein_coding	delta/notch like EGF repeat containing [Source:HGNC Symbol;Acc:HGNC:24456]	-
ENSG00000115758	3015.72	2981.74	3154.43	1708.34	1797.89	1724.1	3050.63	1743.44	0.807144	1.1e-10	4.91e-09	ODC1	2	10439968	10448504	-	2968	protein_coding	ornithine decarboxylase 1 [Source:HGNC Symbol;Acc:HGNC:8109]	-
ENSG00000230417	24.579	11.3287	15.3819	5.55e-17	5.55e-17	5.55e-17	17.0965	5.55e-17	7.10974	1.13e-10	5.04e-09	LINC00856	10	78179185	78551355	+	9354	lincRNA	long intergenic non-protein coding RNA 856 [Source:HGNC Symbol;Acc:HGNC:45111]	-
ENSG00000077063	165.256	171.405	151.612	322.254	380.184	465.9	162.758	389.446	-1.25823	1.15e-10	5.09e-09	CTTNBP2	7	117710651	117874139	-	7035	protein_coding	cortactin binding protein 2 [Source:HGNC Symbol;Acc:HGNC:15679]	-
ENSG00000171067	890.908	988.224	1033.1	496.003	492.633	537.378	970.743	508.672	0.932225	1.2e-10	5.31e-09	C11orf24	11	68261335	68272001	-	3406	protein_coding	chromosome 11 open reading frame 24 [Source:HGNC Symbol;Acc:HGNC:1174]	-
ENSG00000100246	376.271	406.396	621.112	202.854	147.917	152.289	467.926	167.687	1.48	1.2e-10	5.32e-09	DNAL4	22	38778508	38794198	-	2430	protein_coding	dynein axonemal light chain 4 [Source:HGNC Symbol;Acc:HGNC:2955]	-
ENSG00000074410	397.098	419.854	427.959	716.607	895.118	885.374	414.97	832.366	-1.00397	1.2e-10	5.32e-09	CA12	15	63321378	63382161	-	7313	protein_coding	carbonic anhydrase 12 [Source:HGNC Symbol;Acc:HGNC:1371]	-
ENSG00000186523	75.9611	77.0529	100.176	29.0175	23.5492	16.0992	84.3966	22.8886	1.87778	1.22e-10	5.41e-09	FAM86B1	8	12182096	12194133	-	4232	protein_coding	family with sequence similarity 86 member B1 [Source:HGNC Symbol;Acc:HGNC:28268]	-
ENSG00000169169	42.3881	30.4118	29.8656	4.33954	6.37493	3.23497	34.2218	4.64981	2.8482	1.25e-10	5.53e-09	CPT1C	19	49690898	49713731	+	5864	protein_coding	carnitine palmitoyltransferase 1C [Source:HGNC Symbol;Acc:HGNC:18540]	-
ENSG00000116698	1871.25	1913.63	1689.7	987.632	988.414	1046.11	1824.86	1007.38	0.857045	1.28e-10	5.64e-09	SMG7	1	183472216	183598246	+	8317	protein_coding	SMG7, nonsense mediated mRNA decay factor [Source:HGNC Symbol;Acc:HGNC:16792]	-
ENSG00000204520	623.278	767.413	738.692	347.938	327.761	371.349	709.794	349.016	1.02386	1.38e-10	6.08e-09	MICA	6	31399784	31415315	+	2386	protein_coding	MHC class I polypeptide-related sequence A [Source:HGNC Symbol;Acc:HGNC:7090]	-
ENSG00000025293	2220.58	2065.91	1905.01	1157.22	1096.6	1164.26	2063.83	1139.36	0.857014	1.4e-10	6.13e-09	PHF20	20	35771974	35950381	+	8383	protein_coding	PHD finger protein 20 [Source:HGNC Symbol;Acc:HGNC:16098]	-
ENSG00000180185	671.255	675.906	756.023	359.81	350.197	362.895	701.061	357.634	0.970929	1.45e-10	6.34e-09	FAHD1	16	1826941	1840207	+	3039	protein_coding	fumarylacetoacetate hydrolase domain containing 1 [Source:HGNC Symbol;Acc:HGNC:14169]	-
ENSG00000164463	353.131	363.79	249.469	104.936	97.6214	146.606	322.13	116.388	1.46746	1.46e-10	6.4e-09	CREBRF	5	173056352	173139284	+	12333	protein_coding	CREB3 regulatory factor [Source:HGNC Symbol;Acc:HGNC:24050]	-
ENSG00000166173	905.037	771.924	1163.33	457.006	434.781	427.865	946.763	439.884	1.10583	1.49e-10	6.53e-09	LARP6	15	70829130	70854159	-	5554	protein_coding	La ribonucleoprotein domain family member 6 [Source:HGNC Symbol;Acc:HGNC:24012]	-
ENSG00000179300	5.55e-17	5.55e-17	5.55e-17	8.91158	25.5789	26.4755	5.55e-17	20.322	-7.35799	1.53e-10	6.69e-09	RTL3	X	78656069	78659328	-	2648	protein_coding	retrotransposon Gag like 3 [Source:HGNC Symbol;Acc:HGNC:22997]	-
ENSG00000185950	719.087	720.607	920.638	353.305	409.886	274.816	786.777	346.002	1.18502	1.54e-10	6.73e-09	IRS2	13	109752698	109786568	-	8138	protein_coding	insulin receptor substrate 2 [Source:HGNC Symbol;Acc:HGNC:6126]	-
ENSG00000186684	218.659	223.664	280.089	468.063	599.508	539.568	240.804	535.713	-1.15292	1.59e-10	6.93e-09	CYP27C1	2	127184120	127220078	-	4491	protein_coding	cytochrome P450 family 27 subfamily C member 1 [Source:HGNC Symbol;Acc:HGNC:33480]	-
ENSG00000185686	445.155	364.54	398.814	794.184	758.217	823.679	402.837	792.027	-0.97507	1.62e-10	7.06e-09	PRAME	22	22547701	22559361	-	3775	protein_coding	preferentially expressed antigen in melanoma [Source:HGNC Symbol;Acc:HGNC:9336]	-
ENSG00000075142	494.822	475.046	478.766	923.914	843.995	1119.38	482.878	962.428	-0.994844	1.65e-10	7.15e-09	SRI	7	88205118	88226993	-	4237	protein_coding	sorcin [Source:HGNC Symbol;Acc:HGNC:11292]	-
ENSG00000175003	95.8406	84.7015	83.5099	19.6197	33.0637	27.6589	88.0173	26.7807	1.71168	1.69e-10	7.31e-09	SLC22A1	6	160121789	160158718	+	2312	protein_coding	solute carrier family 22 member 1 [Source:HGNC Symbol;Acc:HGNC:10963]	-
ENSG00000179981	321.065	323.669	347.132	640.769	630.763	669.371	330.622	646.968	-0.968116	1.76e-10	7.62e-09	TSHZ1	18	75210755	75289950	+	8281	protein_coding	teashirt zinc finger homeobox 1 [Source:HGNC Symbol;Acc:HGNC:10669]	zf-C2H2
ENSG00000106689	4.64241	8.60924	6.34466	32.6136	36.5206	59.3301	6.53211	42.8214	-2.68968	1.83e-10	7.9e-09	LHX2	9	124001670	124033301	+	2655	protein_coding	LIM homeobox 2 [Source:HGNC Symbol;Acc:HGNC:6594]	Homeobox
ENSG00000096717	1545.52	1507.12	1241.7	746.664	723.949	795.991	1431.44	755.535	0.921712	1.83e-10	7.9e-09	SIRT1	10	67884669	67918390	+	4551	protein_coding	sirtuin 1 [Source:HGNC Symbol;Acc:HGNC:14929]	-
ENSG00000026559	261.673	345.573	442	140.366	133.822	113.997	349.749	129.395	1.43389	1.83e-10	7.91e-09	KCNG1	20	51003656	51023129	-	5437	protein_coding	potassium voltage-gated channel modifier subfamily G member 1 [Source:HGNC Symbol;Acc:HGNC:6248]	-
ENSG00000115159	434.729	478.032	364.063	815.86	855.593	874.775	425.608	848.742	-0.995836	1.85e-10	7.96e-09	GPD2	2	156435290	156613735	+	7155	protein_coding	glycerol-3-phosphate dehydrogenase 2 [Source:HGNC Symbol;Acc:HGNC:4456]	-
ENSG00000171303	41.1805	44.6788	65.7356	5.519	10.6743	11.6491	50.5316	9.2808	2.42897	1.87e-10	8.03e-09	KCNK3	2	26692690	26733420	+	6223	protein_coding	potassium two pore domain channel subfamily K member 3 [Source:HGNC Symbol;Acc:HGNC:6278]	-
ENSG00000164136	116.365	110.355	142.864	260.558	298.73	310.68	123.195	289.989	-1.23375	1.91e-10	8.2e-09	IL15	4	141636599	141733987	+	7860	protein_coding	interleukin 15 [Source:HGNC Symbol;Acc:HGNC:5977]	-
ENSG00000141252	1116.25	1248.14	1268.37	637.486	699.099	543.996	1210.92	626.86	0.949815	1.97e-10	8.47e-09	VPS53	17	508668	721717	-	20899	protein_coding	VPS53, GARP complex subunit [Source:HGNC Symbol;Acc:HGNC:25608]	-
ENSG00000230074	48.8545	45.6862	44.4692	11.8449	9.66271	9.60252	46.3366	10.37	2.1475	1.99e-10	8.52e-09	AL162231.2	9	34665665	34681298	+	665	antisense	novel transcript	-
ENSG00000128272	4744.17	4758.21	5487.63	2752.14	2870.9	2917.07	4996.67	2846.7	0.81167	2.04e-10	8.71e-09	ATF4	22	39519695	39522685	+	2514	protein_coding	activating transcription factor 4 [Source:HGNC Symbol;Acc:HGNC:786]	TF_bZIP
ENSG00000148296	1064.54	1171.91	1441.24	641.769	639.243	567.345	1225.9	616.119	0.992541	2.05e-10	8.75e-09	SURF6	9	133328774	133336398	-	4626	protein_coding	surfeit 6 [Source:HGNC Symbol;Acc:HGNC:11478]	-
ENSG00000196236	1787.89	1544.22	1205.23	722.919	742.099	767.286	1512.44	744.101	1.02312	2.08e-10	8.9e-09	XPNPEP3	22	40857077	40932815	+	9574	protein_coding	X-prolyl aminopeptidase 3 [Source:HGNC Symbol;Acc:HGNC:28052]	-
ENSG00000180263	785.018	780.741	601.138	1286.02	1428.53	1668.55	722.299	1461.03	-1.01635	2.1e-10	8.96e-09	FGD6	12	95076749	95217482	-	10044	protein_coding	FYVE, RhoGEF and PH domain containing 6 [Source:HGNC Symbol;Acc:HGNC:21740]	-
ENSG00000139597	180.539	133.232	113.266	35.7286	26.9795	54.0199	142.346	38.9093	1.86748	2.12e-10	9.01e-09	N4BP2L1	13	32400723	32428311	-	6053	protein_coding	NEDD4 binding protein 2 like 1 [Source:HGNC Symbol;Acc:HGNC:25037]	-
ENSG00000114796	674.176	651.195	611.331	276.803	324.439	350.017	645.567	317.086	1.02529	2.21e-10	9.41e-09	KLHL24	3	183635568	183684477	+	8650	protein_coding	kelch like family member 24 [Source:HGNC Symbol;Acc:HGNC:25947]	-
ENSG00000105737	29.1533	19.8974	30.0799	3.22154	1.11398	3.17802	26.3769	2.50451	3.33588	2.22e-10	9.41e-09	GRIK5	19	41998321	42069498	-	5014	protein_coding	glutamate ionotropic receptor kainate type subunit 5 [Source:HGNC Symbol;Acc:HGNC:4583]	-
ENSG00000198889	49.6766	50.3984	67.4581	149.092	143.518	145.809	55.8444	146.14	-1.38487	2.23e-10	9.44e-09	DCAF12L1	X	126549383	126552851	-	3382	protein_coding	DDB1 and CUL4 associated factor 12 like 1 [Source:HGNC Symbol;Acc:HGNC:29395]	-
ENSG00000124225	3315.13	3463.45	4107.66	6295.16	6390.78	6758.96	3628.75	6481.63	-0.836828	2.23e-10	9.45e-09	PMEPA1	20	57648392	57711536	-	5619	protein_coding	prostate transmembrane protein, androgen induced 1 [Source:HGNC Symbol;Acc:HGNC:14107]	-
ENSG00000134247	1366.97	1356.59	1573.73	2461.51	2546.48	2766.95	1432.43	2591.65	-0.855279	2.26e-10	9.56e-09	PTGFRN	1	116910057	116990358	+	6352	protein_coding	prostaglandin F2 receptor inhibitor [Source:HGNC Symbol;Acc:HGNC:9601]	-
ENSG00000006634	212.231	236.237	162.307	441.998	447.651	489.477	203.592	459.709	-1.17498	2.32e-10	9.78e-09	DBF4	7	87876216	87909541	+	4583	protein_coding	DBF4 zinc finger [Source:HGNC Symbol;Acc:HGNC:17364]	-
ENSG00000164024	1098.63	1042.51	860.108	1822.88	1899.64	1861.37	1000.42	1861.29	-0.895732	2.32e-10	9.79e-09	METAP1	4	98995620	99062813	+	4117	protein_coding	methionyl aminopeptidase 1 [Source:HGNC Symbol;Acc:HGNC:15789]	-
ENSG00000136159	367.115	408.532	315.025	716.438	698.267	801.272	363.557	738.659	-1.02272	2.38e-10	1e-08	NUDT15	13	48037567	48047222	+	2098	protein_coding	nudix hydrolase 15 [Source:HGNC Symbol;Acc:HGNC:23063]	-
ENSG00000111644	68.6131	71.4891	46.9649	15.1305	12.9082	16.9864	62.3557	15.0084	2.0456	2.41e-10	1.01e-08	ACRBP	12	6638075	6647460	-	2843	protein_coding	acrosin binding protein [Source:HGNC Symbol;Acc:HGNC:17195]	-
ENSG00000161547	2835.58	2632.39	2304.7	4460.45	4592.83	4817.78	2590.89	4623.69	-0.835606	2.41e-10	1.01e-08	SRSF2	17	76734115	76737374	-	3017	protein_coding	serine and arginine rich splicing factor 2 [Source:HGNC Symbol;Acc:HGNC:10783]	-
ENSG00000197822	898.599	873.045	758.425	425.766	423.025	458.63	843.356	435.807	0.952164	2.53e-10	1.06e-08	OCLN	5	69492292	69558104	+	6761	protein_coding	occludin [Source:HGNC Symbol;Acc:HGNC:8104]	-
ENSG00000140682	675.066	653.064	688.693	1353.83	1469.01	1090	672.275	1304.28	-0.955932	2.57e-10	1.08e-08	TGFB1I1	16	31471585	31477960	+	5403	protein_coding	transforming growth factor beta 1 induced transcript 1 [Source:HGNC Symbol;Acc:HGNC:11767]	-
ENSG00000083844	2092.93	1905.98	1660.54	973.62	996.98	1074.82	1886.49	1015.14	0.893886	2.64e-10	1.1e-08	ZNF264	19	57191500	57222846	+	12532	protein_coding	zinc finger protein 264 [Source:HGNC Symbol;Acc:HGNC:13057]	zf-C2H2
ENSG00000176124	30.0091	42.0321	23.4054	98.3413	98.5274	100.034	31.8155	98.9676	-1.6348	2.68e-10	1.12e-08	DLEU1	13	50082171	50723236	+	12394	processed_transcript	deleted in lymphocytic leukemia 1 [Source:HGNC Symbol;Acc:HGNC:13747]	-
ENSG00000177025	279.927	258.03	207.782	101.582	96.4391	108.499	248.58	102.174	1.28149	2.78e-10	1.16e-08	C19orf18	19	57958437	57974534	-	915	protein_coding	chromosome 19 open reading frame 18 [Source:HGNC Symbol;Acc:HGNC:28642]	-
ENSG00000237424	47.8532	42.7635	58.3245	136.114	134.908	125.636	49.647	132.22	-1.40983	2.79e-10	1.16e-08	FOXD2-AS1	1	47432133	47434641	-	2509	lincRNA	FOXD2 adjacent opposite strand RNA 1 [Source:HGNC Symbol;Acc:HGNC:44256]	-
ENSG00000232973	471.442	474.21	337.609	881.712	881.306	885.453	427.753	882.824	-1.04539	2.81e-10	1.17e-08	CYP1B1-AS1	2	38073447	38231651	+	7447	antisense	CYP1B1 antisense RNA 1 [Source:HGNC Symbol;Acc:HGNC:28543]	-
ENSG00000089091	252.648	221.777	226.162	87.6175	82.5903	114.745	233.529	94.9843	1.29661	2.85e-10	1.18e-08	DZANK1	20	18383367	18467281	-	6619	protein_coding	double zinc ribbon and ankyrin repeat domains 1 [Source:HGNC Symbol;Acc:HGNC:15858]	-
ENSG00000079246	5378.1	5379.07	4174.34	8985.65	8626.76	10107	4977.17	9239.8	-0.89255	2.91e-10	1.21e-08	XRCC5	2	216107464	216206303	+	5463	protein_coding	X-ray repair cross complementing 5 [Source:HGNC Symbol;Acc:HGNC:12833]	-
ENSG00000275111	262.893	265.628	255.248	111.357	127.337	111.793	261.256	116.829	1.16025	2.92e-10	1.21e-08	ZNF2	2	95165432	95184317	+	3996	protein_coding	zinc finger protein 2 [Source:HGNC Symbol;Acc:HGNC:12991]	-
ENSG00000117114	681.677	695.034	596.725	1197.28	1151.26	1388.69	657.812	1245.75	-0.921256	2.93e-10	1.21e-08	ADGRL2	1	81306160	81992436	+	7754	protein_coding	adhesion G protein-coupled receptor L2 [Source:HGNC Symbol;Acc:HGNC:18582]	-
ENSG00000116793	434.732	434.144	405.112	756.468	829.863	833.266	424.662	806.532	-0.925295	2.96e-10	1.22e-08	PHTF1	1	113696831	113759489	-	7170	protein_coding	putative homeodomain transcription factor 1 [Source:HGNC Symbol;Acc:HGNC:8939]	-
ENSG00000181418	130.446	115.067	169.318	38.9481	55.4238	28.9231	138.277	41.0984	1.74754	2.96e-10	1.22e-08	DDN	12	48995149	48999309	-	3749	protein_coding	dendrin [Source:HGNC Symbol;Acc:HGNC:24458]	-
ENSG00000104946	874.942	880.551	1116.87	487.243	508.521	396.079	957.456	463.948	1.0452	2.97e-10	1.22e-08	TBC1D17	19	49877425	49888749	+	4745	protein_coding	TBC1 domain family member 17 [Source:HGNC Symbol;Acc:HGNC:25699]	-
ENSG00000177889	1180.19	1244.36	1101.91	1990.41	2077.45	2252.92	1175.49	2106.93	-0.841879	3.01e-10	1.24e-08	UBE2N	12	93405673	93442262	-	6269	protein_coding	ubiquitin conjugating enzyme E2 N [Source:HGNC Symbol;Acc:HGNC:12492]	-
ENSG00000172508	123.765	98.7613	224.295	28.2214	42.6646	30.9204	148.941	33.9355	2.12957	3.25e-10	1.33e-08	CARNS1	11	67414968	67425607	+	5670	protein_coding	carnosine synthase 1 [Source:HGNC Symbol;Acc:HGNC:29268]	-
ENSG00000071859	1589.39	1648.82	2247.2	915.214	907.023	936.516	1828.47	919.584	0.991572	3.25e-10	1.34e-08	FAM50A	X	154444126	154450654	+	2567	protein_coding	family with sequence similarity 50 member A [Source:HGNC Symbol;Acc:HGNC:18786]	-
ENSG00000101347	335.33	266.478	287.944	589.997	598.608	612.984	296.584	600.53	-1.01744	3.33e-10	1.36e-08	SAMHD1	20	36889773	36951901	-	11261	protein_coding	SAM and HD domain containing deoxynucleoside triphosphate triphosphohydrolase 1 [Source:HGNC Symbol;Acc:HGNC:15925]	-
ENSG00000235750	92.8837	105.714	100.852	210.826	233.432	246.828	99.8165	230.362	-1.20553	3.33e-10	1.36e-08	KIAA0040	1	175156987	175192999	-	4783	protein_coding	KIAA0040 [Source:HGNC Symbol;Acc:HGNC:28950]	-
ENSG00000103449	1255.33	1191.92	1220.13	2093	2157.72	2147.64	1222.46	2132.79	-0.802877	3.39e-10	1.38e-08	SALL1	16	51135975	51151367	-	5660	protein_coding	spalt like transcription factor 1 [Source:HGNC Symbol;Acc:HGNC:10524]	zf-C2H2
ENSG00000076770	406.641	398.961	314.075	708.954	738.941	866.141	373.226	771.345	-1.04732	3.48e-10	1.42e-08	MBNL3	X	132369317	132489968	-	12199	protein_coding	muscleblind like splicing regulator 3 [Source:HGNC Symbol;Acc:HGNC:20564]	-
ENSG00000185344	1437.54	1318.55	1239.08	736.91	713.219	746.016	1331.73	732.048	0.863152	3.5e-10	1.43e-08	ATP6V0A2	12	123712318	123761755	+	13729	protein_coding	ATPase H+ transporting V0 subunit a2 [Source:HGNC Symbol;Acc:HGNC:18481]	-
ENSG00000143797	1451.57	1524.29	1222.63	2473.38	2472.62	2773.32	1399.5	2573.11	-0.878633	3.52e-10	1.43e-08	MBOAT2	2	8852690	9003813	-	8798	protein_coding	membrane bound O-acyltransferase domain containing 2 [Source:HGNC Symbol;Acc:HGNC:25193]	-
ENSG00000129315	4461.7	4443.19	3751.97	2283.17	2136.44	2558.31	4218.95	2325.98	0.858984	3.54e-10	1.44e-08	CCNT1	12	48688458	48716998	-	7381	protein_coding	cyclin T1 [Source:HGNC Symbol;Acc:HGNC:1599]	-
ENSG00000260804	154.79	182.817	190.912	352.383	382.305	421.332	176.173	385.34	-1.12845	3.56e-10	1.45e-08	LINC01963	2	216217045	216220192	+	3148	lincRNA	long intergenic non-protein coding RNA 1963 [Source:HGNC Symbol;Acc:HGNC:25283]	-
ENSG00000115290	130.606	107.512	115.344	306.689	251.749	259.736	117.821	272.725	-1.20981	3.6e-10	1.46e-08	GRB14	2	164492812	164621848	-	2958	protein_coding	growth factor receptor bound protein 14 [Source:HGNC Symbol;Acc:HGNC:4565]	-
ENSG00000151148	1961.41	1955.52	1706.93	1043.79	1078.29	1013.2	1874.62	1045.1	0.842853	3.63e-10	1.47e-08	UBE3B	12	109477402	109536705	+	12453	protein_coding	ubiquitin protein ligase E3B [Source:HGNC Symbol;Acc:HGNC:13478]	-
ENSG00000090924	556.658	604.529	667.927	1163.68	1156.48	1073.89	609.705	1131.35	-0.891581	3.72e-10	1.51e-08	PLEKHG2	19	39412585	39428415	+	9200	protein_coding	pleckstrin homology and RhoGEF domain containing G2 [Source:HGNC Symbol;Acc:HGNC:29515]	-
ENSG00000144118	1516.34	1566.15	1368.08	2631.07	2487.64	2795.69	1483.52	2638.14	-0.830496	3.95e-10	1.6e-08	RALB	2	120240064	120294713	+	2915	protein_coding	RAS like proto-oncogene B [Source:HGNC Symbol;Acc:HGNC:9840]	-
ENSG00000149503	1786.6	1996.42	2142.44	3559.2	3545.52	3342.85	1975.15	3482.52	-0.818083	3.98e-10	1.61e-08	INCENP	11	62123973	62153163	+	4473	protein_coding	inner centromere protein [Source:HGNC Symbol;Acc:HGNC:6058]	-
ENSG00000280435	43.2336	38.0523	39.0335	105.953	101.823	125.458	40.1065	111.078	-1.46666	4.08e-10	1.65e-08	AC006058.4	3	44115818	44117487	-	1670	TEC	TEC	-
ENSG00000135749	839.418	834.963	745.75	411.731	443.273	419.333	806.71	424.779	0.925079	4.16e-10	1.68e-08	PCNX2	1	232983435	233295713	-	13815	protein_coding	pecanex 2 [Source:HGNC Symbol;Acc:HGNC:8736]	-
ENSG00000253636	49.8481	40.8992	40.8081	122.152	152.901	105.529	43.8518	126.861	-1.52978	4.23e-10	1.7e-08	AC022893.1	8	73052178	73063061	+	3549	antisense	novel transcript	-
ENSG00000137673	209.111	224.518	395.958	658.63	913.654	1702.02	276.529	1091.43	-1.98044	4.4e-10	1.77e-08	MMP7	11	102520508	102530753	-	2323	protein_coding	matrix metallopeptidase 7 [Source:HGNC Symbol;Acc:HGNC:7174]	-
ENSG00000171492	609.42	596.964	505.838	1045.97	1043.03	1099.32	570.741	1062.78	-0.896934	4.41e-10	1.77e-08	LRRC8D	1	89821014	89936611	+	4852	protein_coding	leucine rich repeat containing 8 VRAC subunit D [Source:HGNC Symbol;Acc:HGNC:16992]	-
ENSG00000160117	90.1176	81.8006	101.902	32.3758	26.8466	31.9043	91.2735	30.3756	1.58405	4.43e-10	1.78e-08	ANKLE1	19	17281645	17287646	+	3569	protein_coding	ankyrin repeat and LEM domain containing 1 [Source:HGNC Symbol;Acc:HGNC:26812]	-
ENSG00000065000	6665.11	6758.41	8525.85	4194.5	4125.89	3668.56	7316.45	3996.32	0.872483	4.46e-10	1.78e-08	AP3D1	19	2100988	2164468	-	8613	protein_coding	adaptor related protein complex 3 subunit delta 1 [Source:HGNC Symbol;Acc:HGNC:568]	-
ENSG00000105854	581.226	595.083	492.209	967.215	1059.07	1163.1	556.173	1063.13	-0.934729	4.49e-10	1.79e-08	PON2	7	95404863	95435329	-	3843	protein_coding	paraoxonase 2 [Source:HGNC Symbol;Acc:HGNC:9205]	-
ENSG00000157514	657.113	653.953	859.8	324.266	350.163	371.348	723.622	348.592	1.05356	4.55e-10	1.82e-08	TSC22D3	X	107713221	107777342	-	4766	protein_coding	TSC22 domain family member 3 [Source:HGNC Symbol;Acc:HGNC:3051]	TSC22
ENSG00000204344	361.359	352.142	487.347	149.249	194.687	153.335	400.283	165.757	1.27149	4.58e-10	1.82e-08	STK19	6	31971091	31982821	+	3954	protein_coding	serine/threonine kinase 19 [Source:HGNC Symbol;Acc:HGNC:11398]	-
ENSG00000160818	1005.4	1185.31	1253.92	611.579	586.878	634.247	1148.21	610.901	0.910296	4.7e-10	1.87e-08	GPATCH4	1	156594487	156601496	-	4437	protein_coding	G-patch domain containing 4 [Source:HGNC Symbol;Acc:HGNC:25982]	-
ENSG00000163378	610.418	614.175	415.687	1106.5	1083.75	1208.9	546.76	1133.05	-1.0513	4.76e-10	1.89e-08	EOGT	3	68975214	69013961	-	5645	protein_coding	EGF domain specific O-linked N-acetylglucosamine transferase [Source:HGNC Symbol;Acc:HGNC:28526]	-
ENSG00000123989	1899.21	1815.36	2896.06	1043.76	1059.01	968.536	2203.54	1023.77	1.10592	4.84e-10	1.92e-08	CHPF	2	219538947	219543787	-	3354	protein_coding	chondroitin polymerizing factor [Source:HGNC Symbol;Acc:HGNC:24291]	-
ENSG00000158402	169.122	146.588	136.128	297.322	365.051	349.035	150.613	337.136	-1.16199	4.86e-10	1.93e-08	CDC25C	5	138285265	138338355	-	3338	protein_coding	cell division cycle 25C [Source:HGNC Symbol;Acc:HGNC:1727]	-
ENSG00000159208	151.197	131.302	153.617	63.6402	53.5952	53.265	145.372	56.8335	1.35355	4.86e-10	1.93e-08	CIART	1	150282543	150287093	+	2696	protein_coding	circadian associated repressor of transcription [Source:HGNC Symbol;Acc:HGNC:25200]	-
ENSG00000186951	1059.07	1110.11	1009.27	609.342	553.692	580.02	1059.48	581.018	0.866557	4.99e-10	1.97e-08	PPARA	22	46150521	46243756	+	13219	protein_coding	peroxisome proliferator activated receptor alpha [Source:HGNC Symbol;Acc:HGNC:9232]	THR-like
ENSG00000106049	585.863	597.89	577.781	1040.61	1010.97	1204.59	587.178	1085.39	-0.886236	5.16e-10	2.04e-08	HIBADH	7	27525442	27662995	-	2323	protein_coding	3-hydroxyisobutyrate dehydrogenase [Source:HGNC Symbol;Acc:HGNC:4907]	-
ENSG00000131871	798.963	720.571	944.221	339.492	389.803	451.064	821.252	393.453	1.06144	5.2e-10	2.05e-08	SELENOS	15	101270817	101277500	-	3766	protein_coding	selenoprotein S [Source:HGNC Symbol;Acc:HGNC:30396]	-
ENSG00000177156	1925.62	1865.91	2257.89	3603.52	3473.83	3597.14	2016.47	3558.16	-0.819189	5.26e-10	2.07e-08	TALDO1	11	747329	765024	+	3005	protein_coding	transaldolase 1 [Source:HGNC Symbol;Acc:HGNC:11559]	-
ENSG00000145907	4660.71	4692.6	4278.09	7483.73	7501.26	8223.33	4543.8	7736.11	-0.767709	5.3e-10	2.09e-08	G3BP1	5	151771045	151812785	+	12406	protein_coding	G3BP stress granule assembly factor 1 [Source:HGNC Symbol;Acc:HGNC:30292]	-
ENSG00000184588	7.50735	5.67366	9.14585	35.7152	35.3945	43.5491	7.44229	38.2196	-2.33847	5.31e-10	2.09e-08	PDE4B	1	65792514	66374579	+	8644	protein_coding	phosphodiesterase 4B [Source:HGNC Symbol;Acc:HGNC:8781]	-
ENSG00000141582	811.054	788.142	1177.04	428.94	454.998	375.809	925.412	419.915	1.13992	5.34e-10	2.1e-08	CBX4	17	79833156	79839429	-	2880	protein_coding	chromobox 4 [Source:HGNC Symbol;Acc:HGNC:1554]	-
ENSG00000092853	965.372	849.224	695.62	1727.65	1488.58	1642.12	836.739	1619.45	-0.952656	5.46e-10	2.14e-08	CLSPN	1	35720218	35769967	-	5411	protein_coding	claspin [Source:HGNC Symbol;Acc:HGNC:19715]	-
ENSG00000147130	744.567	682.545	757.77	1433.73	1361.01	1209.11	728.294	1334.62	-0.873612	5.47e-10	2.14e-08	ZMYM3	X	71239624	71255146	-	6916	protein_coding	zinc finger MYM-type containing 3 [Source:HGNC Symbol;Acc:HGNC:13054]	-
ENSG00000188747	93.5843	96.8837	226.305	22.799	34.1196	24.5324	138.924	27.1503	2.34943	5.62e-10	2.2e-08	NOXA1	9	137423350	137434406	+	1678	protein_coding	NADPH oxidase activator 1 [Source:HGNC Symbol;Acc:HGNC:10668]	-
ENSG00000100557	42.3096	49.6495	23.2809	118.982	114.724	160.475	38.4133	131.393	-1.77215	5.63e-10	2.2e-08	CCDC198	14	57469301	57493867	-	4107	protein_coding	coiled-coil domain containing 198 [Source:HGNC Symbol;Acc:HGNC:20189]	-
ENSG00000164535	437.446	467.444	497.975	221.504	249.343	189.593	467.622	220.147	1.0866	5.66e-10	2.21e-08	DAGLB	7	6409126	6484190	-	5756	protein_coding	diacylglycerol lipase beta [Source:HGNC Symbol;Acc:HGNC:28923]	-
ENSG00000136531	353.071	349.423	311.482	663.453	608.361	728.894	337.992	666.903	-0.980354	5.89e-10	2.3e-08	SCN2A	2	165194993	165392310	+	23695	protein_coding	sodium voltage-gated channel alpha subunit 2 [Source:HGNC Symbol;Acc:HGNC:10588]	-
ENSG00000130783	357.057	273.187	231.351	114.54	119.887	108.607	287.199	114.344	1.32766	6.05e-10	2.36e-08	CCDC62	12	122774327	122827528	+	4479	protein_coding	coiled-coil domain containing 62 [Source:HGNC Symbol;Acc:HGNC:30723]	-
ENSG00000075426	6037.9	6253.83	8037.11	3915.69	3645.14	3416.32	6776.28	3659.05	0.889034	6.24e-10	2.43e-08	FOSL2	2	28392448	28417312	+	7157	protein_coding	FOS like 2, AP-1 transcription factor subunit [Source:HGNC Symbol;Acc:HGNC:3798]	TF_bZIP
ENSG00000186642	40.477	24.6296	37.323	2.24049	5.33842	6.34097	34.1432	4.63996	2.846	6.3e-10	2.45e-08	PDE2A	11	72576141	72674591	-	7182	protein_coding	phosphodiesterase 2A [Source:HGNC Symbol;Acc:HGNC:8777]	-
ENSG00000147905	1003.79	979.701	777.408	417.203	417.732	520.23	920.299	451.722	1.02633	6.32e-10	2.45e-08	ZCCHC7	9	37120539	37358149	+	3992	protein_coding	zinc finger CCHC-type containing 7 [Source:HGNC Symbol;Acc:HGNC:26209]	-
ENSG00000101384	1585.72	1623.18	1837.19	2827.79	2995.11	2994.76	1682.03	2939.22	-0.805124	6.33e-10	2.45e-08	JAG1	20	10637684	10673999	-	9298	protein_coding	jagged 1 [Source:HGNC Symbol;Acc:HGNC:6188]	-
ENSG00000162298	1434.62	1448.04	1457.27	846.008	804.236	818.416	1446.64	822.886	0.81388	6.56e-10	2.54e-08	SYVN1	11	65121780	65134533	-	5496	protein_coding	synoviolin 1 [Source:HGNC Symbol;Acc:HGNC:20738]	-
ENSG00000112972	8830.36	8715.88	8093.88	4633.39	4946.21	5390.29	8546.71	4989.96	0.776311	6.69e-10	2.59e-08	HMGCS1	5	43289395	43313512	-	4702	protein_coding	3-hydroxy-3-methylglutaryl-CoA synthase 1 [Source:HGNC Symbol;Acc:HGNC:5007]	-
ENSG00000251369	704.329	625.488	535.776	288.569	290.252	326.63	621.864	301.817	1.0425	6.76e-10	2.61e-08	ZNF550	19	57535257	57559863	-	5087	protein_coding	zinc finger protein 550 [Source:HGNC Symbol;Acc:HGNC:28643]	zf-C2H2
ENSG00000136261	141.839	141.905	113.353	318.659	269.978	306.476	132.366	298.371	-1.17214	6.9e-10	2.66e-08	BZW2	7	16646131	16706523	+	3662	protein_coding	basic leucine zipper and W2 domains 2 [Source:HGNC Symbol;Acc:HGNC:18808]	-
ENSG00000174206	465.734	409.293	468.87	153.716	189.573	239.196	447.965	194.162	1.20551	7.14e-10	2.75e-08	C12orf66	12	64186316	64222296	-	5999	protein_coding	chromosome 12 open reading frame 66 [Source:HGNC Symbol;Acc:HGNC:26517]	-
ENSG00000246922	363.417	307.413	357.112	159.925	167.005	153.301	342.647	160.077	1.09756	7.16e-10	2.75e-08	UBAP1L	15	65092770	65115197	-	8536	protein_coding	ubiquitin associated protein 1 like [Source:HGNC Symbol;Acc:HGNC:40028]	-
ENSG00000162493	42.2745	38.0487	40.8869	99.5101	112.403	112.775	40.4034	108.229	-1.41841	7.35e-10	2.83e-08	PDPN	1	13583465	13617957	+	3707	protein_coding	podoplanin [Source:HGNC Symbol;Acc:HGNC:29602]	-
ENSG00000078814	150.381	123.729	113.384	44.3598	53.4422	43.6905	129.165	47.1642	1.45103	7.4e-10	2.84e-08	MYH7B	20	34975403	35002437	+	7931	protein_coding	myosin heavy chain 7B [Source:HGNC Symbol;Acc:HGNC:15906]	-
ENSG00000075218	819.638	760.593	906.867	1559.13	1532.34	1407.02	829.033	1499.5	-0.854735	7.82e-10	3e-08	GTSE1	22	46296741	46330810	+	4242	protein_coding	G2 and S-phase expressed 1 [Source:HGNC Symbol;Acc:HGNC:13698]	-
ENSG00000140297	44.1128	49.5578	40.7877	114.573	111.429	126.574	44.8194	117.525	-1.38866	7.9e-10	3.03e-08	GCNT3	15	59594875	59640239	+	6475	protein_coding	glucosaminyl (N-acetyl) transferase 3, mucin type [Source:HGNC Symbol;Acc:HGNC:4205]	-
ENSG00000136205	794.222	789.164	967.821	1615.34	1653.3	1448.54	850.402	1572.39	-0.886491	8.04e-10	3.07e-08	TNS3	7	47275154	47582558	-	11797	protein_coding	tensin 3 [Source:HGNC Symbol;Acc:HGNC:21616]	-
ENSG00000196628	63.8441	70.5146	56.1897	174.91	144.668	155.404	63.5161	158.327	-1.31635	8.27e-10	3.16e-08	TCF4	18	55222331	55664787	-	27828	protein_coding	transcription factor 4 [Source:HGNC Symbol;Acc:HGNC:11634]	bHLH
ENSG00000095951	2652.47	2666.72	2095.67	1202.76	1274.34	1462.13	2471.62	1313.08	0.912375	8.29e-10	3.16e-08	HIVEP1	6	12008762	12164999	+	10979	protein_coding	human immunodeficiency virus type I enhancer binding protein 1 [Source:HGNC Symbol;Acc:HGNC:4920]	zf-C2H2
ENSG00000163818	557.882	513.198	382.122	215.025	197.137	230.859	484.4	214.341	1.17568	8.59e-10	3.27e-08	LZTFL1	3	45823316	45916042	-	7201	protein_coding	leucine zipper transcription factor like 1 [Source:HGNC Symbol;Acc:HGNC:6741]	-
ENSG00000173991	338.796	379.84	442.694	184.715	185.204	160.803	387.11	176.907	1.12946	9.11e-10	3.47e-08	TCAP	17	39664187	39666555	+	2123	protein_coding	titin-cap [Source:HGNC Symbol;Acc:HGNC:11610]	-
ENSG00000214783	109.834	107.552	116.347	40.9847	24.8472	45.6207	111.244	37.1509	1.5791	9.17e-10	3.49e-08	POLR2J4	7	43940895	44019175	-	6492	processed_transcript	RNA polymerase II subunit J4, pseudogene [Source:HGNC Symbol;Acc:HGNC:28195]	-
ENSG00000157388	12.2871	7.58482	7.1939	37.888	41.7566	43.5987	9.02194	41.0811	-2.17168	9.2e-10	3.49e-08	CACNA1D	3	53328963	53813733	+	20588	protein_coding	calcium voltage-gated channel subunit alpha1 D [Source:HGNC Symbol;Acc:HGNC:1391]	-
ENSG00000112118	2106.86	2006.83	2275.05	3704	3556.29	3657.81	2129.58	3639.36	-0.773031	9.3e-10	3.53e-08	MCM3	6	52264009	52284881	-	3650	protein_coding	minichromosome maintenance complex component 3 [Source:HGNC Symbol;Acc:HGNC:6945]	-
ENSG00000072163	63.6398	103.929	85.4098	226.944	277.1	190.698	84.3263	231.581	-1.45621	9.44e-10	3.58e-08	LIMS2	2	127638381	127681786	-	8487	protein_coding	LIM zinc finger domain containing 2 [Source:HGNC Symbol;Acc:HGNC:16084]	-
ENSG00000136770	842.148	948.311	814.822	466.785	453.005	475.694	868.427	465.162	0.900433	9.5e-10	3.59e-08	DNAJC1	10	21756537	22003769	-	2501	protein_coding	DnaJ heat shock protein family (Hsp40) member C1 [Source:HGNC Symbol;Acc:HGNC:20090]	MYB
ENSG00000090776	582.822	658.719	930.852	1585.07	1628.65	1378.33	724.131	1530.68	-1.07956	9.78e-10	3.7e-08	EFNB1	X	68828997	68842147	+	3314	protein_coding	ephrin B1 [Source:HGNC Symbol;Acc:HGNC:3226]	-
ENSG00000136014	293.802	323.719	320.743	158.74	139.276	143.703	312.754	147.24	1.08638	1.02e-09	3.84e-08	USP44	12	95516560	95551490	-	5386	protein_coding	ubiquitin specific peptidase 44 [Source:HGNC Symbol;Acc:HGNC:20064]	-
ENSG00000181026	549.1	572.084	766.277	243.331	311.498	300.06	629.154	284.963	1.14238	1.04e-09	3.93e-08	AEN	15	88621296	88632282	+	6018	protein_coding	apoptosis enhancing nuclease [Source:HGNC Symbol;Acc:HGNC:25722]	-
ENSG00000184545	462.754	470.222	609.946	251.604	245.12	181.142	514.308	225.956	1.18638	1.08e-09	4.05e-08	DUSP8	11	1554044	1571920	-	4616	protein_coding	dual specificity phosphatase 8 [Source:HGNC Symbol;Acc:HGNC:3074]	-
ENSG00000082898	4250.54	3885.28	3158.61	6744.62	6515.03	7134.63	3764.81	6798.09	-0.852566	1.08e-09	4.06e-08	XPO1	2	61477849	61538626	-	11708	protein_coding	exportin 1 [Source:HGNC Symbol;Acc:HGNC:12825]	-
ENSG00000196352	2809.21	2886.62	2459.17	1507.36	1476.75	1635.67	2718.34	1539.93	0.819771	1.08e-09	4.06e-08	CD55	1	207321376	207386804	+	5908	protein_coding	CD55 molecule (Cromer blood group) [Source:HGNC Symbol;Acc:HGNC:2665]	-
ENSG00000152439	413.103	450.386	382.343	166.596	198.084	216.978	415.277	193.886	1.09818	1.08e-09	4.06e-08	ZNF773	19	57499915	57518404	+	8073	protein_coding	zinc finger protein 773 [Source:HGNC Symbol;Acc:HGNC:30487]	zf-C2H2
ENSG00000067606	680.482	819.684	993.368	372.863	444.225	361.943	831.178	393.01	1.08046	1.08e-09	4.06e-08	PRKCZ	1	2050470	2185395	+	7636	protein_coding	protein kinase C zeta [Source:HGNC Symbol;Acc:HGNC:9412]	-
ENSG00000112425	49.8432	38.9702	43.5889	116.758	144.364	105.498	44.1341	122.207	-1.46643	1.09e-09	4.07e-08	EPM2A	6	145382535	145736023	-	18617	protein_coding	EPM2A, laforin glucan phosphatase [Source:HGNC Symbol;Acc:HGNC:3413]	-
ENSG00000174099	1165.11	1259.57	1229.23	2144.8	2022.87	2143.37	1217.97	2103.68	-0.788365	1.09e-09	4.08e-08	MSRB3	12	65278643	65491430	+	7405	protein_coding	methionine sulfoxide reductase B3 [Source:HGNC Symbol;Acc:HGNC:27375]	-
ENSG00000165959	222.611	218.07	171.456	399.937	433.715	487.296	204.046	440.316	-1.1095	1.1e-09	4.09e-08	CLMN	14	95181940	95319906	-	15701	protein_coding	calmin [Source:HGNC Symbol;Acc:HGNC:19972]	-
ENSG00000061918	86.4344	89.5614	66.093	179.474	201.277	201.107	80.6963	193.953	-1.26445	1.1e-09	4.09e-08	GUCY1B1	4	155758992	155807591	+	3724	protein_coding	guanylate cyclase 1 soluble subunit beta 1 [Source:HGNC Symbol;Acc:HGNC:4687]	-
ENSG00000142751	1300.21	1468.97	1722.83	798.471	850.121	689.779	1497.33	779.457	0.941839	1.1e-09	4.09e-08	GPN2	1	26876133	26890297	-	4979	protein_coding	GPN-loop GTPase 2 [Source:HGNC Symbol;Acc:HGNC:25513]	-
ENSG00000164754	3656.15	3478.75	3095.14	5886.66	5568.42	6097	3410.01	5850.7	-0.778835	1.1e-09	4.09e-08	RAD21	8	116845935	116874866	-	6192	protein_coding	RAD21 cohesin complex component [Source:HGNC Symbol;Acc:HGNC:9811]	-
ENSG00000104320	1787.76	1732.75	1431.58	2872.1	2819.61	3334.14	1650.69	3008.61	-0.866049	1.12e-09	4.15e-08	NBN	8	89933336	90003228	-	6156	protein_coding	nibrin [Source:HGNC Symbol;Acc:HGNC:7652]	-
ENSG00000261534	78.8634	86.6984	70.7312	31.109	21.4469	15.0477	78.7643	22.5345	1.80014	1.14e-09	4.24e-08	AL596244.1	9	121815674	121819452	-	3779	sense_overlapping	novel transcript, overlapping TTLL11	-
ENSG00000006534	674.039	671.11	829.736	1429.43	1272.23	1325.01	724.962	1342.22	-0.888349	1.18e-09	4.37e-08	ALDH3B1	11	68008578	68029282	+	6626	protein_coding	aldehyde dehydrogenase 3 family member B1 [Source:HGNC Symbol;Acc:HGNC:410]	-
ENSG00000065357	545.538	475.926	556.108	982.166	966.965	939.764	525.857	962.965	-0.872497	1.18e-09	4.37e-08	DGKA	12	55927319	55954027	+	10215	protein_coding	diacylglycerol kinase alpha [Source:HGNC Symbol;Acc:HGNC:2849]	-
ENSG00000138821	613.126	598.827	580.485	1061.14	1005.65	1255.64	597.479	1107.48	-0.890217	1.18e-09	4.38e-08	SLC39A8	4	102251041	102431258	-	6480	protein_coding	solute carrier family 39 member 8 [Source:HGNC Symbol;Acc:HGNC:20862]	-
ENSG00000136444	315.448	280.74	363.635	620.264	672.412	616.242	319.941	636.306	-0.991329	1.2e-09	4.45e-08	RSAD1	17	50478800	50485975	+	4198	protein_coding	radical S-adenosyl methionine domain containing 1 [Source:HGNC Symbol;Acc:HGNC:25634]	-
ENSG00000281398	109.108	74.1426	84.4147	208.58	215.235	217.093	89.2216	213.636	-1.25841	1.23e-09	4.52e-08	SNHG4	5	139274102	139284899	+	4469	lincRNA	small nucleolar RNA host gene 4 [Source:HGNC Symbol;Acc:HGNC:32964]	-
ENSG00000049192	226.393	215.206	167.801	71.4444	76.0901	94.5684	203.133	80.701	1.33011	1.28e-09	4.72e-08	ADAMTS6	5	65148736	65481920	-	8567	protein_coding	ADAM metallopeptidase with thrombospondin type 1 motif 6 [Source:HGNC Symbol;Acc:HGNC:222]	-
ENSG00000144959	2314.36	2518.2	2195.76	3970.92	3933.21	4051.56	2342.77	3985.23	-0.766449	1.29e-09	4.74e-08	NCEH1	3	172630249	172711218	-	4808	protein_coding	neutral cholesterol ester hydrolase 1 [Source:HGNC Symbol;Acc:HGNC:29260]	-
ENSG00000119866	61.9989	61.9061	53.4893	158.719	135.01	141.575	59.1315	145.101	-1.29344	1.31e-09	4.83e-08	BCL11A	2	60450520	60555154	-	25422	protein_coding	B cell CLL/lymphoma 11A [Source:HGNC Symbol;Acc:HGNC:13221]	zf-C2H2
ENSG00000123485	860.913	882.515	950.41	1683.35	1539.91	1518.73	897.946	1580.66	-0.815652	1.32e-09	4.83e-08	HJURP	2	233833416	233854566	-	3821	protein_coding	Holliday junction recognition protein [Source:HGNC Symbol;Acc:HGNC:25444]	-
ENSG00000179598	153.913	144.613	192.876	58.3473	72.5984	42.7665	163.801	57.9041	1.49854	1.33e-09	4.86e-08	PLD6	17	17200995	17206315	-	2560	protein_coding	phospholipase D family member 6 [Source:HGNC Symbol;Acc:HGNC:30447]	-
ENSG00000175785	30.9444	33.3222	34.5579	92.9267	100.576	84.1625	32.9415	92.5549	-1.48634	1.34e-09	4.9e-08	PRIMA1	14	93718298	93788481	-	3892	protein_coding	proline rich membrane anchor 1 [Source:HGNC Symbol;Acc:HGNC:18319]	-
ENSG00000189114	431.779	473.15	524.387	235.518	249.396	201.28	476.439	228.731	1.05842	1.35e-09	4.95e-08	BLOC1S3	19	45178745	45181801	+	2666	protein_coding	biogenesis of lysosomal organelles complex 1 subunit 3 [Source:HGNC Symbol;Acc:HGNC:20914]	-
ENSG00000125740	72.2186	60.781	103.978	19.5057	24.5616	20.2506	78.9926	21.4393	1.87602	1.35e-09	4.95e-08	FOSB	19	45467995	45475179	+	5553	protein_coding	FosB proto-oncogene, AP-1 transcription factor subunit [Source:HGNC Symbol;Acc:HGNC:3797]	TF_bZIP
ENSG00000153822	3.76952	3.8202	1.75782	22.8204	22.6058	39.1637	3.11584	28.1966	-3.12917	1.39e-09	5.08e-08	KCNJ16	17	70053429	70135608	+	6340	protein_coding	potassium voltage-gated channel subfamily J member 16 [Source:HGNC Symbol;Acc:HGNC:6262]	-
ENSG00000132763	59.1227	62.8489	60.8615	153.372	145.641	138.409	60.9444	145.807	-1.25659	1.44e-09	5.24e-08	MMACHC	1	45500053	45513382	+	5296	protein_coding	methylmalonic aciduria (cobalamin deficiency) cblC type, with homocystinuria [Source:HGNC Symbol;Acc:HGNC:24525]	-
ENSG00000160172	215.039	197.024	211.706	91.8374	100.554	79.9303	207.923	90.7739	1.19485	1.44e-09	5.26e-08	FAM86C2P	11	67791648	67805336	-	3402	transcribed_unprocessed_pseudogene	family with sequence similarity 86 member C2, pseudogene [Source:HGNC Symbol;Acc:HGNC:42392]	-
ENSG00000175471	345.596	312.239	305.172	625.634	570.886	688.449	321.002	628.323	-0.968693	1.45e-09	5.29e-08	MCTP1	5	94703741	95284575	-	12089	protein_coding	multiple C2 and transmembrane domain containing 1 [Source:HGNC Symbol;Acc:HGNC:26183]	-
ENSG00000173801	1753.76	1794.53	2144.34	3398.2	3258.59	3310.87	1897.54	3322.55	-0.808044	1.45e-09	5.29e-08	JUP	17	41754604	41786931	-	4942	protein_coding	junction plakoglobin [Source:HGNC Symbol;Acc:HGNC:6207]	-
ENSG00000185022	793.079	874.762	1469.85	456.943	432.594	380.062	1045.9	423.2	1.30517	1.48e-09	5.36e-08	MAFF	22	38200767	38216511	+	5615	protein_coding	MAF bZIP transcription factor F [Source:HGNC Symbol;Acc:HGNC:6780]	TF_bZIP
ENSG00000171791	160.637	135.121	146.253	300.451	304.161	335.159	147.337	313.257	-1.08748	1.49e-09	5.4e-08	BCL2	18	63123346	63320128	-	11765	protein_coding	BCL2, apoptosis regulator [Source:HGNC Symbol;Acc:HGNC:990]	-
ENSG00000182700	284.539	268.464	257.936	121.074	123.178	134.036	270.313	126.096	1.0993	1.49e-09	5.4e-08	IGIP	5	140125935	140129392	+	3458	protein_coding	IgA inducing protein [Source:HGNC Symbol;Acc:HGNC:33847]	-
ENSG00000268225	177.597	145.61	141.593	61.5942	67.3832	55.4225	154.933	61.4666	1.33213	1.5e-09	5.44e-08	AC010487.1	19	52861807	52864151	-	1172	unprocessed_pseudogene	zinc finger protein pseudogene	-
ENSG00000155254	373.69	328.35	405.363	786.472	688.611	680.124	369.134	718.402	-0.96015	1.51e-09	5.46e-08	MARVELD1	10	97713173	97718152	+	3379	protein_coding	MARVEL domain containing 1 [Source:HGNC Symbol;Acc:HGNC:28674]	-
ENSG00000179119	1816.85	1817.5	1441.54	855.88	904.877	983.27	1691.97	914.676	0.887191	1.55e-09	5.58e-08	SPTY2D1	11	18606401	18634791	-	6005	protein_coding	SPT2 chromatin protein domain containing 1 [Source:HGNC Symbol;Acc:HGNC:26818]	-
ENSG00000156970	1642.25	1628.06	1212.53	2810.43	2648.26	2921.29	1494.28	2793.33	-0.902571	1.55e-09	5.61e-08	BUB1B	15	40161023	40221136	+	4476	protein_coding	BUB1 mitotic checkpoint serine/threonine kinase B [Source:HGNC Symbol;Acc:HGNC:1149]	-
ENSG00000250673	30.0316	32.392	29.0265	4.35098	5.34954	5.31789	30.4834	5.00614	2.57801	1.57e-09	5.66e-08	REELD1	4	146214515	146230878	+	2260	protein_coding	reeler domain containing 1 [Source:HGNC Symbol;Acc:HGNC:53638]	-
ENSG00000132274	64.7042	64.6756	84.7173	183.854	163.028	277.385	71.3657	208.089	-1.54196	1.58e-09	5.68e-08	TRIM22	11	5689689	5737089	+	6020	protein_coding	tripartite motif containing 22 [Source:HGNC Symbol;Acc:HGNC:16379]	-
ENSG00000121690	271.422	292.412	192.226	515.514	567.508	570.396	252.02	551.139	-1.12888	1.58e-09	5.68e-08	DEPDC7	11	33015864	33033582	+	3326	protein_coding	DEP domain containing 7 [Source:HGNC Symbol;Acc:HGNC:29899]	-
ENSG00000175061	1182.8	1274.67	1819.38	714.185	701.39	668.398	1425.62	694.658	1.03719	1.59e-09	5.71e-08	LRRC75A-AS1	17	16438822	16478678	+	3759	processed_transcript	LRRC75A antisense RNA 1 [Source:HGNC Symbol;Acc:HGNC:28619]	-
ENSG00000142207	1849.62	1702.15	2003.43	1034.07	1118.92	957.922	1851.73	1036.97	0.836501	1.61e-09	5.76e-08	URB1	21	32311018	32393026	-	11461	protein_coding	URB1 ribosome biogenesis 1 homolog (S. cerevisiae) [Source:HGNC Symbol;Acc:HGNC:17344]	-
ENSG00000089022	1709.87	1592.79	1294.35	776.95	729.371	900.197	1532.34	802.172	0.933561	1.61e-09	5.76e-08	MAPKAPK5	12	111841978	111902238	+	14006	protein_coding	mitogen-activated protein kinase-activated protein kinase 5 [Source:HGNC Symbol;Acc:HGNC:6889]	-
ENSG00000237489	26.2579	30.5025	26.3014	4.32764	4.28941	4.2632	27.6873	4.29342	2.65621	1.61e-09	5.77e-08	C10orf143	10	130020025	130110817	-	6794	protein_coding	chromosome 10 open reading frame 143 [Source:HGNC Symbol;Acc:HGNC:48677]	-
ENSG00000276107	9.4277	9.55334	4.41645	40.0073	32.2798	50.9256	7.79916	41.0709	-2.38065	1.62e-09	5.78e-08	AC037198.1	15	39586561	39587293	+	733	sense_intronic	novel transcript, sense intronic to THBS1	-
ENSG00000151882	116.509	109.503	92.488	231.284	259.042	226.747	106.167	239.024	-1.17018	1.65e-09	5.89e-08	CCL28	5	43376645	43412391	-	4524	protein_coding	C-C motif chemokine ligand 28 [Source:HGNC Symbol;Acc:HGNC:17700]	-
ENSG00000269825	2860.13	2416.27	1863.88	1216.67	1202.57	1227.07	2380.1	1215.44	0.969431	1.66e-09	5.91e-08	AC022150.4	19	52650437	52653284	-	2848	sense_intronic	novel transcript, sense intronic to ZNF83	-
ENSG00000184809	23.32	36.2273	37.3765	78.1202	123.004	123.32	32.3079	108.148	-1.73896	1.66e-09	5.92e-08	B3GALT5-AS1	21	39597147	39612821	-	2516	antisense	B3GALT5 antisense RNA 1 [Source:HGNC Symbol;Acc:HGNC:16424]	-
ENSG00000114735	534.275	476.9	528.803	268.981	226.096	272.377	513.326	255.818	1.00451	1.67e-09	5.93e-08	HEMK1	3	50569152	50596168	+	19425	protein_coding	HemK methyltransferase family member 1 [Source:HGNC Symbol;Acc:HGNC:24923]	-
ENSG00000105792	136.164	165.851	94.9985	27.2111	31.1616	51.8833	132.338	36.752	1.8443	1.69e-09	6.02e-08	CFAP69	7	90245174	90311063	+	9139	protein_coding	cilia and flagella associated protein 69 [Source:HGNC Symbol;Acc:HGNC:26107]	-
ENSG00000113273	266.761	231.307	224.286	461.463	522.468	471.5	240.785	485.144	-1.01036	1.7e-09	6.03e-08	ARSB	5	78777209	78986087	-	9053	protein_coding	arylsulfatase B [Source:HGNC Symbol;Acc:HGNC:714]	-
ENSG00000171174	118.212	137.133	133.589	49.6774	57.6665	36.3525	129.645	47.8988	1.43444	1.71e-09	6.05e-08	RBKS	2	27781364	27891098	-	3585	protein_coding	ribokinase [Source:HGNC Symbol;Acc:HGNC:30325]	-
ENSG00000165171	36.5303	47.6672	41.7794	8.67062	10.6743	8.5384	41.9923	9.29445	2.16156	1.71e-09	6.06e-08	METTL27	7	73834590	73842535	-	1469	protein_coding	methyltransferase like 27 [Source:HGNC Symbol;Acc:HGNC:19068]	-
ENSG00000152952	633.775	670.303	558.554	1118.38	1061.31	1252.5	620.878	1144.06	-0.881792	1.73e-09	6.11e-08	PLOD2	3	146069440	146163653	-	7646	protein_coding	procollagen-lysine,2-oxoglutarate 5-dioxygenase 2 [Source:HGNC Symbol;Acc:HGNC:9082]	-
ENSG00000265415	120.23	135.33	85.0585	262.615	269.859	278.801	113.539	270.425	-1.25176	1.83e-09	6.48e-08	AC099850.3	17	59202677	59203829	-	321	antisense	novel transcript, antisense to PRR11	-
ENSG00000163249	1048.71	1103.43	1077.5	611.558	559.082	638.477	1076.54	603.039	0.835956	1.84e-09	6.5e-08	CCNYL1	2	207711540	207761839	+	4707	protein_coding	cyclin Y like 1 [Source:HGNC Symbol;Acc:HGNC:26868]	-
ENSG00000184384	691.072	724.581	575.76	1170.27	1196.16	1292.98	663.805	1219.8	-0.877868	1.86e-09	6.56e-08	MAML2	11	95976598	96343180	-	7109	protein_coding	mastermind like transcriptional coactivator 2 [Source:HGNC Symbol;Acc:HGNC:16259]	-
ENSG00000089847	27.1094	23.6671	51.3372	5.35646	2.19584	4.25329	34.0379	3.9352	3.07405	1.89e-09	6.65e-08	ANKRD24	19	4183354	4224814	+	4474	protein_coding	ankyrin repeat domain 24 [Source:HGNC Symbol;Acc:HGNC:29424]	-
ENSG00000110274	1067.49	1045.29	1172.11	635.291	579.401	620.442	1094.96	611.711	0.839924	1.9e-09	6.69e-08	CEP164	11	117314557	117413268	+	12898	protein_coding	centrosomal protein 164 [Source:HGNC Symbol;Acc:HGNC:29182]	-
ENSG00000182685	187.582	214.147	287.506	101.408	79.3504	85.18	229.745	88.6463	1.37302	1.93e-09	6.77e-08	BRICD5	16	2209253	2211950	-	2083	protein_coding	BRICHOS domain containing 5 [Source:HGNC Symbol;Acc:HGNC:28309]	-
ENSG00000160323	173.428	204.582	320.434	62.8577	90.8377	74.52	232.815	76.0718	1.6122	1.95e-09	6.85e-08	ADAMTS13	9	133414358	133459402	+	5708	protein_coding	ADAM metallopeptidase with thrombospondin type 1 motif 13 [Source:HGNC Symbol;Acc:HGNC:1366]	-
ENSG00000279348	92.047	85.661	86.2762	181.738	201.394	258.376	87.9947	213.836	-1.27984	1.96e-09	6.86e-08	AC012513.3	2	216211404	216213519	+	2116	TEC	TEC	-
ENSG00000069188	90.9871	103.794	105.454	30.3657	32.19	43.4946	100.078	35.3501	1.49799	1.98e-09	6.94e-08	SDK2	17	73334384	73644089	-	11607	protein_coding	sidekick cell adhesion molecule 2 [Source:HGNC Symbol;Acc:HGNC:19308]	-
ENSG00000174672	1088.97	1141.41	1479.43	653.58	663.777	484.47	1236.6	600.609	1.04186	2.01e-09	7.04e-08	BRSK2	11	1389899	1462689	+	6903	protein_coding	BR serine/threonine kinase 2 [Source:HGNC Symbol;Acc:HGNC:11405]	-
ENSG00000134516	64.7755	71.4598	58.9379	146.007	151.073	189.258	65.0578	162.113	-1.31592	2.04e-09	7.13e-08	DOCK2	5	169637247	170083382	+	13210	protein_coding	dedicator of cytokinesis 2 [Source:HGNC Symbol;Acc:HGNC:2988]	-
ENSG00000078668	1270.26	1285.21	1441.06	2319.86	2241.3	2321.11	1332.18	2294.09	-0.784006	2.07e-09	7.23e-08	VDAC3	8	42391624	42405897	+	3141	protein_coding	voltage dependent anion channel 3 [Source:HGNC Symbol;Acc:HGNC:12674]	-
ENSG00000189403	6431.45	6759.5	5830.71	10298.5	10419.3	11310.7	6340.56	10676.2	-0.751718	2.08e-09	7.27e-08	HMGB1	13	30456704	30617597	-	7723	protein_coding	high mobility group box 1 [Source:HGNC Symbol;Acc:HGNC:4983]	HMG
ENSG00000164976	421.397	507.461	544.389	943.272	877.096	960.971	491.082	927.113	-0.916482	2.09e-09	7.27e-08	MYORG	9	34366670	34376853	-	6398	protein_coding	myogenesis regulating glycosidase (putative) [Source:HGNC Symbol;Acc:HGNC:19918]	-
ENSG00000131845	799.166	681.625	625.769	322.141	374.727	370.313	702.186	355.727	0.98074	2.14e-09	7.44e-08	ZNF304	19	57351307	57359898	+	4609	protein_coding	zinc finger protein 304 [Source:HGNC Symbol;Acc:HGNC:13505]	zf-C2H2
ENSG00000148300	954.762	933.851	1205.91	544.598	547.205	552.338	1031.51	548.047	0.912371	2.15e-09	7.48e-08	REXO4	9	133406059	133418096	-	2654	protein_coding	REX4 homolog, 3'-5' exonuclease [Source:HGNC Symbol;Acc:HGNC:12820]	-
ENSG00000132561	406.521	408.41	421.585	211.75	189.641	217.052	412.172	206.148	0.999216	2.18e-09	7.57e-08	MATN2	8	97868840	98036716	+	6933	protein_coding	matrilin 2 [Source:HGNC Symbol;Acc:HGNC:6908]	-
ENSG00000085721	2297.55	2197.3	2020.41	1295.49	1165.17	1286.64	2171.75	1249.1	0.797894	2.18e-09	7.57e-08	RRN3	16	15060022	15094317	-	4156	protein_coding	RRN3 homolog, RNA polymerase I transcription factor [Source:HGNC Symbol;Acc:HGNC:30346]	-
ENSG00000246859	148.413	128.466	138.085	335.931	256.159	342.573	138.321	311.554	-1.17061	2.19e-09	7.57e-08	STARD4-AS1	5	111512226	111739726	+	5647	antisense	STARD4 antisense RNA 1 [Source:HGNC Symbol;Acc:HGNC:44117]	-
ENSG00000144136	4778.09	4554.52	4469.85	7417.8	7595.44	7671.06	4600.82	7561.43	-0.716759	2.19e-09	7.59e-08	SLC20A1	2	112645857	112663827	+	5577	protein_coding	solute carrier family 20 member 1 [Source:HGNC Symbol;Acc:HGNC:10946]	-
ENSG00000057657	1.84038	3.82024	3.64993	20.641	27.786	26.58	3.10352	25.0023	-2.95792	2.22e-09	7.67e-08	PRDM1	6	106086320	106109939	+	6392	protein_coding	PR/SET domain 1 [Source:HGNC Symbol;Acc:HGNC:9346]	zf-C2H2
ENSG00000162231	4424.16	4141.34	3913.78	2502.47	2394.44	2513.73	4159.76	2470.21	0.751827	2.23e-09	7.69e-08	NXF1	11	62792123	62806302	-	6194	protein_coding	nuclear RNA export factor 1 [Source:HGNC Symbol;Acc:HGNC:8071]	-
ENSG00000101782	2926.61	2862.8	2492.79	1558.12	1436.11	1693.11	2760.73	1562.45	0.821159	2.24e-09	7.71e-08	RIOK3	18	23452823	23486603	+	5320	protein_coding	RIO kinase 3 [Source:HGNC Symbol;Acc:HGNC:11451]	-
ENSG00000198520	54.462	35.9999	70.2995	5.53585	9.65317	14.7757	53.5871	9.98823	2.40809	2.26e-09	7.79e-08	ARMH1	1	44674692	44725591	+	3290	protein_coding	armadillo-like helical domain containing 1 [Source:HGNC Symbol;Acc:HGNC:34345]	-
ENSG00000103485	4248.42	4308.85	5053.39	2640.8	2722.03	2568.06	4536.89	2643.63	0.779188	2.26e-09	7.79e-08	QPRT	16	29679008	29698699	+	3642	protein_coding	quinolinate phosphoribosyltransferase [Source:HGNC Symbol;Acc:HGNC:9755]	-
ENSG00000105875	429.99	395.003	486.249	875.125	781.786	812.04	437.081	822.984	-0.912528	2.27e-09	7.79e-08	WDR91	7	135183839	135211534	-	6032	protein_coding	WD repeat domain 91 [Source:HGNC Symbol;Acc:HGNC:24997]	-
ENSG00000162738	7.4992	5.6681	10.0799	40.9849	34.3245	36.2057	7.74907	37.1717	-2.24066	2.29e-09	7.85e-08	VANGL2	1	160400586	160428678	+	5340	protein_coding	VANGL planar cell polarity protein 2 [Source:HGNC Symbol;Acc:HGNC:15511]	-
ENSG00000185163	1494.65	1390.8	1864.61	853.586	899.403	759.992	1583.35	837.66	0.918558	2.29e-09	7.87e-08	DDX51	12	132136594	132144335	-	6365	protein_coding	DEAD-box helicase 51 [Source:HGNC Symbol;Acc:HGNC:20082]	-
ENSG00000213024	788.569	833.95	954.142	1619.61	1543.07	1443.2	858.887	1535.29	-0.837751	2.34e-09	8.03e-08	NUP62	19	49906825	49929763	-	6020	protein_coding	nucleoporin 62 [Source:HGNC Symbol;Acc:HGNC:8066]	-
ENSG00000149809	415.757	410.18	637.428	205.323	214.136	204.359	487.788	207.939	1.2298	2.35e-09	8.03e-08	TM7SF2	11	65111845	65116384	+	3408	protein_coding	transmembrane 7 superfamily member 2 [Source:HGNC Symbol;Acc:HGNC:11863]	-
ENSG00000117016	80.5511	107.609	120.153	263.535	222.846	244.776	102.771	243.719	-1.24439	2.37e-09	8.09e-08	RIMS3	1	40620679	40665657	-	7235	protein_coding	regulating synaptic membrane exocytosis 3 [Source:HGNC Symbol;Acc:HGNC:21292]	-
ENSG00000149792	2132.08	2365.78	2782.16	1333.39	1349.26	1374.99	2426.67	1352.55	0.843292	2.43e-09	8.29e-08	MRPL49	11	65122183	65127371	+	3080	protein_coding	mitochondrial ribosomal protein L49 [Source:HGNC Symbol;Acc:HGNC:1176]	-
ENSG00000142798	8080.95	8168.36	10597.3	17126.2	17721.2	14450.5	8948.87	16432.6	-0.876755	2.43e-09	8.29e-08	HSPG2	1	21822245	21937297	-	18104	protein_coding	heparan sulfate proteoglycan 2 [Source:HGNC Symbol;Acc:HGNC:5273]	-
ENSG00000119638	2995	2842.67	3673.44	1737.52	1846.07	1752.83	3170.37	1778.81	0.833749	2.45e-09	8.35e-08	NEK9	14	75079353	75127344	-	10787	protein_coding	NIMA related kinase 9 [Source:HGNC Symbol;Acc:HGNC:18591]	-
ENSG00000256843	29.964	46.8148	27.0659	6.45125	5.36027	4.29075	34.6149	5.36742	2.66257	2.5e-09	8.5e-08	AC023157.2	12	31748100	31748240	-	141	processed_pseudogene	dpy-30 homolog (C. elegans) (DPY30) pseudogene	-
ENSG00000217128	2391.55	2219.25	1634.94	903.534	1081.5	1150.32	2081.92	1045.12	0.994083	2.58e-09	8.77e-08	FNIP1	5	131641714	131797063	-	7942	protein_coding	folliculin interacting protein 1 [Source:HGNC Symbol;Acc:HGNC:29418]	-
ENSG00000147100	54.5479	45.6688	43.5084	122.117	135.888	111.842	47.9084	123.282	-1.36137	2.58e-09	8.78e-08	SLC16A2	X	74421461	74533917	+	4324	protein_coding	solute carrier family 16 member 2 [Source:HGNC Symbol;Acc:HGNC:10923]	-
ENSG00000185112	189.474	208.419	286.605	551	593.074	436.551	228.166	526.875	-1.20662	2.6e-09	8.83e-08	FAM43A	3	194686544	194689037	+	2494	protein_coding	family with sequence similarity 43 member A [Source:HGNC Symbol;Acc:HGNC:26888]	-
ENSG00000122565	1289.08	1482.44	1164.51	2279.95	2246.68	2525.36	1312.01	2350.66	-0.841324	2.63e-09	8.92e-08	CBX3	7	26201162	26213356	+	4641	protein_coding	chromobox 3 [Source:HGNC Symbol;Acc:HGNC:1553]	-
ENSG00000180638	54.5792	41.8383	41.6906	142.517	148.693	100.268	46.036	130.493	-1.50054	2.66e-09	9e-08	SLC47A2	17	19678288	19718979	-	6691	protein_coding	solute carrier family 47 member 2 [Source:HGNC Symbol;Acc:HGNC:26439]	-
ENSG00000160445	1282.52	1254.75	1324.67	754.182	749.576	721.597	1287.31	741.785	0.795245	2.67e-09	9.03e-08	ZER1	9	128729786	128772414	-	4370	protein_coding	zyg-11 related cell cycle regulator [Source:HGNC Symbol;Acc:HGNC:30960]	-
ENSG00000145675	885.474	852.105	719.322	1414.57	1431.84	1887.71	818.967	1578.04	-0.946257	2.74e-09	9.28e-08	PIK3R1	5	68215720	68301821	+	10767	protein_coding	phosphoinositide-3-kinase regulatory subunit 1 [Source:HGNC Symbol;Acc:HGNC:8979]	-
ENSG00000106829	667.636	592.114	610.479	1207.89	1075.18	1066.44	623.41	1116.5	-0.840562	2.79e-09	9.42e-08	TLE4	9	79571773	79726882	+	8187	protein_coding	transducin like enhancer of split 4 [Source:HGNC Symbol;Acc:HGNC:11840]	-
ENSG00000188522	720.043	682.493	922.493	435.202	350.252	336.425	775.01	373.96	1.05129	2.81e-09	9.48e-08	FAM83G	17	18968789	19004804	-	7876	protein_coding	family with sequence similarity 83 member G [Source:HGNC Symbol;Acc:HGNC:32554]	-
ENSG00000068308	1847.67	1933.56	2106.08	1221.91	1090.14	1023.91	1962.44	1111.99	0.819509	2.83e-09	9.54e-08	OTUD5	X	48922028	48958386	-	3592	protein_coding	OTU deubiquitinase 5 [Source:HGNC Symbol;Acc:HGNC:25402]	-
ENSG00000214110	23.3293	28.5148	43.006	113.307	82.6379	105.319	31.6167	100.421	-1.66234	2.85e-09	9.58e-08	LDHAP4	9	14921337	14922334	-	998	processed_pseudogene	lactate dehydrogenase A pseudogene 4 [Source:HGNC Symbol;Acc:HGNC:6539]	-
ENSG00000185551	712.587	745.457	734.993	1364.59	1247.56	1222.88	731.012	1278.34	-0.806169	2.87e-09	9.64e-08	NR2F2	15	96325938	96340263	+	6459	protein_coding	nuclear receptor subfamily 2 group F member 2 [Source:HGNC Symbol;Acc:HGNC:7976]	RXR-like
ENSG00000162521	2774.49	2717.12	2482.85	4459.3	4346.56	4509.19	2658.15	4438.35	-0.739596	2.89e-09	9.71e-08	RBBP4	1	32651142	32686211	+	9470	protein_coding	RB binding protein 4, chromatin remodeling factor [Source:HGNC Symbol;Acc:HGNC:9887]	-
ENSG00000173064	3548.1	3527.29	3427.79	2144.81	2139.51	2033.82	3501.06	2106.05	0.733226	2.92e-09	9.78e-08	HECTD4	12	112160188	112382439	-	21572	protein_coding	HECT domain E3 ubiquitin protein ligase 4 [Source:HGNC Symbol;Acc:HGNC:26611]	-
ENSG00000130270	349.261	344.618	357.073	631.07	662.821	649.191	350.317	647.694	-0.886342	3.03e-09	1.01e-07	ATP8B3	19	1782075	1812276	-	7014	protein_coding	ATPase phospholipid transporting 8B3 [Source:HGNC Symbol;Acc:HGNC:13535]	-
ENSG00000091513	18.8106	16.1647	16.3203	1.07441	0.0118272	1.05976	17.0986	0.715334	4.35951	3.03e-09	1.01e-07	TF	3	133745956	133796640	+	26199	protein_coding	transferrin [Source:HGNC Symbol;Acc:HGNC:11740]	-
ENSG00000265763	42.0981	62.9325	55.4519	131.879	128.576	151.023	53.4941	137.159	-1.3564	3.1e-09	1.04e-07	ZNF488	10	47365496	47384273	-	3496	protein_coding	zinc finger protein 488 [Source:HGNC Symbol;Acc:HGNC:23535]	zf-C2H2
ENSG00000102144	3569.56	3658.59	4585.6	7025.5	6821.24	6794.16	3937.92	6880.3	-0.804976	3.14e-09	1.05e-07	PGK1	X	77910739	78129296	+	5512	protein_coding	phosphoglycerate kinase 1 [Source:HGNC Symbol;Acc:HGNC:8896]	-
ENSG00000213064	1635.72	1449.95	1250.78	2448.55	2655.64	2655.26	1445.48	2586.48	-0.839455	3.19e-09	1.06e-07	SFT2D2	1	168225938	168253025	+	11221	protein_coding	SFT2 domain containing 2 [Source:HGNC Symbol;Acc:HGNC:25140]	-
ENSG00000188599	146.564	115.092	137.225	39.0842	60.8512	47.9163	132.96	49.2839	1.42956	3.2e-09	1.07e-07	NPIPP1	16	15104312	15123498	-	1437	transcribed_unprocessed_pseudogene	nuclear pore complex interacting protein pseudogene 1 [Source:HGNC Symbol;Acc:HGNC:35407]	-
ENSG00000128563	400.757	410.226	567.334	212.764	160.851	220.178	459.439	197.931	1.21452	3.22e-09	1.07e-07	PRKRIP1	7	102363872	102426676	+	3696	protein_coding	PRKR interacting protein 1 [Source:HGNC Symbol;Acc:HGNC:21894]	-
ENSG00000173295	224.61	145.484	189.9	68.1327	67.5232	79.7291	186.664	71.795	1.37709	3.24e-09	1.08e-07	FAM86B3P	8	8228595	8244865	+	4870	transcribed_unprocessed_pseudogene	family with sequence similarity 86 member B3, pseudogene [Source:HGNC Symbol;Acc:HGNC:44371]	-
ENSG00000075826	487.312	446.445	491.562	253.795	195.092	247.897	475.106	232.261	1.03222	3.24e-09	1.08e-07	SEC31B	10	100486642	100519864	-	7938	protein_coding	SEC31 homolog B, COPII coat complex component [Source:HGNC Symbol;Acc:HGNC:23197]	-
ENSG00000113657	6176.05	6565.28	5801.67	10069.4	10117.3	10356.1	6181	10180.9	-0.719959	3.24e-09	1.08e-07	DPYSL3	5	147390811	147510056	-	7164	protein_coding	dihydropyrimidinase like 3 [Source:HGNC Symbol;Acc:HGNC:3015]	-
ENSG00000151623	84.4673	85.6661	91.8201	170.937	215.164	220.203	87.3178	202.101	-1.20938	3.31e-09	1.1e-07	NR3C2	4	148078762	148444698	-	6607	protein_coding	nuclear receptor subfamily 3 group C member 2 [Source:HGNC Symbol;Acc:HGNC:7979]	ESR-like
ENSG00000062524	47.0039	30.3211	51.0623	5.47287	12.6906	4.33815	42.7958	7.50055	2.49257	3.33e-09	1.1e-07	LTK	15	41503638	41513887	-	3490	protein_coding	leukocyte receptor tyrosine kinase [Source:HGNC Symbol;Acc:HGNC:6721]	-
ENSG00000165060	146.565	150.521	101.417	298.244	299.846	305.427	132.835	301.172	-1.18075	3.33e-09	1.1e-07	FXN	9	69035259	69120427	+	9606	protein_coding	frataxin [Source:HGNC Symbol;Acc:HGNC:3951]	-
ENSG00000198837	1693.67	1715.5	2109.85	1103.03	999.085	872.836	1839.67	991.651	0.891564	3.36e-09	1.11e-07	DENND4B	1	153929501	153946696	-	7584	protein_coding	DENN domain containing 4B [Source:HGNC Symbol;Acc:HGNC:29044]	-
ENSG00000148154	2499.36	2568.63	2272.97	1398.24	1432.79	1473.95	2446.99	1434.99	0.769879	3.37e-09	1.11e-07	UGCG	9	111896766	111935369	+	4615	protein_coding	UDP-glucose ceramide glucosyltransferase [Source:HGNC Symbol;Acc:HGNC:12524]	-
ENSG00000107104	748.309	721.614	749.544	1241.57	1279.65	1311.12	739.822	1277.45	-0.787876	3.53e-09	1.16e-07	KANK1	9	470291	746106	+	11908	protein_coding	KN motif and ankyrin repeat domains 1 [Source:HGNC Symbol;Acc:HGNC:19309]	-
ENSG00000146122	232.821	189.285	289.271	516.464	506.511	495.968	237.126	506.314	-1.09355	3.56e-09	1.17e-07	DAAM2	6	39792298	39904877	+	12955	protein_coding	dishevelled associated activator of morphogenesis 2 [Source:HGNC Symbol;Acc:HGNC:18143]	-
ENSG00000182827	1610.19	1650.84	1602.6	900.138	884.592	1019.43	1621.21	934.721	0.794357	3.6e-09	1.18e-07	ACBD3	1	226144679	226186730	-	3578	protein_coding	acyl-CoA binding domain containing 3 [Source:HGNC Symbol;Acc:HGNC:15453]	-
ENSG00000255874	283.51	276.994	314.472	150.092	131.774	134.133	291.659	138.666	1.07229	3.77e-09	1.24e-07	LINC00346	13	110863987	110870251	-	6265	lincRNA	long intergenic non-protein coding RNA 346 [Source:HGNC Symbol;Acc:HGNC:27492]	-
ENSG00000166250	2081.67	1917.42	1612.36	3194.06	3271.41	3358.73	1870.48	3274.73	-0.807986	3.81e-09	1.25e-07	CLMP	11	123069865	123195281	-	5097	protein_coding	CXADR like membrane protein [Source:HGNC Symbol;Acc:HGNC:24039]	-
ENSG00000068976	50.77	48.5824	37.9843	11.8678	12.8076	8.57866	45.7789	11.0847	2.03448	3.89e-09	1.28e-07	PYGM	11	64746389	64760297	-	4981	protein_coding	glycogen phosphorylase, muscle associated [Source:HGNC Symbol;Acc:HGNC:9726]	-
ENSG00000132823	1128.6	1046.25	1082.94	599.746	615.746	644.887	1085.93	620.126	0.808177	3.92e-09	1.28e-07	OSER1	20	44196496	44210791	-	1712	protein_coding	oxidative stress responsive serine rich 1 [Source:HGNC Symbol;Acc:HGNC:16105]	-
ENSG00000185792	26.4258	18.0549	15.2991	2.12581	1.07693	0.0160368	19.9266	1.07293	4.06618	4.02e-09	1.32e-07	NLRP9	19	55708432	55738402	-	3599	protein_coding	NLR family pyrin domain containing 9 [Source:HGNC Symbol;Acc:HGNC:22941]	-
ENSG00000100003	372.502	425.468	613.8	970.346	1021.54	981.251	470.59	991.046	-1.07405	4.1e-09	1.34e-07	SEC14L2	22	30396857	30425317	+	5985	protein_coding	SEC14 like lipid binding 2 [Source:HGNC Symbol;Acc:HGNC:10699]	-
ENSG00000185621	970.889	1051.19	723.714	447.383	448.719	483.109	915.263	459.737	0.993048	4.18e-09	1.36e-07	LMLN	3	197960200	198043720	+	8692	protein_coding	leishmanolysin like peptidase [Source:HGNC Symbol;Acc:HGNC:15991]	-
ENSG00000064666	1153.74	1187.08	1638.5	2616.98	2720.9	2301.03	1326.44	2546.3	-0.940664	4.19e-09	1.37e-07	CNN2	19	1026581	1039068	+	3645	protein_coding	calponin 2 [Source:HGNC Symbol;Acc:HGNC:2156]	-
ENSG00000179562	452.429	519.84	532.494	260.398	255.946	257.554	501.588	257.966	0.959084	4.19e-09	1.37e-07	GCC1	7	127580618	127593611	-	4987	protein_coding	GRIP and coiled-coil domain containing 1 [Source:HGNC Symbol;Acc:HGNC:19095]	-
ENSG00000069974	222.604	204.68	188.838	396.634	392.014	464.94	205.374	417.863	-1.02448	4.26e-09	1.39e-07	RAB27A	15	55202966	55319113	-	5605	protein_coding	RAB27A, member RAS oncogene family [Source:HGNC Symbol;Acc:HGNC:9766]	-
ENSG00000135362	1227.07	1214.73	1450.21	2261.52	2301.2	2188.13	1297.34	2250.28	-0.794395	4.26e-09	1.39e-07	PRR5L	11	36296288	36465204	+	6616	protein_coding	proline rich 5 like [Source:HGNC Symbol;Acc:HGNC:25878]	-
ENSG00000229160	20.6103	18.9809	28.3324	70.232	66.4399	72.3418	22.6412	69.6713	-1.61455	4.28e-09	1.39e-07	AC009229.2	2	38132637	38138946	-	351	lincRNA	novel transcript	-
ENSG00000188818	504.304	418.815	448.768	250.395	208.815	165.184	457.296	208.131	1.13533	4.33e-09	1.41e-07	ZDHHC11	5	795606	850986	-	6953	protein_coding	zinc finger DHHC-type containing 11 [Source:HGNC Symbol;Acc:HGNC:19158]	-
ENSG00000182310	61.0916	50.3977	56.328	146.856	139.19	122.494	55.9391	136.18	-1.28124	4.37e-09	1.42e-07	SPACA6	19	51689128	51712387	+	4103	protein_coding	sperm acrosome associated 6 [Source:HGNC Symbol;Acc:HGNC:27113]	-
ENSG00000262619	107.167	84.666	87.1275	195.688	205.644	235.08	92.9868	212.137	-1.18886	4.4e-09	1.43e-07	LINC00621	13	22894656	22916369	-	1177	lincRNA	long intergenic non-protein coding RNA 621 [Source:HGNC Symbol;Acc:HGNC:44227]	-
ENSG00000197614	2539.84	2592.51	1783.92	4044.54	4309.09	4983.7	2305.42	4445.78	-0.947433	4.42e-09	1.43e-07	MFAP5	12	8637346	8662888	-	3876	protein_coding	microfibril associated protein 5 [Source:HGNC Symbol;Acc:HGNC:29673]	-
ENSG00000088826	795.053	816.715	1217.96	475.286	453.977	371.597	943.244	433.62	1.12113	4.45e-09	1.44e-07	SMOX	20	4120980	4187747	+	2946	protein_coding	spermine oxidase [Source:HGNC Symbol;Acc:HGNC:15862]	-
ENSG00000004939	20.6273	27.7021	17.118	0.0262906	4.18436	0.0212106	21.8158	1.41062	3.81981	4.49e-09	1.45e-07	SLC4A1	17	44248385	44268141	-	5130	protein_coding	solute carrier family 4 member 1 (Diego blood group) [Source:HGNC Symbol;Acc:HGNC:11027]	-
ENSG00000175793	531.24	496.776	837.389	1483.43	1470.17	1178.31	621.802	1377.3	-1.14699	4.63e-09	1.49e-07	SFN	1	26863138	26864457	+	1320	protein_coding	stratifin [Source:HGNC Symbol;Acc:HGNC:10773]	-
ENSG00000116898	2767.86	2572.32	2984.62	1660.74	1595.59	1651.7	2774.93	1636.01	0.762272	4.79e-09	1.54e-07	MRPS15	1	36455718	36464437	-	2916	protein_coding	mitochondrial ribosomal protein S15 [Source:HGNC Symbol;Acc:HGNC:14504]	-
ENSG00000168404	153.951	181.003	137.902	355.405	306.375	342.664	157.619	334.814	-1.08664	4.84e-09	1.56e-07	MLKL	16	74671855	74700960	-	5692	protein_coding	mixed lineage kinase domain like pseudokinase [Source:HGNC Symbol;Acc:HGNC:26617]	-
ENSG00000138160	1119.3	1092.06	810.954	1902.79	1742.36	2012.4	1007.44	1885.85	-0.904569	4.95e-09	1.59e-07	KIF11	10	92593286	92655395	+	4860	protein_coding	kinesin family member 11 [Source:HGNC Symbol;Acc:HGNC:6388]	-
ENSG00000188878	395.208	375.96	481.78	209.574	208.777	187.391	417.649	201.914	1.04838	4.99e-09	1.6e-07	FBF1	17	75909574	75941140	-	6730	protein_coding	Fas binding factor 1 [Source:HGNC Symbol;Acc:HGNC:24674]	-
ENSG00000152409	1930.46	1809.82	1631.53	985.495	970.253	1106.71	1790.6	1020.82	0.810592	5e-09	1.61e-07	JMY	5	79236189	79327215	+	9042	protein_coding	junction mediating and regulatory protein, p53 cofactor [Source:HGNC Symbol;Acc:HGNC:28916]	-
ENSG00000116985	355.015	261.644	349.919	145.876	154.14	137.352	322.193	145.789	1.14361	5.21e-09	1.67e-07	BMP8B	1	39757182	39788861	-	4822	protein_coding	bone morphogenetic protein 8b [Source:HGNC Symbol;Acc:HGNC:1075]	-
ENSG00000099282	170.581	228.448	316.715	522.011	578.222	590.601	238.581	563.611	-1.23957	5.26e-09	1.69e-07	TSPAN15	10	69451473	69507669	+	2646	protein_coding	tetraspanin 15 [Source:HGNC Symbol;Acc:HGNC:23298]	-
ENSG00000124374	121.235	95.1194	105.356	37.8815	44.9058	39.4036	107.237	40.7303	1.39415	5.27e-09	1.69e-07	PAIP2B	2	71182739	71227083	-	6279	protein_coding	poly(A) binding protein interacting protein 2B [Source:HGNC Symbol;Acc:HGNC:29200]	-
ENSG00000168078	855.437	782.563	721.207	1358.25	1318.27	1479.22	786.403	1385.25	-0.816778	5.29e-09	1.69e-07	PBK	8	27809620	27838095	-	2165	protein_coding	PDZ binding kinase [Source:HGNC Symbol;Acc:HGNC:18282]	-
ENSG00000125247	321.098	337.061	304.259	567.376	594.344	653.35	320.806	605.023	-0.915146	5.33e-09	1.7e-07	TMTC4	13	100603927	100675093	-	6272	protein_coding	transmembrane and tetratricopeptide repeat containing 4 [Source:HGNC Symbol;Acc:HGNC:25904]	-
ENSG00000119636	238.488	242.791	225.234	94.1545	122.992	104.327	235.505	107.158	1.13502	5.37e-09	1.71e-07	BBOF1	14	74019353	74082863	+	4620	protein_coding	basal body orientation factor 1 [Source:HGNC Symbol;Acc:HGNC:19855]	-
ENSG00000142677	14.1189	11.4015	11.78	75.3546	66.2841	34.3537	12.4335	58.6641	-2.22652	5.38e-09	1.72e-07	IL22RA1	1	24119771	24143121	-	2798	protein_coding	interleukin 22 receptor subunit alpha 1 [Source:HGNC Symbol;Acc:HGNC:13700]	-
ENSG00000021488	34.6262	37.0685	53.8825	5.50125	8.57273	11.6285	41.8591	8.56749	2.27203	5.39e-09	1.72e-07	SLC7A9	19	32830509	32869766	-	2597	protein_coding	solute carrier family 7 member 9 [Source:HGNC Symbol;Acc:HGNC:11067]	-
ENSG00000166340	2648.74	2694.36	1938.41	1172.51	1275.38	1406.81	2427.17	1284.9	0.917481	5.51e-09	1.75e-07	TPP1	11	6612763	6619485	-	6544	protein_coding	tripeptidyl peptidase 1 [Source:HGNC Symbol;Acc:HGNC:2073]	-
ENSG00000134775	675.036	653.995	739.658	1190.75	1170.47	1239.81	689.563	1200.34	-0.799461	5.52e-09	1.76e-07	FHOD3	18	36297714	36780055	+	7965	protein_coding	formin homology 2 domain containing 3 [Source:HGNC Symbol;Acc:HGNC:26178]	-
ENSG00000151632	42.1195	57.179	55.4932	113.632	142.337	139.363	51.5972	131.777	-1.35047	5.53e-09	1.76e-07	AKR1C2	10	4987400	5018031	-	6461	protein_coding	aldo-keto reductase family 1 member C2 [Source:HGNC Symbol;Acc:HGNC:385]	-
ENSG00000099338	70.4715	57.0402	69.1039	22.4402	4.4929	15.9301	65.5385	14.2877	2.18663	5.63e-09	1.79e-07	CATSPERG	19	38335775	38370943	+	9190	protein_coding	cation channel sperm associated auxiliary subunit gamma [Source:HGNC Symbol;Acc:HGNC:25243]	-
ENSG00000126653	1305.16	1296.74	1015.43	652.639	610.47	693.811	1205.78	652.307	0.886121	5.66e-09	1.79e-07	NSRP1	17	30115521	30186475	+	4806	protein_coding	nuclear speckle splicing regulatory protein 1 [Source:HGNC Symbol;Acc:HGNC:25305]	-
ENSG00000103249	1762.14	1763.04	2574.34	1030.75	1112.42	821.812	2033.17	988.329	1.04065	5.76e-09	1.82e-07	CLCN7	16	1444934	1475580	-	8119	protein_coding	chloride voltage-gated channel 7 [Source:HGNC Symbol;Acc:HGNC:2025]	-
ENSG00000171970	199.999	214.28	175.168	97.1023	80.3801	79.8845	196.482	85.789	1.19439	5.78e-09	1.83e-07	ZNF57	19	2900898	2918476	+	2327	protein_coding	zinc finger protein 57 [Source:HGNC Symbol;Acc:HGNC:13125]	zf-C2H2
ENSG00000165678	4860.62	5016.26	5244.04	3039.53	3042.27	3161.84	5040.3	3081.21	0.71	5.86e-09	1.85e-07	GHITM	10	84139440	84153245	+	2128	protein_coding	growth hormone inducible transmembrane protein [Source:HGNC Symbol;Acc:HGNC:17281]	-
ENSG00000164953	823.497	801.651	676.629	401.909	325.75	439.378	767.259	389.013	0.979583	5.93e-09	1.87e-07	TMEM67	8	93754844	93819234	+	8281	protein_coding	transmembrane protein 67 [Source:HGNC Symbol;Acc:HGNC:28396]	-
ENSG00000170144	5829.58	5911.17	5981.7	9722.49	9081.84	9982.56	5907.49	9595.63	-0.699818	6.04e-09	1.9e-07	HNRNPA3	2	177212563	177223958	+	6033	protein_coding	heterogeneous nuclear ribonucleoprotein A3 [Source:HGNC Symbol;Acc:HGNC:24941]	-
ENSG00000116285	1428.99	1549.03	1329.93	830.893	744.356	868.343	1435.98	814.531	0.817851	6.04e-09	1.9e-07	ERRFI1	1	8004404	8026308	-	4186	protein_coding	ERBB receptor feedback inhibitor 1 [Source:HGNC Symbol;Acc:HGNC:18185]	-
ENSG00000257093	430.084	386.482	396.071	740.164	695.064	787.465	404.213	740.898	-0.873943	6.11e-09	1.92e-07	KIAA1147	7	141656728	141702153	-	7356	protein_coding	KIAA1147 [Source:HGNC Symbol;Acc:HGNC:29472]	-
ENSG00000153246	217.816	227.568	209.797	406.377	410.208	484.091	218.394	433.559	-0.988997	6.15e-09	1.93e-07	PLA2R1	2	159932006	160062610	-	15357	protein_coding	phospholipase A2 receptor 1 [Source:HGNC Symbol;Acc:HGNC:9042]	-
ENSG00000186918	1428.95	1457.54	1575.47	2714.15	2479.02	2388.24	1487.32	2527.14	-0.764678	6.55e-09	2.06e-07	ZNF395	8	28345585	28402701	-	5819	protein_coding	zinc finger protein 395 [Source:HGNC Symbol;Acc:HGNC:18737]	-
ENSG00000172331	80.6534	81.8116	106.542	174.269	237.654	259.497	89.669	223.807	-1.31801	6.74e-09	2.12e-07	BPGM	7	134646808	134679813	+	2539	protein_coding	bisphosphoglycerate mutase [Source:HGNC Symbol;Acc:HGNC:1093]	-
ENSG00000173267	2.73168	7.64294	8.25458	30.3023	32.1315	34.0273	6.20974	32.1537	-2.34787	6.93e-09	2.17e-07	SNCG	10	86958618	86963260	+	1247	protein_coding	synuclein gamma [Source:HGNC Symbol;Acc:HGNC:11141]	-
ENSG00000145779	156.785	181.96	134.234	336.023	329.826	325.681	157.66	330.51	-1.06768	7.06e-09	2.21e-07	TNFAIP8	5	119268692	119399688	+	9591	protein_coding	TNF alpha induced protein 8 [Source:HGNC Symbol;Acc:HGNC:17260]	-
ENSG00000102879	17.9119	8.46499	17.3513	47.6779	65.175	53.2464	14.576	55.3664	-1.91478	7.09e-09	2.22e-07	CORO1A	16	30182827	30189076	+	4871	protein_coding	coronin 1A [Source:HGNC Symbol;Acc:HGNC:2252]	-
ENSG00000178409	147.354	157.093	159.942	290.791	350.035	312.912	154.796	317.913	-1.03756	7.14e-09	2.23e-07	BEND3	6	107065182	107115269	-	6839	protein_coding	BEN domain containing 3 [Source:HGNC Symbol;Acc:HGNC:23040]	-
ENSG00000164778	116.511	91.2942	109.976	31.4516	49.026	29.9162	105.927	36.7979	1.52236	7.18e-09	2.24e-07	EN2	7	155458129	155464831	+	3395	protein_coding	engrailed homeobox 2 [Source:HGNC Symbol;Acc:HGNC:3343]	Homeobox
ENSG00000184574	22.3093	45.8102	42.8395	116.638	116.67	99.0805	36.9863	110.796	-1.57951	7.19e-09	2.24e-07	LPAR5	12	6618835	6636447	-	3258	protein_coding	lysophosphatidic acid receptor 5 [Source:HGNC Symbol;Acc:HGNC:13307]	-
ENSG00000186010	211.335	179.866	194.409	86.4577	96.276	78.8441	195.203	87.1926	1.16178	7.22e-09	2.25e-07	NDUFA13	19	19515736	19529054	+	2708	protein_coding	NADH:ubiquinone oxidoreductase subunit A13 [Source:HGNC Symbol;Acc:HGNC:17194]	-
ENSG00000233013	99.5787	113.443	66.8682	21.7489	24.6931	36.0194	93.2967	27.4871	1.75793	7.22e-09	2.25e-07	FAM157B	9	138217068	138253217	+	2073	transcribed_unprocessed_pseudogene	family with sequence similarity 157 member B [Source:HGNC Symbol;Acc:HGNC:34080]	-
ENSG00000140688	895.581	836.684	1255.15	497.029	524.623	453.468	995.806	491.707	1.01804	7.4e-09	2.3e-07	C16orf58	16	31489471	31509309	-	3630	protein_coding	chromosome 16 open reading frame 58 [Source:HGNC Symbol;Acc:HGNC:25848]	-
ENSG00000104408	2316.38	2283.06	1703.12	3719.19	3622.71	4041.92	2100.85	3794.6	-0.853005	7.51e-09	2.34e-07	EIF3E	8	108201216	108435333	-	6005	protein_coding	eukaryotic translation initiation factor 3 subunit E [Source:HGNC Symbol;Acc:HGNC:3277]	-
ENSG00000255561	5.57488	7.60905	10.0798	32.5239	33.2781	46.673	7.75459	37.4916	-2.25313	7.72e-09	2.39e-07	FDXACB1	11	111874056	111881243	-	3551	protein_coding	ferredoxin-fold anticodon binding domain containing 1 [Source:HGNC Symbol;Acc:HGNC:25110]	-
ENSG00000204947	68.5772	67.6148	58.9381	19.4794	16.1628	25.4353	65.0434	20.3592	1.66948	7.72e-09	2.39e-07	ZNF425	7	149102784	149126346	-	3687	protein_coding	zinc finger protein 425 [Source:HGNC Symbol;Acc:HGNC:20690]	zf-C2H2
ENSG00000185015	60.1666	51.3774	50.8036	112.625	139.223	169.003	54.1159	140.284	-1.37229	7.81e-09	2.42e-07	CA13	8	85220587	85284073	+	5528	protein_coding	carbonic anhydrase 13 [Source:HGNC Symbol;Acc:HGNC:14914]	-
ENSG00000143502	23.3617	22.7542	42.1479	104.674	96.3478	78.8974	29.4213	93.3063	-1.6596	7.88e-09	2.44e-07	SUSD4	1	223220819	223364202	-	4710	protein_coding	sushi domain containing 4 [Source:HGNC Symbol;Acc:HGNC:25470]	-
ENSG00000124357	811.042	862.464	1135.13	459.301	477.613	510.77	936.213	482.561	0.95606	7.91e-09	2.45e-07	NAGK	2	71064344	71079805	+	8894	protein_coding	N-acetylglucosamine kinase [Source:HGNC Symbol;Acc:HGNC:17174]	-
ENSG00000185339	145.376	182.845	183.632	351.165	348.03	346.955	170.618	348.717	-1.0306	8.06e-09	2.49e-07	TCN2	22	30606838	30627278	+	3122	protein_coding	transcobalamin 2 [Source:HGNC Symbol;Acc:HGNC:11653]	-
ENSG00000000971	24.5123	21.9313	12.5044	58.4745	64.285	76.5041	19.6493	66.4212	-1.75244	8.07e-09	2.49e-07	CFH	1	196651878	196747504	+	8145	protein_coding	complement factor H [Source:HGNC Symbol;Acc:HGNC:4883]	-
ENSG00000141655	97.4156	133.307	155.66	298.204	284.884	295.854	128.794	292.98	-1.18459	8.07e-09	2.49e-07	TNFRSF11A	18	62325287	62391292	+	8999	protein_coding	TNF receptor superfamily member 11a [Source:HGNC Symbol;Acc:HGNC:11908]	-
ENSG00000204387	270.811	281.399	1073.07	117.375	79.3366	65.1413	541.76	87.2842	2.63123	8.1e-09	2.49e-07	C6orf48	6	31834608	31839766	+	1801	protein_coding	chromosome 6 open reading frame 48 [Source:HGNC Symbol;Acc:HGNC:19078]	-
ENSG00000151414	1239.43	1321.56	899.945	2045.54	2138.5	2407.2	1153.65	2197.08	-0.929442	8.11e-09	2.5e-07	NEK7	1	198156963	198322420	+	5485	protein_coding	NIMA related kinase 7 [Source:HGNC Symbol;Acc:HGNC:13386]	-
ENSG00000038427	13912.6	14144.4	11026.4	21242.1	21942.6	26393.1	13027.8	23192.6	-0.832071	8.34e-09	2.57e-07	VCAN	5	83471465	83582303	+	14831	protein_coding	versican [Source:HGNC Symbol;Acc:HGNC:2464]	-
ENSG00000100342	1022.32	1020.47	1407.71	2037.95	2096.73	2295.49	1150.17	2143.39	-0.897854	8.38e-09	2.57e-07	APOL1	22	36253010	36267530	+	3519	protein_coding	apolipoprotein L1 [Source:HGNC Symbol;Acc:HGNC:618]	-
ENSG00000187605	2854.21	2825.6	3070.88	1779.59	1824.65	1637.96	2916.9	1747.4	0.739225	8.43e-09	2.59e-07	TET3	2	73986404	74108176	+	12271	protein_coding	tet methylcytosine dioxygenase 3 [Source:HGNC Symbol;Acc:HGNC:28313]	-
ENSG00000163701	77.0587	71.4054	63.4683	27.9656	18.3089	22.3649	70.6441	22.8798	1.62155	8.47e-09	2.6e-07	IL17RE	3	9902612	9916402	+	4676	protein_coding	interleukin 17 receptor E [Source:HGNC Symbol;Acc:HGNC:18439]	-
ENSG00000066455	1974.63	1923.19	1433.29	888.299	931.663	1034.34	1777.04	951.433	0.901125	8.49e-09	2.6e-07	GOLGA5	14	92794231	92839963	+	3295	protein_coding	golgin A5 [Source:HGNC Symbol;Acc:HGNC:4428]	-
ENSG00000007392	1525.7	1616.61	1445.34	918.408	856.737	914.166	1529.22	896.437	0.770407	8.57e-09	2.62e-07	LUC7L	16	188969	229463	-	6176	protein_coding	LUC7 like [Source:HGNC Symbol;Acc:HGNC:6723]	-
ENSG00000243232	121.047	133.3	135.423	244.348	282.655	288.344	129.924	271.782	-1.06397	8.59e-09	2.63e-07	PCDHAC2	5	140966235	141012344	+	6318	protein_coding	protocadherin alpha subfamily C, 2 [Source:HGNC Symbol;Acc:HGNC:8677]	-
ENSG00000146221	32.8438	34.2785	33.6083	10.5381	0.0607178	1.13119	33.5769	3.91001	3.05304	8.66e-09	2.64e-07	TCTE1	6	44278743	44297688	-	3067	protein_coding	t-complex-associated-testis-expressed 1 [Source:HGNC Symbol;Acc:HGNC:11693]	-
ENSG00000100479	254.557	238.993	194.174	453.838	478.607	440.648	229.242	457.698	-0.997392	8.79e-09	2.68e-07	POLE2	14	49643555	49688422	-	2955	protein_coding	DNA polymerase epsilon 2, accessory subunit [Source:HGNC Symbol;Acc:HGNC:9178]	-
ENSG00000167601	8734.4	9296.55	11636.6	6083.13	5520.14	4708.39	9889.19	5437.22	0.86299	8.81e-09	2.69e-07	AXL	19	41219203	41261766	+	5154	protein_coding	AXL receptor tyrosine kinase [Source:HGNC Symbol;Acc:HGNC:905]	-
ENSG00000156050	296.76	261.753	277.082	113.629	142.333	138.304	278.532	131.422	1.08289	8.93e-09	2.72e-07	FAM161B	14	73931501	73950414	-	5056	protein_coding	FAM161B, centrosomal protein [Source:HGNC Symbol;Acc:HGNC:19854]	-
ENSG00000121988	579.427	555.092	430.33	231.365	253.796	277.666	521.616	254.276	1.03605	8.96e-09	2.72e-07	ZRANB3	2	135136916	135531236	-	9115	protein_coding	zinc finger RANBP2-type containing 3 [Source:HGNC Symbol;Acc:HGNC:25249]	-
ENSG00000144659	476.859	483.566	597.161	288.333	239.961	245.899	519.195	258.064	1.00844	9.02e-09	2.74e-07	SLC25A38	3	39383324	39397351	+	2708	protein_coding	solute carrier family 25 member 38 [Source:HGNC Symbol;Acc:HGNC:26054]	-
ENSG00000165861	671.248	704.5	740.525	397.6	401.523	365.112	705.424	388.078	0.862045	9.1e-09	2.76e-07	ZFYVE1	14	72969451	73027212	-	5306	protein_coding	zinc finger FYVE-type containing 1 [Source:HGNC Symbol;Acc:HGNC:13180]	-
ENSG00000154767	613.075	631.207	625.058	344.659	309.584	357.519	623.113	337.254	0.885437	9.11e-09	2.76e-07	XPC	3	14145147	14178783	-	4798	protein_coding	XPC complex subunit, DNA damage recognition and repair factor [Source:HGNC Symbol;Acc:HGNC:12816]	-
ENSG00000187676	416.059	372.238	332.324	686.165	669.337	741.706	373.54	699.069	-0.904091	9.2e-09	2.79e-07	B3GLCT	13	31199936	31332276	+	4566	protein_coding	beta 3-glucosyltransferase [Source:HGNC Symbol;Acc:HGNC:20207]	-
ENSG00000135960	6.64512	4.77228	0.799451	37.7566	19.5413	46.6142	4.07228	34.6374	-3.05687	9.23e-09	2.79e-07	EDAR	2	108894471	108989372	-	4426	protein_coding	ectodysplasin A receptor [Source:HGNC Symbol;Acc:HGNC:2895]	-
ENSG00000168016	844.119	790.164	786.724	406.419	465.763	469.276	807.002	447.153	0.851583	9.56e-09	2.89e-07	TRANK1	3	36826820	36945098	-	12174	protein_coding	tetratricopeptide repeat and ankyrin repeat containing 1 [Source:HGNC Symbol;Acc:HGNC:29011]	-
ENSG00000142046	153.963	125.517	187.465	61.5883	54.7078	66.9755	155.648	61.0905	1.34791	9.63e-09	2.91e-07	TMEM91	19	41350911	41384083	+	2796	protein_coding	transmembrane protein 91 [Source:HGNC Symbol;Acc:HGNC:32393]	-
ENSG00000103061	293.923	259.837	288.037	130.805	142.381	137.289	280.599	136.825	1.03564	9.75e-09	2.94e-07	SLC7A6OS	16	68284503	68310946	-	5229	protein_coding	solute carrier family 7 member 6 opposite strand [Source:HGNC Symbol;Acc:HGNC:25807]	-
ENSG00000023697	176.43	183.709	211.855	423.427	349.227	389.512	190.664	387.389	-1.02195	9.84e-09	2.97e-07	DERA	12	15911172	16037282	+	2844	protein_coding	deoxyribose-phosphate aldolase [Source:HGNC Symbol;Acc:HGNC:24269]	-
ENSG00000198157	33.6711	64.0636	28.778	115.931	140.385	205.038	42.1709	153.784	-1.86415	9.86e-09	2.97e-07	HMGN5	X	81113701	81201942	-	2416	protein_coding	high mobility group nucleosome binding domain 5 [Source:HGNC Symbol;Acc:HGNC:8013]	-
ENSG00000065802	1714.31	1731.66	2223.47	1050.26	1113.58	969.623	1889.81	1044.49	0.855462	9.99e-09	3.01e-07	ASB1	2	238426742	238452250	+	7410	protein_coding	ankyrin repeat and SOCS box containing 1 [Source:HGNC Symbol;Acc:HGNC:16011]	-
ENSG00000163393	463.835	478.92	419.596	226.935	206.801	256.356	454.117	230.031	0.980742	1.04e-08	3.12e-07	SLC22A15	1	115976498	116070054	+	5292	protein_coding	solute carrier family 22 member 15 [Source:HGNC Symbol;Acc:HGNC:20301]	-
ENSG00000144134	702.369	604.46	670.51	384.538	335.245	340.607	659.113	353.463	0.898861	1.04e-08	3.13e-07	RABL2A	2	113627229	113643396	+	6008	protein_coding	RAB, member of RAS oncogene family like 2A [Source:HGNC Symbol;Acc:HGNC:9799]	-
ENSG00000123374	638.419	666.44	651.398	1220.87	1042.04	1141.93	652.086	1134.95	-0.799353	1.05e-08	3.14e-07	CDK2	12	55966769	55972784	+	3894	protein_coding	cyclin dependent kinase 2 [Source:HGNC Symbol;Acc:HGNC:1771]	-
ENSG00000168003	12954.7	12594.2	22279.5	7788.2	7524.66	5718.43	15942.8	7010.43	1.18532	1.05e-08	3.15e-07	SLC3A2	11	62856102	62888875	+	5178	protein_coding	solute carrier family 3 member 2 [Source:HGNC Symbol;Acc:HGNC:11026]	-
ENSG00000197345	724.7	786.351	912.384	381.588	428.335	470.275	807.812	426.733	0.920536	1.05e-08	3.15e-07	MRPL21	11	68891276	68903835	-	2825	protein_coding	mitochondrial ribosomal protein L21 [Source:HGNC Symbol;Acc:HGNC:14479]	-
ENSG00000142661	191.469	178.881	239.222	400.938	398.417	452.206	203.19	417.187	-1.03701	1.07e-08	3.21e-07	MYOM3	1	24056035	24112175	-	9254	protein_coding	myomesin 3 [Source:HGNC Symbol;Acc:HGNC:26679]	-
ENSG00000100814	681.654	736.012	593.052	333.974	382.191	348.036	670.239	354.734	0.917584	1.08e-08	3.23e-07	CCNB1IP1	14	20311368	20333312	-	3680	protein_coding	cyclin B1 interacting protein 1 [Source:HGNC Symbol;Acc:HGNC:19437]	-
ENSG00000112599	99.58	73.1601	106.484	34.5379	31.088	31.9429	93.0746	32.5229	1.51411	1.08e-08	3.23e-07	GUCA1B	6	42184401	42194916	-	1113	protein_coding	guanylate cyclase activator 1B [Source:HGNC Symbol;Acc:HGNC:4679]	-
ENSG00000157557	3632.62	3715.83	3267.79	2121.07	2002.55	2240.16	3538.75	2121.26	0.738258	1.1e-08	3.29e-07	ETS2	21	38805307	38824955	+	4595	protein_coding	ETS proto-oncogene 2, transcription factor [Source:HGNC Symbol;Acc:HGNC:3489]	ETS
ENSG00000181007	1284.56	1216.76	931.801	626.669	571.921	636.372	1144.37	611.654	0.903543	1.13e-08	3.38e-07	ZFP82	19	36383120	36418656	-	7506	protein_coding	ZFP82 zinc finger protein [Source:HGNC Symbol;Acc:HGNC:28682]	zf-C2H2
ENSG00000168672	2023.34	1994.51	1937.82	3267.48	3211.45	3221.48	1985.22	3233.47	-0.703753	1.14e-08	3.41e-07	FAM84B	8	126552442	126558393	-	5404	protein_coding	family with sequence similarity 84 member B [Source:HGNC Symbol;Acc:HGNC:24166]	-
ENSG00000180694	942.709	856.784	891.237	1556.99	1445.7	1558.03	896.91	1520.24	-0.761156	1.14e-08	3.41e-07	TMEM64	8	90621995	90791632	-	5870	protein_coding	transmembrane protein 64 [Source:HGNC Symbol;Acc:HGNC:25441]	-
ENSG00000115091	3494.62	3660.66	2903.37	5508.56	5523.43	6176.77	3352.88	5736.25	-0.774728	1.15e-08	3.43e-07	ACTR3	2	113889960	113962596	+	12049	protein_coding	ARP3 actin related protein 3 homolog [Source:HGNC Symbol;Acc:HGNC:170]	-
ENSG00000148426	1045.76	1065.21	1516.8	685.902	584.714	524.828	1209.26	598.481	1.01473	1.16e-08	3.43e-07	PROSER2	10	11823339	11872277	+	3663	protein_coding	proline and serine rich 2 [Source:HGNC Symbol;Acc:HGNC:23728]	-
ENSG00000136888	1334.05	1446.12	1629.17	863.294	780.741	871.571	1469.78	838.535	0.809638	1.16e-08	3.44e-07	ATP6V1G1	9	114587746	114598373	+	1305	protein_coding	ATPase H+ transporting V1 subunit G1 [Source:HGNC Symbol;Acc:HGNC:864]	-
ENSG00000102384	314.735	283.762	198.56	551.097	566.463	562.984	265.686	560.181	-1.07614	1.17e-08	3.48e-07	CENPI	X	101098218	101163681	+	4321	protein_coding	centromere protein I [Source:HGNC Symbol;Acc:HGNC:3968]	-
ENSG00000164609	1150.2	1168.2	982.816	598.672	601.859	664.007	1100.41	621.513	0.823956	1.18e-08	3.49e-07	SLU7	5	160401641	160421711	-	5082	protein_coding	SLU7 homolog, splicing factor [Source:HGNC Symbol;Acc:HGNC:16939]	-
ENSG00000142530	32.8393	28.4878	40.132	8.57503	7.47024	3.2733	33.8197	6.43952	2.37235	1.19e-08	3.54e-07	FAM71E1	19	50466785	50476753	-	1566	protein_coding	family with sequence similarity 71 member E1 [Source:HGNC Symbol;Acc:HGNC:25107]	-
ENSG00000102359	3.66986	7.62207	10.1094	35.6347	35.3239	31.9728	7.13378	34.3105	-2.24378	1.21e-08	3.57e-07	SRPX2	X	100644166	100675788	+	7548	protein_coding	sushi repeat containing protein X-linked 2 [Source:HGNC Symbol;Acc:HGNC:30668]	-
ENSG00000103021	665.738	604.498	624.123	365.13	339.479	327.849	631.453	344.152	0.87548	1.23e-08	3.62e-07	CCDC113	16	58231157	58283836	+	5927	protein_coding	coiled-coil domain containing 113 [Source:HGNC Symbol;Acc:HGNC:25002]	-
ENSG00000177548	192.407	196.081	224.556	394.412	413.3	388.485	204.348	398.732	-0.963662	1.23e-08	3.64e-07	RABEP2	16	28904421	28936526	-	4566	protein_coding	rabaptin, RAB GTPase binding effector protein 2 [Source:HGNC Symbol;Acc:HGNC:24817]	-
ENSG00000110031	187.764	206.663	174.303	86.4438	80.3835	91.4738	189.577	86.1003	1.13743	1.24e-08	3.65e-07	LPXN	11	58526871	58578220	-	2467	protein_coding	leupaxin [Source:HGNC Symbol;Acc:HGNC:14061]	-
ENSG00000134690	936.08	910.118	948.519	1622.88	1566.64	1501.71	931.572	1563.74	-0.747132	1.25e-08	3.68e-07	CDCA8	1	37692418	37709719	+	2469	protein_coding	cell division cycle associated 8 [Source:HGNC Symbol;Acc:HGNC:14629]	-
ENSG00000164393	5.6865	2.8335	2.67623	28.0337	26.7468	21.3668	3.73208	25.3824	-2.72492	1.25e-08	3.68e-07	ADGRF2	6	47656436	47697797	+	6395	protein_coding	adhesion G protein-coupled receptor F2 [Source:HGNC Symbol;Acc:HGNC:18991]	-
ENSG00000178752	250.42	297.898	441.225	143.594	126.405	123.516	329.847	131.172	1.32974	1.26e-08	3.7e-07	ERFE	2	238158982	238168900	+	3572	protein_coding	erythroferrone [Source:HGNC Symbol;Acc:HGNC:26727]	-
ENSG00000140527	28.0997	37.202	29.9266	9.57161	3.27616	3.2511	31.7428	5.36629	2.53789	1.26e-08	3.7e-07	WDR93	15	89690797	89743638	+	4068	protein_coding	WD repeat domain 93 [Source:HGNC Symbol;Acc:HGNC:26924]	-
ENSG00000086061	1497.54	1566.14	1411.73	2508.99	2325.98	2790.32	1491.8	2541.77	-0.768766	1.28e-08	3.75e-07	DNAJA1	9	33025211	33039907	+	2730	protein_coding	DnaJ heat shock protein family (Hsp40) member A1 [Source:HGNC Symbol;Acc:HGNC:5229]	-
ENSG00000184677	2694.71	2519.07	2374.74	1482.51	1570.87	1487.84	2529.51	1513.74	0.740677	1.29e-08	3.79e-07	ZBTB40	1	22428838	22531157	+	9169	protein_coding	zinc finger and BTB domain containing 40 [Source:HGNC Symbol;Acc:HGNC:29045]	ZBTB
ENSG00000123179	119.061	125.561	191.273	348.949	322.375	332.058	145.298	334.461	-1.20161	1.3e-08	3.81e-07	EBPL	13	49660723	49691475	-	1500	protein_coding	EBP like [Source:HGNC Symbol;Acc:HGNC:18061]	-
ENSG00000108587	1901.26	2021.22	1796.03	1123.74	1039.89	1197.19	1906.17	1120.27	0.766722	1.3e-08	3.81e-07	GOSR1	17	30477362	30527592	+	9855	protein_coding	golgi SNAP receptor complex member 1 [Source:HGNC Symbol;Acc:HGNC:4430]	-
ENSG00000113296	125.623	161.877	177.377	54.1576	63.1708	69.0908	154.959	62.1397	1.31669	1.31e-08	3.82e-07	THBS4	5	79991311	80083287	+	4605	protein_coding	thrombospondin 4 [Source:HGNC Symbol;Acc:HGNC:11788]	-
ENSG00000156011	353.015	351.289	358.879	636.474	601.925	723.555	354.394	653.985	-0.883639	1.35e-08	3.94e-07	PSD3	8	18527301	19084730	-	15213	protein_coding	pleckstrin and Sec7 domain containing 3 [Source:HGNC Symbol;Acc:HGNC:19093]	-
ENSG00000204936	115.555	92.247	112.725	36.8406	44.9256	43.6103	106.842	41.7922	1.35186	1.36e-08	3.95e-07	CD177	19	43353659	43363172	+	2501	protein_coding	CD177 molecule [Source:HGNC Symbol;Acc:HGNC:30072]	-
ENSG00000268879	22.4606	33.4293	22.6072	4.30237	5.30238	1.12467	26.1657	3.57647	2.82926	1.36e-08	3.95e-07	IGFL1P1	19	46196238	46197323	+	360	unprocessed_pseudogene	IGF like family member 1 pseudogene 1 [Source:HGNC Symbol;Acc:HGNC:32956]	-
ENSG00000180861	17.85	20.0399	13.5065	55.1296	60.9697	52.2055	17.1321	56.1016	-1.70498	1.36e-08	3.97e-07	LINC01559	12	13371089	13387167	-	3953	lincRNA	long intergenic non-protein coding RNA 1559 [Source:HGNC Symbol;Acc:HGNC:26598]	-
ENSG00000078687	986.75	1032.02	1002.99	462.689	647.584	513.035	1007.25	541.102	0.89627	1.37e-08	3.99e-07	TNRC6C	17	77959240	78108835	+	11111	protein_coding	trinucleotide repeat containing 6C [Source:HGNC Symbol;Acc:HGNC:29318]	-
ENSG00000184381	274.927	298.869	395.59	135.165	154.14	147.92	323.129	145.741	1.14825	1.38e-08	4.01e-07	PLA2G6	22	38111495	38205690	-	6758	protein_coding	phospholipase A2 group VI [Source:HGNC Symbol;Acc:HGNC:9039]	-
ENSG00000136943	153.077	154.265	133.41	306.821	298.758	283.146	146.917	296.242	-1.01133	1.39e-08	4.03e-07	CTSV	9	97029679	97039643	-	4700	protein_coding	cathepsin V [Source:HGNC Symbol;Acc:HGNC:2538]	-
ENSG00000253910	90.262	75.1824	68.8952	170.756	178.805	173.482	78.1132	174.348	-1.15728	1.4e-08	4.07e-07	PCDHGB2	5	141360042	141512979	+	4769	protein_coding	protocadherin gamma subfamily B, 2 [Source:HGNC Symbol;Acc:HGNC:8709]	-
ENSG00000146038	1886.33	1897.47	1506.05	3125.94	2801.45	3380.99	1763.28	3102.79	-0.815328	1.42e-08	4.11e-07	DCDC2	6	24171756	24358052	-	4996	protein_coding	doublecortin domain containing 2 [Source:HGNC Symbol;Acc:HGNC:18141]	-
ENSG00000204389	208.273	170.166	354.187	676.269	625.364	560.981	244.209	620.871	-1.34558	1.46e-08	4.22e-07	HSPA1A	6	31815464	31817946	+	2483	protein_coding	heat shock protein family A (Hsp70) member 1A [Source:HGNC Symbol;Acc:HGNC:5232]	-
ENSG00000138759	4445.69	4481.24	4226.35	2679.69	2520.84	2842.52	4384.43	2681.02	0.70957	1.47e-08	4.25e-07	FRAS1	4	78057570	78544269	+	18960	protein_coding	Fraser extracellular matrix complex subunit 1 [Source:HGNC Symbol;Acc:HGNC:19185]	-
ENSG00000185869	692.091	697.948	486.577	298.271	298.803	323.471	625.538	306.848	1.02712	1.48e-08	4.27e-07	ZNF829	19	36888124	36916291	-	7742	protein_coding	zinc finger protein 829 [Source:HGNC Symbol;Acc:HGNC:34032]	zf-C2H2
ENSG00000229720	5.55e-17	5.55e-17	5.55e-17	16.1476	7.6482	17.9974	5.55e-17	13.9311	-6.81687	1.51e-08	4.38e-07	AL109924.2	6	169034197	169035642	-	934	lincRNA	uncharacterized LOC101929460 [Source:NCBI gene;Acc:101929460]	-
ENSG00000204219	34.7591	37.1781	28.0247	10.5751	0.0706964	3.23501	33.3207	4.62695	2.80847	1.52e-08	4.4e-07	TCEA3	1	23381061	23424740	-	3515	protein_coding	transcription elongation factor A3 [Source:HGNC Symbol;Acc:HGNC:11615]	-
ENSG00000185585	619.583	653.073	726.062	1057.99	1257.07	1213.2	666.239	1176.09	-0.819676	1.58e-08	4.54e-07	OLFML2A	9	124777158	124814885	+	6746	protein_coding	olfactomedin like 2A [Source:HGNC Symbol;Acc:HGNC:27270]	-
ENSG00000169499	905.19	826.349	781.197	1439.24	1418.87	1412.27	837.579	1423.46	-0.765058	1.59e-08	4.58e-07	PLEKHA2	8	38901235	38973909	+	6325	protein_coding	pleckstrin homology domain containing A2 [Source:HGNC Symbol;Acc:HGNC:14336]	-
ENSG00000172260	53.4122	78.23	53.4457	18.3519	12.9615	21.2053	61.696	17.5062	1.80982	1.62e-08	4.65e-07	NEGR1	1	71395940	72282734	-	13406	protein_coding	neuronal growth regulator 1 [Source:HGNC Symbol;Acc:HGNC:17302]	-
ENSG00000110925	1334.13	1326.14	1469.19	764.02	839.487	821.581	1376.49	808.363	0.767871	1.64e-08	4.73e-07	CSRNP2	12	51061205	51083664	-	5230	protein_coding	cysteine and serine rich nuclear protein 2 [Source:HGNC Symbol;Acc:HGNC:16006]	-
ENSG00000121060	5222.08	5054.27	6094.56	3324.75	3270.35	3280.01	5456.97	3291.7	0.729275	1.66e-08	4.77e-07	TRIM25	17	56836387	56914080	-	9501	protein_coding	tripartite motif containing 25 [Source:HGNC Symbol;Acc:HGNC:12932]	-
ENSG00000111731	245.994	264.735	221.522	463.553	450.868	479.939	244.084	464.787	-0.929053	1.68e-08	4.82e-07	C2CD5	12	22448583	22544546	-	6759	protein_coding	C2 calcium dependent domain containing 5 [Source:HGNC Symbol;Acc:HGNC:29062]	-
ENSG00000125089	16.9492	15.2396	11.707	66.7615	52.4943	41.6703	14.6319	53.642	-1.86564	1.68e-08	4.83e-07	SH3TC1	4	8182072	8241803	+	10593	protein_coding	SH3 domain and tetratricopeptide repeats 1 [Source:HGNC Symbol;Acc:HGNC:26009]	-
ENSG00000254858	289.859	339.784	502.091	126.605	180.707	134.19	377.245	147.167	1.35736	1.71e-08	4.91e-07	MPV17L2	19	18193182	18196948	+	2135	protein_coding	MPV17 mitochondrial inner membrane protein like 2 [Source:HGNC Symbol;Acc:HGNC:28177]	-
ENSG00000102870	1847.67	1966.9	2096.97	1172.37	1227.12	1121.78	1970.51	1173.76	0.747423	1.78e-08	5.08e-07	ZNF629	16	30778449	30787202	-	6087	protein_coding	zinc finger protein 629 [Source:HGNC Symbol;Acc:HGNC:29008]	zf-C2H2
ENSG00000159166	0.896832	4.81352	1.78103	35.4032	25.6992	15.0894	2.49713	25.3973	-3.2867	1.78e-08	5.1e-07	LAD1	1	201373244	201399915	-	3482	protein_coding	ladinin 1 [Source:HGNC Symbol;Acc:HGNC:6472]	-
ENSG00000123689	355.574	406.402	631.166	189.134	202.344	191.585	464.381	194.354	1.25623	1.79e-08	5.11e-07	G0S2	1	209675420	209676388	+	866	protein_coding	G0/G1 switch 2 [Source:HGNC Symbol;Acc:HGNC:30229]	-
ENSG00000101224	14328.4	14137.7	15965.5	9418.83	9389.05	8552.35	14810.5	9120.08	0.69951	1.79e-08	5.12e-07	CDC25B	20	3786772	3806121	+	4314	protein_coding	cell division cycle 25B [Source:HGNC Symbol;Acc:HGNC:1726]	-
ENSG00000125386	1708.83	1676.54	1565.27	980.045	1023.67	950.42	1650.22	984.711	0.744795	1.8e-08	5.13e-07	FAM193A	4	2536631	2732565	+	6959	protein_coding	family with sequence similarity 193 member A [Source:HGNC Symbol;Acc:HGNC:16822]	-
ENSG00000090674	427.017	509.343	576.251	262.531	250.604	252.244	504.204	255.126	0.982622	1.8e-08	5.13e-07	MCOLN1	19	7522626	7534009	+	3956	protein_coding	mucolipin 1 [Source:HGNC Symbol;Acc:HGNC:13356]	-
ENSG00000152527	52.628	43.7344	49.9863	107.118	114.643	141.379	48.7829	121.047	-1.30863	1.81e-08	5.15e-07	PLEKHH2	2	43637273	43767987	+	9835	protein_coding	pleckstrin homology, MyTH4 and FERM domain containing H2 [Source:HGNC Symbol;Acc:HGNC:30506]	-
ENSG00000139971	216.829	266.714	199.671	450.585	436.949	466.104	227.738	451.213	-0.986345	1.81e-08	5.15e-07	ARMH4	14	57999735	58298139	-	7565	protein_coding	armadillo-like helical domain containing 4 [Source:HGNC Symbol;Acc:HGNC:19846]	-
ENSG00000131016	4648.44	5245.81	4380.72	2890.36	2588.34	3011.73	4758.32	2830.14	0.749532	1.84e-08	5.22e-07	AKAP12	6	151239999	151358557	+	8741	protein_coding	A-kinase anchoring protein 12 [Source:HGNC Symbol;Acc:HGNC:370]	-
ENSG00000101003	1037.58	921.53	909.33	1576.53	1579.52	1703.79	956.147	1619.95	-0.760592	1.84e-08	5.24e-07	GINS1	20	25407727	25452628	+	4068	protein_coding	GINS complex subunit 1 [Source:HGNC Symbol;Acc:HGNC:28980]	-
ENSG00000164172	371.741	474.307	327.695	718.636	774.192	784.311	391.248	759.046	-0.956154	1.86e-08	5.26e-07	MOCS2	5	53095679	53110063	-	6010	protein_coding	molybdenum cofactor synthesis 2 [Source:HGNC Symbol;Acc:HGNC:7193]	-
ENSG00000042493	659.711	857.712	1248.07	1964.39	2014.21	1924.19	921.83	1967.6	-1.09367	1.87e-08	5.29e-07	CAPG	2	85394748	85418432	-	2607	protein_coding	capping actin protein, gelsolin like [Source:HGNC Symbol;Acc:HGNC:1474]	-
ENSG00000128655	13.0926	15.2285	17.3269	67.9217	69.448	38.5649	15.216	58.6449	-1.93677	1.88e-08	5.33e-07	PDE11A	2	177623252	178072755	-	12237	protein_coding	phosphodiesterase 11A [Source:HGNC Symbol;Acc:HGNC:8773]	-
ENSG00000011243	824.223	869.152	1060.52	506.671	526.712	396.105	917.966	476.496	0.945946	1.9e-08	5.39e-07	AKAP8L	19	15380048	15419141	-	5081	protein_coding	A-kinase anchoring protein 8 like [Source:HGNC Symbol;Acc:HGNC:29857]	-
ENSG00000198429	179.445	168.545	134.21	308.073	333.044	363.873	160.733	334.996	-1.05926	1.92e-08	5.42e-07	ZNF69	19	11887784	11914329	+	2931	protein_coding	zinc finger protein 69 [Source:HGNC Symbol;Acc:HGNC:13138]	zf-C2H2
ENSG00000152433	118.349	114.255	103.458	42.2189	44.999	51.0132	112.021	46.077	1.2792	1.93e-08	5.44e-07	ZNF547	19	57363477	57379565	+	3568	protein_coding	zinc finger protein 547 [Source:HGNC Symbol;Acc:HGNC:26432]	zf-C2H2
ENSG00000267475	474	516.914	622.614	266.941	270.95	289.422	537.843	275.771	0.963548	1.93e-08	5.44e-07	AC008736.1	19	32687089	32691750	-	568	lincRNA	novel transcript	-
ENSG00000112186	384.083	401.862	292.226	650.574	692.836	734.257	359.391	692.556	-0.946427	1.95e-08	5.5e-07	CAP2	6	17393216	17557792	+	3637	protein_coding	cyclase associated actin cytoskeleton regulatory protein 2 [Source:HGNC Symbol;Acc:HGNC:20039]	-
ENSG00000153187	7852.93	7895.22	7715.1	12460.5	11980.6	12802.8	7821.08	12414.6	-0.666595	1.96e-08	5.52e-07	HNRNPU	1	244840638	244864560	-	22512	protein_coding	heterogeneous nuclear ribonucleoprotein U [Source:HGNC Symbol;Acc:HGNC:5048]	-
ENSG00000173705	113.671	98.0038	105.376	203.27	239.782	227.733	105.684	223.595	-1.08011	1.97e-08	5.55e-07	SUSD5	3	33150042	33219215	-	5008	protein_coding	sushi domain containing 5 [Source:HGNC Symbol;Acc:HGNC:29061]	-
ENSG00000188191	189.553	176.949	261.148	71.2237	88.5465	35.4563	209.217	65.0755	1.68268	2.03e-08	5.71e-07	PRKAR1B	7	549197	727650	-	4491	protein_coding	protein kinase cAMP-dependent type I regulatory subunit beta [Source:HGNC Symbol;Acc:HGNC:9390]	-
ENSG00000243943	254.609	251.456	153.986	467.929	485.098	505.472	220.017	486.166	-1.14379	2.07e-08	5.82e-07	ZNF512	2	27582969	27623215	+	4398	protein_coding	zinc finger protein 512 [Source:HGNC Symbol;Acc:HGNC:29380]	zf-C2H2
ENSG00000143303	472.181	403.478	642.81	205.45	254.724	227.761	506.156	229.312	1.142	2.11e-08	5.93e-07	RRNAD1	1	156728442	156736960	+	3169	protein_coding	ribosomal RNA adenine dimethylase domain containing 1 [Source:HGNC Symbol;Acc:HGNC:24273]	-
ENSG00000167962	1634.42	1718.3	2501.69	1051.21	1038.61	806.907	1951.47	965.574	1.01509	2.12e-08	5.95e-07	ZNF598	16	1997654	2009823	-	4701	protein_coding	zinc finger protein 598 [Source:HGNC Symbol;Acc:HGNC:28079]	-
ENSG00000005108	32.9357	36.2861	16.9609	5.35647	3.23933	3.21765	28.7276	3.93781	2.83001	2.14e-08	6.01e-07	THSD7A	7	11370357	11832198	-	10929	protein_coding	thrombospondin type 1 domain containing 7A [Source:HGNC Symbol;Acc:HGNC:22207]	-
ENSG00000259810	51.784	35.1385	39.9134	11.8085	4.40914	11.6492	42.2786	9.28895	2.17132	2.16e-08	6.04e-07	AC002519.1	16	31788202	31790993	+	2792	sense_intronic	novel transcript	-
ENSG00000155974	209.504	209.55	138.617	83.0788	66.4949	73.4483	185.891	74.3407	1.32065	2.19e-08	6.12e-07	GRIP1	12	66347431	67069162	-	6570	protein_coding	glutamate receptor interacting protein 1 [Source:HGNC Symbol;Acc:HGNC:18708]	-
ENSG00000137393	437.486	513.272	402.28	782.414	796.782	945.957	451.013	841.718	-0.90018	2.2e-08	6.15e-07	RNF144B	6	18387350	18468874	+	5175	protein_coding	ring finger protein 144B [Source:HGNC Symbol;Acc:HGNC:21578]	-
ENSG00000088808	1567.92	1618.46	1633.54	986.493	966.975	956.778	1606.64	970.082	0.727824	2.2e-08	6.15e-07	PPP1R13B	14	103733195	103847590	-	9588	protein_coding	protein phosphatase 1 regulatory subunit 13B [Source:HGNC Symbol;Acc:HGNC:14950]	-
ENSG00000039600	11.1003	32.5953	15.3071	2.10926	0.0118286	0.0107771	19.6675	0.710623	4.5587	2.2e-08	6.15e-07	SOX30	5	157625679	157671480	-	3471	protein_coding	SRY-box 30 [Source:HGNC Symbol;Acc:HGNC:30635]	HMG
ENSG00000221949	9.38551	6.61021	11.9047	34.6494	42.7481	36.217	9.30012	37.8715	-2.00857	2.22e-08	6.19e-07	LINC01465	12	62601751	62603690	-	1940	lincRNA	long intergenic non-protein coding RNA 1465 [Source:HGNC Symbol;Acc:HGNC:26364]	-
ENSG00000163602	3120.04	3245.6	2333.62	1540.89	1535.65	1734.61	2899.75	1603.72	0.854405	2.22e-08	6.19e-07	RYBP	3	72371825	72446621	-	7215	protein_coding	RING1 and YY1 binding protein [Source:HGNC Symbol;Acc:HGNC:10480]	-
ENSG00000106078	152.188	131.333	134.401	51.9993	62.0843	65.9101	139.308	59.9979	1.21351	2.25e-08	6.25e-07	COBL	7	51016212	51316818	-	14349	protein_coding	cordon-bleu WH2 repeat protein [Source:HGNC Symbol;Acc:HGNC:22199]	-
ENSG00000170631	306.03	309.381	340.805	169.527	131.89	164.898	318.739	155.438	1.03562	2.25e-08	6.26e-07	ZNF16	8	144930358	144950888	-	5237	protein_coding	zinc finger protein 16 [Source:HGNC Symbol;Acc:HGNC:12947]	zf-C2H2
ENSG00000155252	496.611	538.875	534.238	285.239	257.112	298.98	523.242	280.444	0.899504	2.27e-08	6.32e-07	PI4K2A	10	97640686	97676434	+	4189	protein_coding	phosphatidylinositol 4-kinase type 2 alpha [Source:HGNC Symbol;Acc:HGNC:30031]	-
ENSG00000196365	4645.45	4870.48	7213.3	3031.84	3038.94	2478.8	5576.41	2849.86	0.968447	2.3e-08	6.39e-07	LONP1	19	5691834	5720572	-	5085	protein_coding	lon peptidase 1, mitochondrial [Source:HGNC Symbol;Acc:HGNC:9479]	-
ENSG00000170734	277.907	280.854	276.169	562.819	481.975	507.673	278.31	517.489	-0.894482	2.31e-08	6.4e-07	POLH	6	43576150	43615660	+	3540	protein_coding	DNA polymerase eta [Source:HGNC Symbol;Acc:HGNC:9181]	-
ENSG00000167325	2320.09	2445.9	1749.45	3722.45	3848.59	3955.76	2171.81	3842.26	-0.823095	2.34e-08	6.47e-07	RRM1	11	4094707	4138876	+	4177	protein_coding	ribonucleotide reductase catalytic subunit M1 [Source:HGNC Symbol;Acc:HGNC:10451]	-
ENSG00000138777	503.367	440.758	423.238	839.521	768.944	835.404	455.788	814.623	-0.837646	2.35e-08	6.5e-07	PPA2	4	105369077	105474081	-	4654	protein_coding	pyrophosphatase (inorganic) 2 [Source:HGNC Symbol;Acc:HGNC:28883]	-
ENSG00000188643	2530.21	2540.89	3240.1	4717.55	4747.02	4714.61	2770.4	4726.39	-0.770558	2.37e-08	6.56e-07	S100A16	1	153606886	153613145	-	1701	protein_coding	S100 calcium binding protein A16 [Source:HGNC Symbol;Acc:HGNC:20441]	-
ENSG00000112782	4.65716	10.5754	2.60243	30.3097	27.9351	39.2581	5.94499	32.501	-2.4315	2.39e-08	6.6e-07	CLIC5	6	45880827	46080348	-	9395	protein_coding	chloride intracellular channel 5 [Source:HGNC Symbol;Acc:HGNC:13517]	-
ENSG00000162300	237.393	259.859	322.825	121.081	124.245	135.098	273.359	126.808	1.10763	2.41e-08	6.64e-07	ZFPL1	11	65084210	65088400	+	3122	protein_coding	zinc finger protein like 1 [Source:HGNC Symbol;Acc:HGNC:12868]	-
ENSG00000014164	641.056	779.715	908.827	438.488	395.113	324.786	776.533	386.129	1.00789	2.41e-08	6.66e-07	ZC3H3	8	143437655	143541453	-	3731	protein_coding	zinc finger CCCH-type containing 3 [Source:HGNC Symbol;Acc:HGNC:28972]	-
ENSG00000168264	912.516	881.482	1153.23	576.882	514.061	515.146	982.409	535.363	0.875828	2.46e-08	6.79e-07	IRF2BP2	1	234604269	234609525	-	4724	protein_coding	interferon regulatory factor 2 binding protein 2 [Source:HGNC Symbol;Acc:HGNC:21729]	-
ENSG00000254726	28.9808	30.3838	50.3159	107.982	99.6129	96.894	36.5602	101.496	-1.46859	2.47e-08	6.81e-07	MEX3A	1	156072013	156081998	-	6124	protein_coding	mex-3 RNA binding family member A [Source:HGNC Symbol;Acc:HGNC:33482]	-
ENSG00000134508	425.355	373.11	435.275	214.975	178.997	226.582	411.247	206.851	0.991109	2.49e-08	6.86e-07	CABLES1	18	23134564	23260467	+	6654	protein_coding	Cdk5 and Abl enzyme substrate 1 [Source:HGNC Symbol;Acc:HGNC:25097]	-
ENSG00000265458	67.6114	69.525	61.6911	24.7797	25.6164	15.0363	66.2758	21.8108	1.59839	2.5e-08	6.87e-07	AC132938.3	17	82454273	82458521	-	456	antisense	novel transcript, antisense NARF	-
ENSG00000124198	3759.39	3716.77	3324.12	2164.32	2199.51	2254.05	3600.09	2205.96	0.706574	2.51e-08	6.9e-07	ARFGEF2	20	48921890	49036693	+	8945	protein_coding	ADP ribosylation factor guanine nucleotide exchange factor 2 [Source:HGNC Symbol;Acc:HGNC:15853]	-
ENSG00000108469	960.435	915.77	1131.34	597.446	558.999	541.759	1002.51	566.068	0.824597	2.55e-08	7e-07	RECQL5	17	75626845	75667189	-	8766	protein_coding	RecQ like helicase 5 [Source:HGNC Symbol;Acc:HGNC:9950]	-
ENSG00000089820	46.8799	53.332	53.644	10.9152	20.2012	12.818	51.2853	14.6448	1.79953	2.56e-08	7.03e-07	ARHGAP4	X	153907367	153934999	-	5580	protein_coding	Rho GTPase activating protein 4 [Source:HGNC Symbol;Acc:HGNC:674]	-
ENSG00000176595	155.93	119.823	158.216	303.612	310.5	284.218	144.656	299.443	-1.04858	2.57e-08	7.04e-07	KBTBD11	8	1973878	2006936	+	6710	protein_coding	kelch repeat and BTB domain containing 11 [Source:HGNC Symbol;Acc:HGNC:29104]	-
ENSG00000154188	0.910314	1.90076	2.75872	19.4794	14.0647	27.5158	1.8566	20.3533	-3.36408	2.58e-08	7.06e-07	ANGPT1	8	107249482	107498055	-	7128	protein_coding	angiopoietin 1 [Source:HGNC Symbol;Acc:HGNC:484]	-
ENSG00000158062	1136.86	1115.66	1583.09	709.796	702.392	578.048	1278.54	663.412	0.946523	2.6e-08	7.1e-07	UBXN11	1	26281328	26318363	-	4704	protein_coding	UBX domain protein 11 [Source:HGNC Symbol;Acc:HGNC:30600]	-
ENSG00000159200	882.466	958.698	1024.03	554.305	546.146	554.47	955.063	551.64	0.791809	2.61e-08	7.15e-07	RCAN1	21	34513142	34615142	-	6990	protein_coding	regulator of calcineurin 1 [Source:HGNC Symbol;Acc:HGNC:3040]	-
ENSG00000163734	191.368	228.492	259.16	69.442	109.058	102.087	226.34	93.5293	1.27382	2.62e-08	7.16e-07	CXCL3	4	74036589	74038807	-	2219	protein_coding	C-X-C motif chemokine ligand 3 [Source:HGNC Symbol;Acc:HGNC:4604]	-
ENSG00000112312	559.582	575.054	537.773	1027.48	886.772	983.343	557.469	965.864	-0.792819	2.65e-08	7.23e-07	GMNN	6	24774931	24786099	+	2476	protein_coding	geminin, DNA replication inhibitor [Source:HGNC Symbol;Acc:HGNC:17493]	-
ENSG00000115392	431.188	357.96	285.842	663.549	697.147	771.473	358.33	710.723	-0.987968	2.66e-08	7.25e-07	FANCL	2	58159243	58241372	-	2412	protein_coding	FA complementation group L [Source:HGNC Symbol;Acc:HGNC:20748]	-
ENSG00000122786	1285.44	1205.28	1090.06	2019.49	1891.19	2131.61	1193.59	2014.1	-0.754819	2.74e-08	7.47e-07	CALD1	7	134744252	134970728	+	9843	protein_coding	caldesmon 1 [Source:HGNC Symbol;Acc:HGNC:1441]	-
ENSG00000167972	666.549	673.997	769.68	385.777	402.605	388.466	703.408	392.283	0.842394	2.78e-08	7.56e-07	ABCA3	16	2275881	2340746	-	7804	protein_coding	ATP binding cassette subfamily A member 3 [Source:HGNC Symbol;Acc:HGNC:33]	-
ENSG00000164938	850.634	854.927	847.632	428.051	474.397	531.986	851.064	478.145	0.831601	2.82e-08	7.66e-07	TP53INP1	8	94925972	94949411	-	5676	protein_coding	tumor protein p53 inducible nuclear protein 1 [Source:HGNC Symbol;Acc:HGNC:18022]	-
ENSG00000261770	38.2752	68.6813	60.0422	16.1696	14.989	12.8181	55.6662	14.6589	1.9167	2.86e-08	7.76e-07	AC006504.1	19	27757184	27760849	-	3666	lincRNA	novel transcript	-
ENSG00000260105	29.1044	26.621	30.9382	5.40789	7.43526	3.25107	28.8879	5.36474	2.40375	2.87e-08	7.79e-07	AOC4P	17	42865922	42874369	+	3169	transcribed_unprocessed_pseudogene	amine oxidase, copper containing 4, pseudogene [Source:HGNC Symbol;Acc:HGNC:48869]	-
ENSG00000185379	168.129	155.168	147.994	306.874	309.467	304.389	157.097	306.91	-0.965657	2.93e-08	7.94e-07	RAD51D	17	35092208	35121522	-	11304	protein_coding	RAD51 paralog D [Source:HGNC Symbol;Acc:HGNC:9823]	-
ENSG00000184492	26.2812	26.6563	26.3368	4.33953	4.29989	5.30781	26.4248	4.64907	2.47724	2.94e-08	7.98e-07	FOXD4L1	2	113498665	113501155	+	2491	protein_coding	forkhead box D4 like 1 [Source:HGNC Symbol;Acc:HGNC:18521]	Fork
ENSG00000178150	306.232	289.481	211.336	553.185	541.837	516.212	269.016	537.078	-0.997402	2.96e-08	8.02e-07	ZNF114	19	48270102	48287608	+	2993	protein_coding	zinc finger protein 114 [Source:HGNC Symbol;Acc:HGNC:12894]	zf-C2H2
ENSG00000152240	254.429	213.112	300.095	553.097	497.975	476.865	255.879	509.312	-0.992345	2.97e-08	8.04e-07	HAUS1	18	46104332	46128333	+	2165	protein_coding	HAUS augmin like complex subunit 1 [Source:HGNC Symbol;Acc:HGNC:25174]	-
ENSG00000067064	2839.32	2757.14	2281.04	1411.26	1415.74	1686.67	2625.83	1504.56	0.80333	2.98e-08	8.06e-07	IDI1	10	1039152	1049170	-	4345	protein_coding	isopentenyl-diphosphate delta isomerase 1 [Source:HGNC Symbol;Acc:HGNC:5387]	-
ENSG00000162734	3626.88	3765.27	4126.62	2544.45	2115.02	2237.08	3839.59	2298.85	0.740047	3.01e-08	8.12e-07	PEA15	1	160205337	160215376	+	2806	protein_coding	proliferation and apoptosis adaptor protein 15 [Source:HGNC Symbol;Acc:HGNC:8822]	-
ENSG00000099834	160.396	158.862	244.878	72.3166	81.1895	47.06	188.045	66.8554	1.49042	3.03e-08	8.18e-07	CDHR5	11	616565	626078	-	3873	protein_coding	cadherin related family member 5 [Source:HGNC Symbol;Acc:HGNC:7521]	-
ENSG00000104549	4377.21	4376.56	3596.58	2357.76	2364.46	2621.14	4116.78	2447.79	0.749974	3.05e-08	8.23e-07	SQLE	8	124998497	125022283	+	4305	protein_coding	squalene epoxidase [Source:HGNC Symbol;Acc:HGNC:11279]	-
ENSG00000062038	67.6906	48.4376	64.5796	20.4838	15.0789	20.1904	60.2359	18.5844	1.69066	3.07e-08	8.28e-07	CDH3	16	68636189	68722616	+	6236	protein_coding	cadherin 3 [Source:HGNC Symbol;Acc:HGNC:1762]	-
ENSG00000148400	1836.34	1896.37	2456.99	4150.12	4074.43	3157.83	2063.23	3794.13	-0.878754	3.14e-08	8.45e-07	NOTCH1	9	136494433	136545786	-	10377	protein_coding	notch 1 [Source:HGNC Symbol;Acc:HGNC:7881]	-
ENSG00000215154	173.692	148.399	198.275	47.8352	71.6997	83.8788	173.455	67.8045	1.35338	3.16e-08	8.49e-07	AC141586.1	16	2603350	2630494	+	2751	transcribed_unprocessed_pseudogene	potassium channel tetramerization domain containing 5 pseudogene [Source:NCBI gene;Acc:652276]	-
ENSG00000106868	129.525	120.827	153.743	61.5161	58.8713	50.1134	134.698	56.8336	1.24375	3.19e-08	8.57e-07	SUSD1	9	112040785	112175408	-	4183	protein_coding	sushi domain containing 1 [Source:HGNC Symbol;Acc:HGNC:25413]	-
ENSG00000162413	1271.09	1225.1	1929.37	784.301	759.136	594.057	1475.19	712.498	1.04991	3.24e-08	8.7e-07	KLHL21	1	6590724	6614607	-	6901	protein_coding	kelch like family member 21 [Source:HGNC Symbol;Acc:HGNC:29041]	-
ENSG00000144485	177.042	175.802	524.755	75.4043	67.3784	40.6926	292.533	61.1584	2.25473	3.25e-08	8.71e-07	HES6	2	238238267	238240662	-	2037	protein_coding	hes family bHLH transcription factor 6 [Source:HGNC Symbol;Acc:HGNC:18254]	bHLH
ENSG00000181666	1071.26	1132	1061.1	631.062	629.689	672.552	1088.12	644.435	0.755585	3.31e-08	8.87e-07	HKR1	19	37312837	37369365	+	7203	protein_coding	HKR1, GLI-Kruppel zinc finger family member [Source:HGNC Symbol;Acc:HGNC:4928]	zf-C2H2
ENSG00000161048	240.46	239.991	175.942	452.708	405.962	468.2	218.798	442.29	-1.01532	3.31e-08	8.87e-07	NAPEPLD	7	103099776	103149560	-	7561	protein_coding	N-acyl phosphatidylethanolamine phospholipase D [Source:HGNC Symbol;Acc:HGNC:21683]	-
ENSG00000134504	722.808	806.357	920.557	1600.1	1509.84	1274.07	816.574	1461.33	-0.839405	3.33e-08	8.9e-07	KCTD1	18	26454910	26657401	-	8882	protein_coding	potassium channel tetramerization domain containing 1 [Source:HGNC Symbol;Acc:HGNC:18249]	-
ENSG00000250899	188.695	189.439	198.099	391.093	406.813	330.065	192.078	375.991	-0.968372	3.34e-08	8.93e-07	AC125807.2	12	3041437	3044950	+	3514	lincRNA	novel transcript	-
ENSG00000100889	364.114	421.73	503.618	219.296	222.67	190.61	429.821	210.859	1.02726	3.37e-08	9e-07	PCK2	14	24094053	24110598	+	4189	protein_coding	phosphoenolpyruvate carboxykinase 2, mitochondrial [Source:HGNC Symbol;Acc:HGNC:8725]	-
ENSG00000268108	5.66605	1.85415	5.49272	24.8624	26.7388	23.4494	4.33764	25.0169	-2.49024	3.39e-08	9.06e-07	AC008687.2	19	49060613	49061132	+	520	antisense	novel transcript, antisense to NTF4	-
ENSG00000205683	41.4206	25.5863	37.3057	10.6567	5.39031	3.27332	34.7709	6.4401	2.4114	3.44e-08	9.17e-07	DPF3	14	72619296	72894116	-	6889	protein_coding	double PHD fingers 3 [Source:HGNC Symbol;Acc:HGNC:17427]	-
ENSG00000186310	12.153	13.307	17.3634	53.9399	40.8247	52.1067	14.2745	48.9571	-1.76749	3.46e-08	9.23e-07	NAP1L3	X	93670930	93673568	-	2639	protein_coding	nucleosome assembly protein 1 like 3 [Source:HGNC Symbol;Acc:HGNC:7639]	-
ENSG00000136982	183.202	171.399	136.935	333.889	310.64	358.568	163.846	334.366	-1.02886	3.48e-08	9.27e-07	DSCC1	8	119833976	119856010	-	2603	protein_coding	DNA replication and sister chromatid cohesion 1 [Source:HGNC Symbol;Acc:HGNC:24453]	-
ENSG00000214575	86.4861	80.9589	61.5399	25.9426	21.5173	30.7744	76.3283	26.0781	1.54458	3.51e-08	9.32e-07	CPEB1	15	82543201	82648861	-	8215	protein_coding	cytoplasmic polyadenylation element binding protein 1 [Source:HGNC Symbol;Acc:HGNC:21744]	-
ENSG00000059769	642.21	738.929	529.365	334.939	305.286	345.822	636.835	328.683	0.95382	3.54e-08	9.41e-07	DNAJC25	9	111631352	111654351	+	2586	protein_coding	DnaJ heat shock protein family (Hsp40) member C25 [Source:HGNC Symbol;Acc:HGNC:34187]	-
ENSG00000165698	244.028	252.249	293.637	136.078	122.137	127.722	263.305	128.646	1.03294	3.58e-08	9.51e-07	SPACA9	9	132878027	132890201	+	2823	protein_coding	sperm acrosome associated 9 [Source:HGNC Symbol;Acc:HGNC:1367]	-
ENSG00000137834	380.136	381.677	501.837	1054.34	1035.31	649.543	421.217	913.064	-1.11578	3.63e-08	9.62e-07	SMAD6	15	66702228	66782848	+	8563	protein_coding	SMAD family member 6 [Source:HGNC Symbol;Acc:HGNC:6772]	MH1
ENSG00000151338	78.9832	67.5796	59.8021	149.156	152.076	159.601	68.7883	153.611	-1.15791	3.69e-08	9.78e-07	MIPOL1	14	37197913	37552361	+	20250	protein_coding	mirror-image polydactyly 1 [Source:HGNC Symbol;Acc:HGNC:21460]	-
ENSG00000124596	434.753	410.307	406.965	220.304	155.545	229.726	417.342	201.858	1.04743	3.72e-08	9.86e-07	OARD1	6	41033627	41097787	-	6523	protein_coding	O-acyl-ADP-ribose deacylase 1 [Source:HGNC Symbol;Acc:HGNC:21257]	-
ENSG00000120942	660.882	678.744	817.002	405.164	394.079	387.415	718.876	395.553	0.861842	3.83e-08	1.01e-06	UBIAD1	1	11273206	11296049	+	5082	protein_coding	UbiA prenyltransferase domain containing 1 [Source:HGNC Symbol;Acc:HGNC:30791]	-
ENSG00000173852	1618.7	1588	1480.78	2439.89	2584.99	2633.97	1562.49	2552.95	-0.708304	3.86e-08	1.02e-06	DPY19L1	7	34928876	35038271	-	6278	protein_coding	dpy-19 like C-mannosyltransferase 1 [Source:HGNC Symbol;Acc:HGNC:22205]	-
ENSG00000135063	68.4643	80.9713	75.407	14.2807	28.8157	29.6922	74.9475	24.2629	1.62141	4.02e-08	1.06e-06	FAM189A2	9	69324567	69392558	+	9552	protein_coding	family with sequence similarity 189 member A2 [Source:HGNC Symbol;Acc:HGNC:24820]	-
ENSG00000197587	140.856	131.345	139.016	280.887	254.939	276.684	137.073	270.837	-0.981652	4.04e-08	1.07e-06	DMBX1	1	46506996	46514226	+	2896	protein_coding	diencephalon/mesencephalon homeobox 1 [Source:HGNC Symbol;Acc:HGNC:19026]	Homeobox
ENSG00000186666	146.462	157.138	136.165	62.723	62.1626	72.2914	146.589	65.7257	1.15558	4.05e-08	1.07e-06	BCDIN3D	12	49836039	49843129	-	3721	protein_coding	BCDIN3 domain containing RNA methyltransferase [Source:HGNC Symbol;Acc:HGNC:27050]	-
ENSG00000166803	231.074	201.796	196.13	403.021	393.019	398.033	209.667	398.024	-0.924396	4.06e-08	1.07e-06	PCLAF	15	64364311	64387687	-	3734	protein_coding	PCNA clamp associated factor [Source:HGNC Symbol;Acc:HGNC:28961]	-
ENSG00000166347	13.1273	8.47798	19.2781	51.9408	40.9123	75.2924	13.6278	56.0485	-2.02872	4.09e-08	1.08e-06	CYB5A	18	74250847	74292016	-	9313	protein_coding	cytochrome b5 type A [Source:HGNC Symbol;Acc:HGNC:2570]	-
ENSG00000085377	541.767	558.893	485.908	921.673	934.811	881.243	528.856	912.576	-0.787034	4.11e-08	1.08e-06	PREP	6	105277565	105403084	-	3762	protein_coding	prolyl endopeptidase [Source:HGNC Symbol;Acc:HGNC:9358]	-
ENSG00000267248	52.6007	42.7544	56.444	10.9151	18.1177	14.8989	50.5997	14.6439	1.7806	4.11e-08	1.08e-06	AC025048.2	17	60126535	60135644	-	1566	processed_transcript	uncharacterized LOC100996660 [Source:NCBI gene;Acc:100996660]	-
ENSG00000188177	422.797	356.107	232.988	144.756	141.349	135.202	337.297	140.436	1.26326	4.15e-08	1.09e-06	ZC3H6	2	112275594	112340063	+	11803	protein_coding	zinc finger CCCH-type containing 6 [Source:HGNC Symbol;Acc:HGNC:24762]	-
ENSG00000258701	59.3611	27.4155	49.1377	6.54251	13.753	4.35219	45.3048	8.21591	2.44479	4.19e-08	1.1e-06	LINC00638	14	104821201	104823718	+	2518	lincRNA	long intergenic non-protein coding RNA 638 [Source:HGNC Symbol;Acc:HGNC:28325]	-
ENSG00000088682	1246.8	1332.87	1315.55	775.833	788.132	784.351	1298.41	782.772	0.730002	4.21e-08	1.1e-06	COQ9	16	57447425	57461275	+	4324	protein_coding	coenzyme Q9 [Source:HGNC Symbol;Acc:HGNC:25302]	-
ENSG00000166147	2558.49	2641.92	2464.74	3939.65	4016.75	4409.07	2555.05	4121.82	-0.689927	4.23e-08	1.11e-06	FBN1	15	48408306	48645849	-	16057	protein_coding	fibrillin 1 [Source:HGNC Symbol;Acc:HGNC:3603]	-
ENSG00000068971	361.443	315.943	432.746	192.258	180.981	171.409	370.044	181.549	1.02715	4.26e-08	1.12e-06	PPP2R5B	11	64917553	64934473	+	3376	protein_coding	protein phosphatase 2 regulatory subunit B'beta [Source:HGNC Symbol;Acc:HGNC:9310]	-
ENSG00000120686	2180.23	2181.2	1627.72	1109.73	1095.51	1180.19	1996.38	1128.48	0.822872	4.28e-08	1.12e-06	UFM1	13	38349849	38363619	+	4382	protein_coding	ubiquitin fold modifier 1 [Source:HGNC Symbol;Acc:HGNC:20597]	-
ENSG00000085491	1131.44	1141.56	917.349	1857.38	1760.5	1818.79	1063.45	1812.22	-0.769045	4.31e-08	1.13e-06	SLC25A24	1	108134036	108200849	-	6733	protein_coding	solute carrier family 25 member 24 [Source:HGNC Symbol;Acc:HGNC:20662]	-
ENSG00000137070	460.878	484.532	589.897	275.5	266.652	262.897	511.769	268.35	0.931278	4.34e-08	1.13e-06	IL11RA	9	34650702	34661892	+	4271	protein_coding	interleukin 11 receptor subunit alpha [Source:HGNC Symbol;Acc:HGNC:5967]	-
ENSG00000168000	481.634	535.13	445.927	245.29	285.712	207.707	487.564	246.236	0.985159	4.36e-08	1.14e-06	BSCL2	11	62690275	62709845	-	3965	protein_coding	BSCL2, seipin lipid droplet biogenesis associated [Source:HGNC Symbol;Acc:HGNC:15832]	-
ENSG00000228716	1525.79	1552.85	1198.04	2425.81	2325.95	2692.43	1425.56	2481.4	-0.799663	4.37e-08	1.14e-06	DHFR	5	80626228	80654983	-	4409	protein_coding	dihydrofolate reductase [Source:HGNC Symbol;Acc:HGNC:2861]	-
ENSG00000163565	919.242	971.182	723.782	385.963	435.877	526.59	871.402	449.477	0.954737	4.38e-08	1.14e-06	IFI16	1	158999968	159055155	+	5294	protein_coding	interferon gamma inducible protein 16 [Source:HGNC Symbol;Acc:HGNC:5395]	-
ENSG00000145349	991.565	994.95	773.768	500.299	468.058	544.798	920.094	504.385	0.866976	4.4e-08	1.15e-06	CAMK2D	4	113451032	113761927	-	7363	protein_coding	calcium/calmodulin dependent protein kinase II delta [Source:HGNC Symbol;Acc:HGNC:1462]	-
ENSG00000169764	743.582	784.509	737.667	1203.82	1224.05	1450.41	755.253	1292.76	-0.775371	4.51e-08	1.17e-06	UGP2	2	63840940	63891562	+	6501	protein_coding	UDP-glucose pyrophosphorylase 2 [Source:HGNC Symbol;Acc:HGNC:12527]	-
ENSG00000189334	79.0117	42.6312	78.3368	20.4633	20.2916	12.8804	66.6599	17.8784	1.89186	4.51e-08	1.17e-06	S100A14	1	153614255	153616986	-	1277	protein_coding	S100 calcium binding protein A14 [Source:HGNC Symbol;Acc:HGNC:18901]	-
ENSG00000262691	171.089	127.494	125.203	66.8258	55.7061	48.0119	141.262	56.8479	1.31154	4.54e-08	1.18e-06	AC040160.1	16	67261108	67263784	+	2677	processed_transcript	novel transcript	-
ENSG00000235387	5.62908	6.68371	4.49181	33.3779	27.8556	23.5054	5.60154	28.2463	-2.30868	4.62e-08	1.2e-06	SPAAR	9	35909483	35937153	+	2909	protein_coding	small regulatory polypeptide of amino acid response [Source:HGNC Symbol;Acc:HGNC:27244]	-
ENSG00000148606	1234.62	1269.07	1264.66	772.55	747.471	757.75	1256.12	759.257	0.726243	4.63e-08	1.2e-06	POLR3A	10	77969251	78029545	-	8917	protein_coding	RNA polymerase III subunit A [Source:HGNC Symbol;Acc:HGNC:30074]	-
ENSG00000231607	80.9219	74.3328	43.2218	157.855	162.82	188.257	66.1588	169.644	-1.35769	4.69e-08	1.21e-06	DLEU2	13	49982552	50125720	-	5103	antisense	deleted in lymphocytic leukemia 2 [Source:HGNC Symbol;Acc:HGNC:13748]	-
ENSG00000111371	8502.72	8477.91	7077.13	4781.34	4741.71	5174.28	8019.25	4899.11	0.710915	4.72e-08	1.22e-06	SLC38A1	12	46183063	46270017	-	10015	protein_coding	solute carrier family 38 member 1 [Source:HGNC Symbol;Acc:HGNC:13447]	-
ENSG00000169964	166.135	144.574	210.195	79.8844	69.6685	73.4483	173.635	74.3337	1.22311	4.73e-08	1.22e-06	TMEM42	3	44861869	44865670	+	3106	protein_coding	transmembrane protein 42 [Source:HGNC Symbol;Acc:HGNC:28444]	-
ENSG00000158769	472.181	483.588	563.476	873.085	868.478	908.833	506.415	883.465	-0.80252	4.74e-08	1.22e-06	F11R	1	160995211	161021348	-	5066	protein_coding	F11 receptor [Source:HGNC Symbol;Acc:HGNC:14685]	-
ENSG00000071282	39.2775	55.2648	57.3719	156.41	112.585	119.279	50.6381	129.424	-1.35124	4.74e-08	1.22e-06	LMCD1	3	8501707	8574673	+	9130	protein_coding	LIM and cysteine rich domains 1 [Source:HGNC Symbol;Acc:HGNC:6633]	-
ENSG00000131778	453.607	417.002	359.557	785.495	665.169	835.313	410.055	761.992	-0.893892	4.81e-08	1.24e-06	CHD1L	1	147242641	147295766	+	3376	protein_coding	chromodomain helicase DNA binding protein 1 like [Source:HGNC Symbol;Acc:HGNC:1916]	-
ENSG00000175764	139.947	111.266	145.503	35.9186	58.7773	58.4309	132.239	51.0423	1.37113	4.85e-08	1.25e-06	TTLL11	9	121821928	122093606	-	3535	protein_coding	tubulin tyrosine ligase like 11 [Source:HGNC Symbol;Acc:HGNC:18113]	-
ENSG00000185482	108.007	103.769	98.9603	43.1777	30.1668	48.8263	103.579	40.7236	1.34408	4.88e-08	1.26e-06	STAC3	12	57243453	57251193	-	2096	protein_coding	SH3 and cysteine rich domain 3 [Source:HGNC Symbol;Acc:HGNC:28423]	-
ENSG00000129038	434.453	483.509	753.813	1256.55	1291.31	1011.22	557.258	1186.36	-1.0898	4.88e-08	1.26e-06	LOXL1	15	73925989	73952137	+	3637	protein_coding	lysyl oxidase like 1 [Source:HGNC Symbol;Acc:HGNC:6665]	-
ENSG00000112773	739.069	680.741	537.529	324.243	351.208	353.298	652.446	342.916	0.927616	4.89e-08	1.26e-06	TENT5A	6	81491439	81752774	-	6053	protein_coding	terminal nucleotidyltransferase 5A [Source:HGNC Symbol;Acc:HGNC:18345]	-
ENSG00000172009	2730.01	3029.21	5042.16	1820.49	1712.2	1358.19	3600.46	1630.29	1.14302	4.91e-08	1.26e-06	THOP1	19	2785460	2815807	+	7464	protein_coding	thimet oligopeptidase 1 [Source:HGNC Symbol;Acc:HGNC:11793]	-
ENSG00000089234	1579.37	1514.75	1140.75	703.554	735.726	860.82	1411.62	766.7	0.880408	4.93e-08	1.26e-06	BRAP	12	111642146	111685986	-	4686	protein_coding	BRCA1 associated protein [Source:HGNC Symbol;Acc:HGNC:1099]	-
ENSG00000150093	17630.6	18369.6	15083.9	27290.7	26617.8	29068.7	17028	27659.1	-0.699845	4.99e-08	1.28e-06	ITGB1	10	32900319	33005792	-	6011	protein_coding	integrin subunit beta 1 [Source:HGNC Symbol;Acc:HGNC:6153]	-
ENSG00000178035	1779.11	1903.1	2094.29	1189.61	1098.75	1181.29	1925.5	1156.55	0.735396	5.07e-08	1.3e-06	IMPDH2	3	49024325	49029408	-	2773	protein_coding	inosine monophosphate dehydrogenase 2 [Source:HGNC Symbol;Acc:HGNC:6053]	-
ENSG00000167797	1691.72	1832.6	2328.9	1151.74	1130.75	969.665	1951.07	1084.05	0.847855	5.17e-08	1.32e-06	CDK2AP2	11	67506497	67508649	-	2019	protein_coding	cyclin dependent kinase 2 associated protein 2 [Source:HGNC Symbol;Acc:HGNC:30833]	-
ENSG00000160752	1427.95	1490.83	1781.86	946.486	867.456	931.196	1566.88	915.046	0.775987	5.25e-08	1.34e-06	FDPS	1	155308748	155320666	+	3718	protein_coding	farnesyl diphosphate synthase [Source:HGNC Symbol;Acc:HGNC:3631]	-
ENSG00000120306	948.211	1012.01	1056.69	545.783	601.787	620.393	1005.64	589.321	0.770876	5.25e-08	1.34e-06	CYSTM1	5	140174642	140282052	+	2371	protein_coding	cysteine rich transmembrane module containing 1 [Source:HGNC Symbol;Acc:HGNC:30239]	-
ENSG00000104998	46.7797	40.7554	92.4075	202.984	190.558	152.364	59.9809	181.968	-1.59898	5.26e-08	1.34e-06	IL27RA	19	14031748	14053216	+	2962	protein_coding	interleukin 27 receptor subunit alpha [Source:HGNC Symbol;Acc:HGNC:17290]	-
ENSG00000198496	303.265	335.212	265.995	167.284	130.759	137.348	301.491	145.13	1.05411	5.3e-08	1.35e-06	NBR2	17	43125610	43153671	+	2096	bidirectional_promoter_lncRNA	neighbor of BRCA1 lncRNA 2 [Source:HGNC Symbol;Acc:HGNC:20691]	-
ENSG00000116954	660.148	617.885	538.55	296.203	328.742	353.234	605.528	326.06	0.892667	5.37e-08	1.37e-06	RRAGC	1	38838198	38859823	-	5167	protein_coding	Ras related GTP binding C [Source:HGNC Symbol;Acc:HGNC:19902]	-
ENSG00000204653	74.2543	47.4272	79.2558	12.0643	24.496	20.1982	66.9791	18.9195	1.81686	5.47e-08	1.39e-06	ASPDH	19	50511600	50514690	-	1653	protein_coding	aspartate dehydrogenase domain containing [Source:HGNC Symbol;Acc:HGNC:33856]	-
ENSG00000115365	1183.99	1195.8	1043.72	1814.27	1865.42	2000.71	1141.17	1893.47	-0.730531	5.54e-08	1.41e-06	LANCL1	2	210431249	210477652	-	5254	protein_coding	LanC like 1 [Source:HGNC Symbol;Acc:HGNC:6508]	-
ENSG00000214176	1409.24	1328	1636.47	836.264	911.096	664.308	1457.9	803.889	0.858823	5.55e-08	1.41e-06	PLEKHM1P1	17	64779259	64837154	-	8469	transcribed_unprocessed_pseudogene	pleckstrin homology and RUN domain containing M1 pseudogene 1 [Source:HGNC Symbol;Acc:HGNC:35411]	-
ENSG00000146707	137.945	137.031	169.195	74.2928	58.8982	42.7739	148.057	58.655	1.33447	5.56e-08	1.41e-06	POMZP3	7	76609986	76627261	-	1861	protein_coding	POM121 and ZP3 fusion [Source:HGNC Symbol;Acc:HGNC:9203]	-
ENSG00000156427	465.602	502.67	539.784	916.237	959.362	790.877	502.685	888.825	-0.821958	5.61e-08	1.42e-06	FGF18	5	171419656	171457623	+	1986	protein_coding	fibroblast growth factor 18 [Source:HGNC Symbol;Acc:HGNC:3674]	-
ENSG00000078070	473.217	479.849	444.177	256.066	267.635	232.1	465.748	251.934	0.886198	5.61e-08	1.42e-06	MCCC1	3	183015218	183116075	-	4321	protein_coding	methylcrotonoyl-CoA carboxylase 1 [Source:HGNC Symbol;Acc:HGNC:6936]	-
ENSG00000118515	296.736	311.396	244.155	507.935	519.407	585.228	284.096	537.523	-0.919927	5.63e-08	1.43e-06	SGK1	6	134169246	134318112	-	9992	protein_coding	serum/glucocorticoid regulated kinase 1 [Source:HGNC Symbol;Acc:HGNC:10810]	-
ENSG00000130487	14.0526	10.3888	21.0986	1.07441	1.06572	0.0107763	15.18	0.71697	4.18879	5.66e-08	1.44e-06	KLHDC7B	22	50545891	50551023	+	5133	protein_coding	kelch domain containing 7B [Source:HGNC Symbol;Acc:HGNC:25145]	-
ENSG00000129245	839.223	885.318	1139.64	575.701	492.623	446.064	954.727	504.796	0.919392	5.71e-08	1.45e-06	FXR2	17	7591230	7614871	-	4331	protein_coding	FMR1 autosomal homolog 2 [Source:HGNC Symbol;Acc:HGNC:4024]	-
ENSG00000091986	292.901	300.838	308.934	539.193	511.941	574.621	300.891	541.918	-0.848496	5.78e-08	1.46e-06	CCDC80	3	112596794	112649530	-	13071	protein_coding	coiled-coil domain containing 80 [Source:HGNC Symbol;Acc:HGNC:30649]	-
ENSG00000100147	167.113	152.247	184.575	337.081	331.944	310.821	167.979	326.615	-0.958392	5.91e-08	1.49e-06	CCDC134	22	41800679	41826299	+	1270	protein_coding	coiled-coil domain containing 134 [Source:HGNC Symbol;Acc:HGNC:26185]	-
ENSG00000134058	826.207	867.333	819.436	479.735	414.583	524.541	837.659	472.953	0.824471	5.99e-08	1.51e-06	CDK7	5	69234795	69277430	+	2416	protein_coding	cyclin dependent kinase 7 [Source:HGNC Symbol;Acc:HGNC:1778]	-
ENSG00000256663	118.272	106.535	139.21	294.784	254.884	226.828	121.339	258.832	-1.09165	6.03e-08	1.52e-06	AC112777.1	12	20551590	20553012	+	1423	processed_pseudogene	ubiquitin-like with PHD and ring finger domains 1 (UHRF1) pseudogene	-
ENSG00000154127	703.319	657.856	602.198	1028.8	1126.52	1221.65	654.458	1125.66	-0.782376	6.08e-08	1.53e-06	UBASH3B	11	122655675	122814473	+	9011	protein_coding	ubiquitin associated and SH3 domain containing B [Source:HGNC Symbol;Acc:HGNC:29884]	-
ENSG00000186501	1431.74	1331.77	1795.57	902.104	883.358	711.101	1519.69	832.188	0.868824	6.27e-08	1.58e-06	TMEM222	1	27322145	27336400	+	4476	protein_coding	transmembrane protein 222 [Source:HGNC Symbol;Acc:HGNC:25363]	-
ENSG00000054965	1659.93	1689.85	1748.94	2680.8	2741.34	2741.49	1699.58	2721.21	-0.679008	6.35e-08	1.6e-06	FAM168A	11	73400487	73598189	-	7887	protein_coding	family with sequence similarity 168 member A [Source:HGNC Symbol;Acc:HGNC:28999]	-
ENSG00000116863	915.222	1025.27	1346.85	605.03	616.72	519.485	1095.78	580.412	0.916806	6.46e-08	1.63e-06	ADPRHL2	1	36088875	36093932	+	1668	protein_coding	ADP-ribosylhydrolase like 2 [Source:HGNC Symbol;Acc:HGNC:21304]	-
ENSG00000130590	8.42275	9.52014	10.0123	46.354	50.1627	25.7692	9.3184	40.762	-2.11321	6.64e-08	1.67e-06	SAMD10	20	63974113	63980008	-	2453	protein_coding	sterile alpha motif domain containing 10 [Source:HGNC Symbol;Acc:HGNC:16129]	-
ENSG00000070540	289.98	374.268	325.218	151.375	157.46	180.81	329.822	163.215	1.01425	6.71e-08	1.68e-06	WIPI1	17	68420948	68457513	-	3402	protein_coding	WD repeat domain, phosphoinositide interacting 1 [Source:HGNC Symbol;Acc:HGNC:25471]	-
ENSG00000198354	5.62059	7.65021	4.48006	29.1586	24.7068	30.8187	5.91695	28.228	-2.23131	6.71e-08	1.68e-06	DCAF12L2	X	126163499	126166097	-	2599	protein_coding	DDB1 and CUL4 associated factor 12 like 2 [Source:HGNC Symbol;Acc:HGNC:32950]	-
ENSG00000138029	891.124	810.172	740.273	1359.3	1378.16	1353.73	813.857	1363.73	-0.744694	6.71e-08	1.68e-06	HADHB	2	26243170	26290468	+	4280	protein_coding	hydroxyacyl-CoA dehydrogenase trifunctional multienzyme complex subunit beta [Source:HGNC Symbol;Acc:HGNC:4803]	-
ENSG00000186301	72.2147	70.3728	95.6516	29.1588	32.0498	23.5053	79.413	28.2379	1.48853	6.72e-08	1.68e-06	MST1P2	1	16645622	16650289	+	2291	unprocessed_pseudogene	macrophage stimulating 1 pseudogene 2 [Source:HGNC Symbol;Acc:HGNC:7383]	-
ENSG00000124602	111.594	121.812	154.733	51.8769	60.904	43.7548	129.379	52.1786	1.30854	6.82e-08	1.71e-06	UNC5CL	6	41026911	41039217	-	3136	protein_coding	unc-5 family C-terminal like [Source:HGNC Symbol;Acc:HGNC:21203]	-
ENSG00000164171	284.629	275.217	194.058	469.058	513.98	528.873	251.301	503.97	-1.00391	6.85e-08	1.71e-06	ITGA2	5	52989326	53094779	+	7910	protein_coding	integrin subunit alpha 2 [Source:HGNC Symbol;Acc:HGNC:6137]	-
ENSG00000172031	20.7732	11.3508	14.4938	50.8211	61.9638	44.8094	15.5393	52.5314	-1.74861	6.89e-08	1.72e-06	EPHX4	1	92029982	92063536	+	2251	protein_coding	epoxide hydrolase 4 [Source:HGNC Symbol;Acc:HGNC:23758]	-
ENSG00000126010	15.1752	8.54908	4.37067	50.7374	30.2543	62.568	9.36499	47.8532	-2.3404	6.93e-08	1.73e-06	GRPR	X	16123556	16153021	+	1929	protein_coding	gastrin releasing peptide receptor [Source:HGNC Symbol;Acc:HGNC:4609]	-
ENSG00000134070	674.974	654.901	855.231	348.085	386.581	427.704	728.369	387.456	0.910514	6.96e-08	1.74e-06	IRAK2	3	10164865	10243743	+	3483	protein_coding	interleukin 1 receptor associated kinase 2 [Source:HGNC Symbol;Acc:HGNC:6113]	-
ENSG00000272068	190.649	198.099	153.303	87.4156	64.4302	86.1332	180.683	79.3263	1.18618	6.97e-08	1.74e-06	AL365181.2	1	156637783	156641004	-	3222	lincRNA	novel transcript	-
ENSG00000058056	682.673	621.661	586.773	1041.66	1040.89	1111.02	630.369	1064.52	-0.75589	7.15e-08	1.78e-06	USP13	3	179652755	179789401	+	8440	protein_coding	ubiquitin specific peptidase 13 [Source:HGNC Symbol;Acc:HGNC:12611]	-
ENSG00000026950	97.5378	105.644	126.491	203.322	240.902	255.315	109.891	233.18	-1.08414	7.25e-08	1.81e-06	BTN3A1	6	26402237	26415216	+	5547	protein_coding	butyrophilin subfamily 3 member A1 [Source:HGNC Symbol;Acc:HGNC:1138]	-
ENSG00000162191	1270.08	1344.12	2143.87	842.638	659.823	781.127	1586.03	761.196	1.05903	7.28e-08	1.81e-06	UBXN1	11	62676498	62679117	-	2532	protein_coding	UBX domain protein 1 [Source:HGNC Symbol;Acc:HGNC:18402]	-
ENSG00000103549	1502.92	1718.33	2444.48	1022.11	933.844	990.805	1888.58	982.254	0.94312	7.41e-08	1.84e-06	RNF40	16	30761745	30776307	+	6523	protein_coding	ring finger protein 40 [Source:HGNC Symbol;Acc:HGNC:16867]	-
ENSG00000163655	2330.44	2283.99	1835.84	3591.7	3354	4125.92	2150.09	3690.54	-0.779456	7.43e-08	1.84e-06	GMPS	3	155870536	155944026	+	8885	protein_coding	guanine monophosphate synthase [Source:HGNC Symbol;Acc:HGNC:4378]	-
ENSG00000184060	49.7847	38.9332	54.6536	123.096	119.891	101.221	47.7905	114.736	-1.26034	7.43e-08	1.84e-06	ADAP2	17	30906344	30959322	+	3750	protein_coding	ArfGAP with dual PH domains 2 [Source:HGNC Symbol;Acc:HGNC:16487]	-
ENSG00000238105	1296.68	1252.89	1130.05	717.507	720.704	764.08	1226.54	734.097	0.740395	7.44e-08	1.84e-06	GOLGA2P5	12	100156357	100173659	-	10957	transcribed_unprocessed_pseudogene	GOLGA2 pseudogene 5 [Source:HGNC Symbol;Acc:HGNC:25315]	-
ENSG00000196967	790.678	806.494	543.784	342.595	333.126	397.896	713.652	357.872	0.99537	7.44e-08	1.84e-06	ZNF585A	19	37106734	37172741	-	10758	protein_coding	zinc finger protein 585A [Source:HGNC Symbol;Acc:HGNC:26305]	zf-C2H2
ENSG00000113212	32.6918	36.0804	64.0569	101.838	146.565	141.459	44.2763	129.954	-1.55023	7.48e-08	1.85e-06	PCDHB7	5	141172619	141176383	+	3765	protein_coding	protocadherin beta 7 [Source:HGNC Symbol;Acc:HGNC:8692]	-
ENSG00000243566	54.4	58.0665	62.7645	167.235	143.474	110.895	58.4103	140.535	-1.26436	7.52e-08	1.86e-06	UPK3B	7	76510428	76516521	+	2660	protein_coding	uroplakin 3B [Source:HGNC Symbol;Acc:HGNC:21444]	-
ENSG00000111907	779.282	822.609	729.422	1221.08	1314.97	1347.28	777.105	1294.45	-0.736151	7.53e-08	1.86e-06	TPD52L1	6	125119049	125264407	+	7595	protein_coding	tumor protein D52 like 1 [Source:HGNC Symbol;Acc:HGNC:12006]	-
ENSG00000133101	249.558	292.248	358.284	573.79	540.879	637.372	300.03	584.013	-0.96036	7.6e-08	1.88e-06	CCNA1	13	36431520	36442882	+	2400	protein_coding	cyclin A1 [Source:HGNC Symbol;Acc:HGNC:1577]	-
ENSG00000175048	157.797	135.118	150.836	57.405	75.8988	64.9383	147.917	66.0807	1.1611	7.61e-08	1.88e-06	ZDHHC14	6	157381133	157678146	+	11121	protein_coding	zinc finger DHHC-type containing 14 [Source:HGNC Symbol;Acc:HGNC:20341]	-
ENSG00000103423	1746.21	1976.43	2142.46	1185.3	1227.1	1061.16	1955.03	1157.85	0.755738	7.71e-08	1.9e-06	DNAJA3	16	4425805	4456775	+	7071	protein_coding	DnaJ heat shock protein family (Hsp40) member A3 [Source:HGNC Symbol;Acc:HGNC:11808]	-
ENSG00000179698	96.6359	111.434	104.476	50.627	35.4623	41.5266	104.182	42.5386	1.29011	7.74e-08	1.91e-06	WDR97	8	144107726	144118315	+	8967	protein_coding	WD repeat domain 97 [Source:HGNC Symbol;Acc:HGNC:26959]	-
ENSG00000231133	12.2423	10.4663	9.02189	5.55e-17	5.55e-17	5.55e-17	10.5768	5.55e-17	6.42379	8.01e-08	1.97e-06	HAR1B	20	63095493	63102319	-	896	lincRNA	highly accelerated region 1B [Source:HGNC Symbol;Acc:HGNC:33118]	-
ENSG00000091140	521.95	588.408	556.918	950.84	928.434	932.29	555.758	937.188	-0.753752	8.08e-08	1.99e-06	DLD	7	107890970	107931730	+	5299	protein_coding	dihydrolipoamide dehydrogenase [Source:HGNC Symbol;Acc:HGNC:2898]	-
ENSG00000144161	369.937	400.893	323.234	204.083	166.107	185.183	364.688	185.124	0.977632	8.21e-08	2.02e-06	ZC3H8	2	112211525	112255136	-	6600	protein_coding	zinc finger CCCH-type containing 8 [Source:HGNC Symbol;Acc:HGNC:30941]	-
ENSG00000198863	1308.79	1314.74	1376.46	715.469	824.5	849.187	1333.33	796.385	0.743398	8.23e-08	2.02e-06	RUNDC1	17	42980565	42993690	+	4757	protein_coding	RUN domain containing 1 [Source:HGNC Symbol;Acc:HGNC:25418]	-
ENSG00000180304	527.505	569.257	718.976	1101.02	1102.93	1022.81	605.246	1075.58	-0.829183	8.39e-08	2.06e-06	OAZ2	15	64687573	64703281	-	7671	protein_coding	ornithine decarboxylase antizyme 2 [Source:HGNC Symbol;Acc:HGNC:8096]	-
ENSG00000181035	295.538	364.625	433.69	165.397	192.632	166.08	364.617	174.703	1.06112	8.44e-08	2.07e-06	SLC25A42	19	19063999	19112888	+	4519	protein_coding	solute carrier family 25 member 42 [Source:HGNC Symbol;Acc:HGNC:28380]	-
ENSG00000169598	84.4226	81.7947	110.189	198.806	204.486	186.305	92.1355	196.532	-1.09116	8.51e-08	2.09e-06	DFFB	1	3857267	3885429	+	3870	protein_coding	DNA fragmentation factor subunit beta [Source:HGNC Symbol;Acc:HGNC:2773]	-
ENSG00000197780	880.779	770.139	793.991	449.547	427.372	511.775	814.97	462.898	0.815867	8.53e-08	2.09e-06	TAF13	1	109062486	109076002	-	1400	protein_coding	TATA-box binding protein associated factor 13 [Source:HGNC Symbol;Acc:HGNC:11546]	-
ENSG00000266916	119.147	134.251	140.003	51.9682	55.7207	65.8792	131.134	57.856	1.17885	8.54e-08	2.09e-06	ZNF793-AS1	19	37497159	37507046	-	1321	antisense	ZNF793 antisense RNA 1 (head to head) [Source:HGNC Symbol;Acc:HGNC:51303]	-
ENSG00000138778	1045.15	1114.08	620.856	1845.57	1804.43	2014.53	926.692	1888.18	-1.02687	8.55e-08	2.09e-06	CENPE	4	103105806	103198409	-	9444	protein_coding	centromere protein E [Source:HGNC Symbol;Acc:HGNC:1856]	-
ENSG00000164400	44.105	38.9577	52.857	14.0292	10.7764	14.8647	45.3066	13.2234	1.76819	8.76e-08	2.14e-06	CSF2	5	132073790	132076170	+	787	protein_coding	colony stimulating factor 2 [Source:HGNC Symbol;Acc:HGNC:2434]	-
ENSG00000183484	57.2036	65.7177	64.5351	126.516	140.251	141.509	62.4854	136.092	-1.12129	8.8e-08	2.15e-06	GPR132	14	105049389	105065445	-	4200	protein_coding	G protein-coupled receptor 132 [Source:HGNC Symbol;Acc:HGNC:17482]	-
ENSG00000234465	57.3341	44.6602	55.4731	17.2813	15.0403	18.0685	52.4892	16.7967	1.63746	8.87e-08	2.16e-06	PINLYP	19	43576800	43583964	+	3570	protein_coding	phospholipase A2 inhibitor and LY6/PLAUR domain containing [Source:HGNC Symbol;Acc:HGNC:44206]	-
ENSG00000166866	71.5001	50.3615	58.102	8.83543	25.4521	13.8891	59.9878	16.0589	1.89227	9.01e-08	2.2e-06	MYO1A	12	57028517	57051198	-	4438	protein_coding	myosin IA [Source:HGNC Symbol;Acc:HGNC:7595]	-
ENSG00000196756	574.447	526.287	879.155	321.954	306.289	307.588	659.963	311.943	1.08097	9.04e-08	2.2e-06	SNHG17	20	38420588	38435353	-	4186	processed_transcript	small nucleolar RNA host gene 17 [Source:HGNC Symbol;Acc:HGNC:48600]	-
ENSG00000158286	192.306	197.911	292.105	482.947	466.892	452.348	227.441	467.396	-1.03834	9.05e-08	2.2e-06	RNF207	1	6205475	6221299	+	6585	protein_coding	ring finger protein 207 [Source:HGNC Symbol;Acc:HGNC:32947]	-
ENSG00000103642	308.883	277.897	347.244	570.522	533.372	608.669	311.341	570.854	-0.874101	9.06e-08	2.2e-06	LACTB	15	63121800	63142061	+	3972	protein_coding	lactamase beta [Source:HGNC Symbol;Acc:HGNC:16468]	-
ENSG00000176809	367.251	341.821	267.714	158.853	153.185	168.102	325.595	160.047	1.02385	9.07e-08	2.2e-06	LRRC37A3	17	64854312	64919480	-	7641	protein_coding	leucine rich repeat containing 37 member A3 [Source:HGNC Symbol;Acc:HGNC:32427]	-
ENSG00000272808	91.0844	102.922	74.2763	38.797	33.216	29.874	89.4274	33.9624	1.39354	9.09e-08	2.21e-06	AC015712.6	15	100849831	100876836	+	8164	processed_transcript	novel transcript	-
ENSG00000134762	184.999	206.722	142.33	363.098	328.904	424.466	178.017	372.156	-1.06375	9.15e-08	2.22e-06	DSC3	18	30990008	31042815	-	7056	protein_coding	desmocollin 3 [Source:HGNC Symbol;Acc:HGNC:3037]	-
ENSG00000107099	11.2558	10.4489	12.758	40.047	34.4181	55.1519	11.4876	43.2057	-1.89851	9.19e-08	2.23e-06	DOCK8	9	214854	465259	+	13784	protein_coding	dedicator of cytokinesis 8 [Source:HGNC Symbol;Acc:HGNC:19191]	-
ENSG00000171408	249.954	218.046	160.443	425.753	400.595	469.23	209.481	431.859	-1.04363	9.33e-08	2.26e-06	PDE7B	6	135851696	136195574	+	5946	protein_coding	phosphodiesterase 7B [Source:HGNC Symbol;Acc:HGNC:8792]	-
ENSG00000177150	1351.18	1301.48	1064.52	746.592	714.269	706.691	1239.06	722.517	0.777975	9.44e-08	2.29e-06	FAM210A	18	13663347	13726663	-	4681	protein_coding	family with sequence similarity 210 member A [Source:HGNC Symbol;Acc:HGNC:28346]	-
ENSG00000113615	1585.04	1555.75	992.513	647.353	670.406	779.948	1377.77	699.236	0.978256	9.63e-08	2.33e-06	SEC24A	5	134648789	134727823	+	7201	protein_coding	SEC24 homolog A, COPII coat complex component [Source:HGNC Symbol;Acc:HGNC:10703]	-
ENSG00000122641	449.665	528.481	445.97	250.573	178.043	268.016	474.705	232.211	1.03113	9.68e-08	2.34e-06	INHBA	7	41667168	41705834	-	8302	protein_coding	inhibin subunit beta A [Source:HGNC Symbol;Acc:HGNC:6066]	-
ENSG00000156860	1937.63	1824.81	3545.03	1177.56	1111.44	837.809	2435.82	1042.27	1.2246	9.89e-08	2.39e-06	FBRS	16	30658431	30670814	+	7218	protein_coding	fibrosin [Source:HGNC Symbol;Acc:HGNC:20442]	-
ENSG00000010030	87.5331	66.6157	53.3328	15.2777	20.368	27.5337	69.1605	21.0598	1.70897	9.94e-08	2.4e-06	ETV7	6	36354091	36387800	-	2374	protein_coding	ETS variant 7 [Source:HGNC Symbol;Acc:HGNC:18160]	ETS
ENSG00000188211	430.99	440.842	376.866	238.699	215.285	213.962	416.232	222.648	0.902217	1.04e-07	2.51e-06	NCR3LG1	11	17351726	17377341	+	6438	protein_coding	natural killer cell cytotoxicity receptor 3 ligand 1 [Source:HGNC Symbol;Acc:HGNC:42400]	-
ENSG00000134779	1763.21	1897.45	1767.02	2768.36	2893.4	2985.16	1809.22	2882.31	-0.671839	1.04e-07	2.51e-06	TPGS2	18	36777647	36829216	-	10571	protein_coding	tubulin polyglutamylase complex subunit 2 [Source:HGNC Symbol;Acc:HGNC:24561]	-
ENSG00000129657	4354.57	4485.98	4540.8	2974.59	2804.54	2708.56	4460.45	2829.23	0.656774	1.04e-07	2.51e-06	SEC14L1	17	77088749	77217101	+	10356	protein_coding	SEC14 like lipid binding 1 [Source:HGNC Symbol;Acc:HGNC:10698]	-
ENSG00000171223	476.612	568.205	1006.63	1528.97	1579.47	1560.18	683.815	1556.21	-1.18615	1.05e-07	2.51e-06	JUNB	19	12791496	12793315	+	1820	protein_coding	JunB proto-oncogene, AP-1 transcription factor subunit [Source:HGNC Symbol;Acc:HGNC:6205]	TF_bZIP
ENSG00000143751	909.684	1052.05	1017.58	574.861	539.805	629.932	993.104	581.533	0.771951	1.05e-07	2.51e-06	SDE2	1	225982702	225999331	-	3975	protein_coding	SDE2 telomere maintenance homolog [Source:HGNC Symbol;Acc:HGNC:26643]	-
ENSG00000105656	581.99	573.013	789.9	327.378	371.379	266.264	648.301	321.674	1.01096	1.06e-07	2.54e-06	ELL	19	18442663	18522127	-	4929	protein_coding	elongation factor for RNA polymerase II [Source:HGNC Symbol;Acc:HGNC:23114]	-
ENSG00000122566	8034.08	8011.32	9019	13200.7	12525.6	13868.1	8354.8	13198.2	-0.659638	1.06e-07	2.55e-06	HNRNPA2B1	7	26173057	26201529	-	9267	protein_coding	heterogeneous nuclear ribonucleoprotein A2/B1 [Source:HGNC Symbol;Acc:HGNC:5033]	-
ENSG00000249348	110.006	101.927	68.7057	23.9395	28.9668	41.3234	93.5463	31.4099	1.5701	1.07e-07	2.57e-06	UGDH-AS1	4	39528019	39594707	+	2787	antisense	UGDH antisense RNA 1 [Source:HGNC Symbol;Acc:HGNC:40601]	-
ENSG00000136143	627.307	571.224	501.293	926.094	970.193	1034.37	566.608	976.887	-0.785843	1.08e-07	2.58e-06	SUCLA2	13	47745736	48037968	-	8928	protein_coding	succinate-CoA ligase ADP-forming beta subunit [Source:HGNC Symbol;Acc:HGNC:11448]	-
ENSG00000165724	920.032	897.679	1139.57	598.499	509.84	565.103	985.76	557.814	0.821464	1.09e-07	2.62e-06	ZMYND19	9	137582079	137590490	-	2372	protein_coding	zinc finger MYND-type containing 19 [Source:HGNC Symbol;Acc:HGNC:21146]	-
ENSG00000185129	2453.41	2356.3	2112.14	1428.44	1385.7	1449.48	2307.28	1421.21	0.698999	1.1e-07	2.62e-06	PURA	5	140107777	140125619	+	12185	protein_coding	purine rich element binding protein A [Source:HGNC Symbol;Acc:HGNC:9701]	Others
ENSG00000148926	463.79	444.543	507.078	265.777	266.607	244.844	471.804	259.076	0.864695	1.1e-07	2.64e-06	ADM	11	10304680	10307397	+	2718	protein_coding	adrenomedullin [Source:HGNC Symbol;Acc:HGNC:259]	-
ENSG00000172000	86.339	96.2	87.1705	25.037	44.7539	30.9146	89.9032	33.5685	1.41767	1.11e-07	2.66e-06	ZNF556	19	2867335	2883445	+	6574	protein_coding	zinc finger protein 556 [Source:HGNC Symbol;Acc:HGNC:25669]	zf-C2H2
ENSG00000108840	474.888	552.15	676.28	288.541	305.153	293.745	567.773	295.813	0.940501	1.12e-07	2.67e-06	HDAC5	17	44076746	44123702	-	7618	protein_coding	histone deacetylase 5 [Source:HGNC Symbol;Acc:HGNC:14068]	-
ENSG00000026652	1967.94	1845.95	1984.25	1189.68	1194	1223.86	1932.71	1202.51	0.684547	1.15e-07	2.74e-06	AGPAT4	6	161129979	161274061	-	8769	protein_coding	1-acylglycerol-3-phosphate O-acyltransferase 4 [Source:HGNC Symbol;Acc:HGNC:20885]	-
ENSG00000254860	45.0611	49.5538	40.7811	6.60731	19.0294	6.48731	45.132	10.708	2.06159	1.15e-07	2.75e-06	TMEM9B-AS1	11	8964675	8977527	+	1162	antisense	TMEM9B antisense RNA 1 [Source:HGNC Symbol;Acc:HGNC:19230]	-
ENSG00000186314	50.5933	69.6053	56.2723	127.552	141.279	127.749	58.8236	132.193	-1.16675	1.16e-07	2.77e-06	PRELID2	5	145471799	145835369	-	5375	protein_coding	PRELI domain containing 2 [Source:HGNC Symbol;Acc:HGNC:28306]	-
ENSG00000248124	274.111	339.091	241.411	142.571	142.372	122.492	284.871	135.812	1.0679	1.17e-07	2.78e-06	RRN3P1	16	21796106	21820410	-	5253	transcribed_unprocessed_pseudogene	RRN3 homolog, RNA polymerase I transcription factor pseudogene 1 [Source:HGNC Symbol;Acc:HGNC:30548]	-
ENSG00000132005	545.38	530.167	735.386	319.713	328.601	235.43	603.645	294.581	1.03491	1.17e-07	2.79e-06	RFX1	19	13961538	14007039	-	5465	protein_coding	regulatory factor X1 [Source:HGNC Symbol;Acc:HGNC:9982]	RFX
ENSG00000197256	2831.62	2830.33	3432.63	5071.92	5100.35	4658.28	3031.53	4943.52	-0.705418	1.18e-07	2.81e-06	KANK2	19	11164267	11197791	-	7638	protein_coding	KN motif and ankyrin repeat domains 2 [Source:HGNC Symbol;Acc:HGNC:29300]	-
ENSG00000170017	10232.2	10397.3	7836.55	15089.6	15420.1	17982.4	9488.66	16164	-0.768518	1.19e-07	2.82e-06	ALCAM	3	105366909	105576900	+	7179	protein_coding	activated leukocyte cell adhesion molecule [Source:HGNC Symbol;Acc:HGNC:400]	-
ENSG00000213801	14.8536	33.4707	23.6035	66.021	84.4554	69.2272	23.9759	73.2345	-1.6065	1.19e-07	2.82e-06	ZNF321P	19	52927135	52942601	-	2341	transcribed_processed_pseudogene	zinc finger protein 321, pseudogene [Source:HGNC Symbol;Acc:HGNC:13827]	-
ENSG00000161526	2242.99	2182.01	2444.94	1379.88	1406.03	1475	2289.98	1420.3	0.689126	1.19e-07	2.83e-06	SAP30BP	17	75667116	75708062	+	8268	protein_coding	SAP30 binding protein [Source:HGNC Symbol;Acc:HGNC:30785]	-
ENSG00000112992	298.467	319.86	362.679	605.045	590.026	561.976	327.002	585.683	-0.84034	1.19e-07	2.83e-06	NNT	5	43602692	43707405	+	8245	protein_coding	nicotinamide nucleotide transhydrogenase [Source:HGNC Symbol;Acc:HGNC:7863]	-
ENSG00000134326	25.3728	27.6628	18.9291	77.6406	63.238	60.7447	23.9882	67.2078	-1.4822	1.21e-07	2.87e-06	CMPK2	2	6840570	6866635	-	4302	protein_coding	cytidine/uridine monophosphate kinase 2 [Source:HGNC Symbol;Acc:HGNC:27015]	-
ENSG00000167281	19.7082	16.1215	23.7383	2.17928	2.15836	3.17802	19.856	2.50522	2.92889	1.22e-07	2.88e-06	RBFOX3	17	79089345	79516148	-	9873	protein_coding	RNA binding fox-1 homolog 3 [Source:HGNC Symbol;Acc:HGNC:27097]	-
ENSG00000158825	872.074	945.311	1190.5	1799.03	1848.19	1610.31	1002.63	1752.51	-0.805419	1.22e-07	2.89e-06	CDA	1	20588948	20618908	+	963	protein_coding	cytidine deaminase [Source:HGNC Symbol;Acc:HGNC:1712]	-
ENSG00000142669	1113.38	1266.2	1412.96	2055.21	2297.9	2023.2	1264.18	2125.43	-0.749424	1.23e-07	2.9e-06	SH3BGRL3	1	26279176	26281522	+	1786	protein_coding	SH3 domain binding glutamate rich protein like 3 [Source:HGNC Symbol;Acc:HGNC:15568]	-
ENSG00000233930	16.9341	12.3231	16.3854	0.0198733	3.14022	0.0160347	15.2142	1.05871	3.68103	1.23e-07	2.9e-06	KRTAP5-AS1	11	1571353	1599184	+	2931	antisense	KRTAP5-1/KRTAP5-2 antisense RNA 1 [Source:HGNC Symbol;Acc:HGNC:27877]	-
ENSG00000171084	120.236	126.709	91.4976	53.8588	42.8755	38.4167	112.814	45.0503	1.32197	1.24e-07	2.94e-06	FAM86JP	3	125916620	125930024	+	2519	transcribed_unprocessed_pseudogene	family with sequence similarity 86 member J, pseudogene [Source:HGNC Symbol;Acc:HGNC:44097]	-
ENSG00000103227	84.3979	94.2414	106.452	33.5631	46.9188	28.8633	95.0304	36.4484	1.37987	1.25e-07	2.96e-06	LMF1	16	853634	981318	-	8233	protein_coding	lipase maturation factor 1 [Source:HGNC Symbol;Acc:HGNC:14154]	-
ENSG00000176890	584.907	615.041	585.048	945.53	978.764	1040.77	594.999	988.354	-0.732059	1.26e-07	2.97e-06	TYMS	18	657604	673578	+	2470	protein_coding	thymidylate synthetase [Source:HGNC Symbol;Acc:HGNC:12441]	-
ENSG00000234616	253.364	259.816	351.969	560.767	554.689	536.416	288.383	550.624	-0.932419	1.28e-07	3.01e-06	JRK	8	142657460	142681968	-	11229	protein_coding	Jrk helix-turn-helix protein [Source:HGNC Symbol;Acc:HGNC:6199]	-
ENSG00000174989	1039.37	1040.58	995.676	629.92	643.522	582.22	1025.21	618.554	0.728848	1.28e-07	3.01e-06	FBXW8	12	116910956	117031148	+	5169	protein_coding	F-box and WD repeat domain containing 8 [Source:HGNC Symbol;Acc:HGNC:13597]	-
ENSG00000162599	611.313	607.463	479.425	1000.54	935.985	1014.19	566.067	983.571	-0.797104	1.28e-07	3.02e-06	NFIA	1	60865259	61462793	+	10872	protein_coding	nuclear factor I A [Source:HGNC Symbol;Acc:HGNC:7784]	CTF/NFI
ENSG00000115307	2275.91	2144.89	2241.32	1418.7	1357.86	1399.48	2220.71	1392.01	0.673824	1.3e-07	3.04e-06	AUP1	2	74526645	74529939	-	2634	protein_coding	AUP1, lipid droplet regulating VLDL assembly factor [Source:HGNC Symbol;Acc:HGNC:891]	-
ENSG00000087842	527.679	432.072	590.788	869.911	932.684	956.709	516.846	919.768	-0.831165	1.31e-07	3.07e-06	PIR	X	15384799	15493564	-	2512	protein_coding	pirin [Source:HGNC Symbol;Acc:HGNC:30048]	-
ENSG00000171631	25.2618	19.8557	44.9353	93.9572	79.3606	95.7254	30.0176	89.6811	-1.57385	1.32e-07	3.1e-06	P2RY6	11	73264505	73298617	+	3976	protein_coding	pyrimidinergic receptor P2Y6 [Source:HGNC Symbol;Acc:HGNC:8543]	-
ENSG00000121073	1561.41	1473.71	1552.68	903.39	964.799	966.31	1529.26	944.833	0.694649	1.33e-07	3.11e-06	SLC35B1	17	49700934	49709014	-	5928	protein_coding	solute carrier family 35 member B1 [Source:HGNC Symbol;Acc:HGNC:20798]	-
ENSG00000116786	4027.73	4007.95	5517.86	2716.34	2688.81	2303.16	4517.84	2569.44	0.814198	1.34e-07	3.13e-06	PLEKHM2	1	15684332	15734769	+	4122	protein_coding	pleckstrin homology and RUN domain containing M2 [Source:HGNC Symbol;Acc:HGNC:29131]	-
ENSG00000246228	32.79	32.3073	45.6387	92.9088	91.0279	89.4188	36.912	91.1185	-1.29945	1.37e-07	3.22e-06	CASC8	8	127289817	127482139	-	2342	antisense	cancer susceptibility 8 [Source:HGNC Symbol;Acc:HGNC:45129]	-
ENSG00000250067	429.852	386.323	677.507	241.909	206.757	215.014	497.894	221.227	1.17003	1.38e-07	3.22e-06	YJEFN3	19	19528861	19537581	+	2959	protein_coding	YjeF N-terminal domain containing 3 [Source:HGNC Symbol;Acc:HGNC:24785]	-
ENSG00000171262	713.54	766.44	689.474	1159.47	1136.25	1332.3	723.152	1209.34	-0.74183	1.38e-07	3.22e-06	FAM98B	15	38454127	38487710	+	6851	protein_coding	family with sequence similarity 98 member B [Source:HGNC Symbol;Acc:HGNC:26773]	-
ENSG00000148358	3667.28	3671.01	4023.94	2356.65	2425.44	2423.28	3787.41	2401.79	0.657099	1.39e-07	3.26e-06	GPR107	9	130053426	130140169	+	9139	protein_coding	G protein-coupled receptor 107 [Source:HGNC Symbol;Acc:HGNC:17830]	-
ENSG00000145780	1576.47	1565.19	1329.87	784.609	816.061	992.751	1490.51	864.474	0.785735	1.4e-07	3.27e-06	FEM1C	5	115520908	115544894	-	5816	protein_coding	fem-1 homolog C [Source:HGNC Symbol;Acc:HGNC:16933]	-
ENSG00000171928	858.17	894.969	772.084	460.338	407.1	541.513	841.741	469.65	0.841525	1.42e-07	3.3e-06	TVP23B	17	18780995	18806714	+	5862	protein_coding	trans-golgi network vesicle protein 23 homolog B [Source:HGNC Symbol;Acc:HGNC:20399]	-
ENSG00000177992	0	3.83618	3.68078	21.5748	16.1558	22.3046	2.50565	20.0117	-2.9468	1.44e-07	3.36e-06	SPATA31E1	9	87882826	87888899	+	4478	protein_coding	SPATA31 subfamily E member 1 [Source:HGNC Symbol;Acc:HGNC:26672]	-
ENSG00000117751	1621.42	1684.14	1767.14	1080.46	970.278	1069.53	1690.9	1040.09	0.701056	1.45e-07	3.37e-06	PPP1R8	1	27830778	27851676	+	2819	protein_coding	protein phosphatase 1 regulatory subunit 8 [Source:HGNC Symbol;Acc:HGNC:9296]	-
ENSG00000165802	1521.78	1575.51	2188.17	980.024	1038.62	898.324	1761.82	972.322	0.857572	1.45e-07	3.38e-06	NSMF	9	137447573	137459334	-	4912	protein_coding	NMDA receptor synaptonuclear signaling and neuronal migration factor [Source:HGNC Symbol;Acc:HGNC:29843]	-
ENSG00000283265	15.9589	10.38	21.0722	42.3249	57.7542	58.4588	15.8037	52.8459	-1.73175	1.48e-07	3.43e-06	AL356234.3	6	137693068	137700415	+	1160	lincRNA	novel transcript	-
ENSG00000038219	3163.24	3222.74	2364.52	1684.55	1630.95	1782.55	2916.83	1699.35	0.779325	1.49e-07	3.47e-06	BOD1L1	4	13568738	13627723	-	15860	protein_coding	biorientation of chromosomes in cell division 1 like 1 [Source:HGNC Symbol;Acc:HGNC:31792]	-
ENSG00000244462	1145.46	1179.6	1079.22	1895.19	1699.54	1945.37	1134.76	1846.7	-0.702539	1.5e-07	3.49e-06	RBM12	20	35648925	35664956	-	6702	protein_coding	RNA binding motif protein 12 [Source:HGNC Symbol;Acc:HGNC:9898]	-
ENSG00000134291	1109.82	1055.79	1027.46	1747.18	1624.54	1788.95	1064.36	1720.22	-0.692561	1.54e-07	3.57e-06	TMEM106C	12	47963569	47968878	+	3475	protein_coding	transmembrane protein 106C [Source:HGNC Symbol;Acc:HGNC:28775]	-
ENSG00000163719	578.17	640.652	840.79	375.97	352.347	358.668	686.538	362.328	0.92199	1.54e-07	3.57e-06	MTMR14	3	9649433	9702393	+	6019	protein_coding	myotubularin related protein 14 [Source:HGNC Symbol;Acc:HGNC:26190]	-
ENSG00000145868	1088.22	1131.09	930.11	599.75	632.845	632.145	1049.81	621.58	0.755895	1.54e-07	3.57e-06	FBXO38	5	148383935	148442836	+	8722	protein_coding	F-box protein 38 [Source:HGNC Symbol;Acc:HGNC:28844]	-
ENSG00000182504	511.693	594.217	430.356	961.612	823.636	1002.42	512.089	929.223	-0.859674	1.57e-07	3.63e-06	CEP97	3	101723925	101770562	+	9550	protein_coding	centrosomal protein 97 [Source:HGNC Symbol;Acc:HGNC:26244]	-
ENSG00000168256	1495.52	1552.69	2012.73	999.445	990.506	933.401	1686.98	974.451	0.791805	1.58e-07	3.65e-06	NKIRAS2	17	42011382	42025644	+	5566	protein_coding	NFKB inhibitor interacting Ras like 2 [Source:HGNC Symbol;Acc:HGNC:17898]	-
ENSG00000163281	247.892	276.211	200.506	433.384	462.601	485.234	241.537	460.406	-0.930662	1.58e-07	3.65e-06	GNPDA2	4	44682200	44726595	-	7150	protein_coding	glucosamine-6-phosphate deaminase 2 [Source:HGNC Symbol;Acc:HGNC:21526]	-
ENSG00000131773	403.699	420.816	409.727	218.326	223.829	239.399	411.414	227.185	0.856357	1.59e-07	3.68e-06	KHDRBS3	8	135457457	135656722	+	8645	protein_coding	KH RNA binding domain containing, signal transduction associated 3 [Source:HGNC Symbol;Acc:HGNC:18117]	-
ENSG00000272070	22.6311	11.3166	20.0465	57.2422	50.4089	58.4958	17.9981	55.3823	-1.61352	1.6e-07	3.68e-06	AC005618.1	5	141326210	141329357	+	3148	lincRNA	novel transcript	-
ENSG00000164061	314.431	328.409	387.243	197.562	158.598	168.196	343.361	174.785	0.97393	1.61e-07	3.72e-06	BSN	3	49554489	49671545	+	16225	protein_coding	bassoon presynaptic cytomatrix protein [Source:HGNC Symbol;Acc:HGNC:1117]	-
ENSG00000113504	812.009	761.47	1161.6	478.643	508.536	418.382	911.693	468.52	0.960406	1.62e-07	3.73e-06	SLC12A7	5	1050376	1112035	-	5984	protein_coding	solute carrier family 12 member 7 [Source:HGNC Symbol;Acc:HGNC:10915]	-
ENSG00000205918	96.6488	108.57	102.655	30.4737	48.0807	46.7517	102.625	41.7687	1.29404	1.62e-07	3.74e-06	PDPK2P	16	2616121	2643296	-	4426	transcribed_unprocessed_pseudogene	3-phosphoinositide dependent protein kinase 2, pseudogene [Source:HGNC Symbol;Acc:HGNC:49897]	-
ENSG00000066583	273.187	292.309	274.332	453.981	544.955	519.324	279.943	506.087	-0.854032	1.63e-07	3.75e-06	ISOC1	5	129094751	129114028	+	1940	protein_coding	isochorismatase domain containing 1 [Source:HGNC Symbol;Acc:HGNC:24254]	-
ENSG00000186976	66.6801	69.5403	58.0185	20.6099	24.612	25.5077	64.7463	23.5765	1.45244	1.68e-07	3.85e-06	EFCAB6	22	43528744	43812337	-	8557	protein_coding	EF-hand calcium binding domain 6 [Source:HGNC Symbol;Acc:HGNC:24204]	-
ENSG00000060982	291.156	282.803	225.968	456.118	508.628	534.169	266.642	499.639	-0.905942	1.7e-07	3.9e-06	BCAT1	12	24810022	24949459	-	11775	protein_coding	branched chain amino acid transaminase 1 [Source:HGNC Symbol;Acc:HGNC:976]	-
ENSG00000174844	33.7825	39.0905	30.789	11.7827	5.44263	8.52088	34.554	8.58205	1.9945	1.7e-07	3.9e-06	DNAH12	3	57293699	57544344	-	13275	protein_coding	dynein axonemal heavy chain 12 [Source:HGNC Symbol;Acc:HGNC:2943]	-
ENSG00000154114	1353.06	1283.37	1073.62	693.761	681.136	790.616	1236.69	721.838	0.776537	1.71e-07	3.92e-06	TBCEL	11	121024072	121090775	+	7020	protein_coding	tubulin folding cofactor E like [Source:HGNC Symbol;Acc:HGNC:28115]	-
ENSG00000224165	29.0352	32.3574	37.3582	6.49968	11.6285	2.23258	32.9169	6.78693	2.25681	1.72e-07	3.95e-06	DNAJC27-AS1	2	24971390	25039694	+	5651	antisense	DNAJC27 antisense RNA 1 [Source:HGNC Symbol;Acc:HGNC:42943]	-
ENSG00000173281	1266.57	1336.71	1177.31	747.746	702.575	822.556	1260.2	757.626	0.733937	1.73e-07	3.96e-06	PPP1R3B	8	9136255	9151574	-	5776	protein_coding	protein phosphatase 1 regulatory subunit 3B [Source:HGNC Symbol;Acc:HGNC:14942]	-
ENSG00000138623	424.299	423.589	516.273	853.518	837.342	722.754	454.72	804.538	-0.822771	1.73e-07	3.97e-06	SEMA7A	15	74409289	74433958	-	3800	protein_coding	semaphorin 7A (John Milton Hagen blood group) [Source:HGNC Symbol;Acc:HGNC:10741]	-
ENSG00000213199	185.999	143.635	178.143	60.6873	91.8456	66.0662	169.259	72.8664	1.21461	1.74e-07	3.99e-06	ASIC3	7	151048292	151052756	+	2748	protein_coding	acid sensing ion channel subunit 3 [Source:HGNC Symbol;Acc:HGNC:101]	-
ENSG00000143669	1402.81	1391.94	1086.29	681.938	722.854	817.212	1293.68	740.668	0.804369	1.74e-07	3.99e-06	LYST	1	235661041	235883640	-	19614	protein_coding	lysosomal trafficking regulator [Source:HGNC Symbol;Acc:HGNC:1968]	-
ENSG00000109111	4531.02	4858.22	5197.76	3137.81	3008.02	3132.06	4862.33	3092.63	0.652813	1.75e-07	4.01e-06	SUPT6H	17	28662091	28702684	+	10620	protein_coding	SPT6 homolog, histone chaperone [Source:HGNC Symbol;Acc:HGNC:11470]	-
ENSG00000157064	154.816	194.322	164.374	325.246	328.741	323.544	171.171	325.843	-0.928394	1.78e-07	4.07e-06	NMNAT2	1	183248237	183418602	-	7165	protein_coding	nicotinamide nucleotide adenylyltransferase 2 [Source:HGNC Symbol;Acc:HGNC:16789]	-
ENSG00000186496	123.907	149.605	106.978	49.7586	44.0377	63.6971	126.83	52.4978	1.2702	1.78e-07	4.07e-06	ZNF396	18	35366697	35377337	-	6077	protein_coding	zinc finger protein 396 [Source:HGNC Symbol;Acc:HGNC:18824]	zf-C2H2
ENSG00000135845	218.723	252.385	207	435.423	380.295	462.845	226.036	426.187	-0.914758	1.8e-07	4.1e-06	PIGC	1	172370189	172444086	-	5225	protein_coding	phosphatidylinositol glycan anchor biosynthesis class C [Source:HGNC Symbol;Acc:HGNC:8960]	-
ENSG00000164066	353.074	353.243	305.095	175.08	188.41	173.51	337.138	179	0.912818	1.83e-07	4.17e-06	INTU	4	127623271	127726737	+	16066	protein_coding	inturned planar cell polarity protein [Source:HGNC Symbol;Acc:HGNC:29239]	-
ENSG00000112769	28.2274	24.7468	21.7069	62.8276	61.1958	96.5736	24.8937	73.5323	-1.55811	1.84e-07	4.18e-06	LAMA4	6	112108760	112254939	-	11575	protein_coding	laminin subunit alpha 4 [Source:HGNC Symbol;Acc:HGNC:6484]	-
ENSG00000157657	995.168	1059.62	1078.46	1746.06	1655.54	1635.78	1044.42	1679.13	-0.684902	1.86e-07	4.22e-06	ZNF618	9	113876282	114056591	+	10384	protein_coding	zinc finger protein 618 [Source:HGNC Symbol;Acc:HGNC:29416]	zf-C2H2
ENSG00000145242	2.82115	1.88744	2.72831	12.1053	26.6427	24.411	2.47897	21.053	-3.02013	1.86e-07	4.23e-06	EPHA5	4	65319563	65670495	-	9833	protein_coding	EPH receptor A5 [Source:HGNC Symbol;Acc:HGNC:3389]	-
ENSG00000138794	137.144	129.482	117.071	263.575	230.334	256.459	127.899	250.123	-0.967074	1.86e-07	4.23e-06	CASP6	4	109688622	109703583	-	1943	protein_coding	caspase 6 [Source:HGNC Symbol;Acc:HGNC:1507]	-
ENSG00000156042	355.341	241.762	173.93	74.7884	91.0576	115.785	257.011	93.8771	1.45162	1.87e-07	4.24e-06	CFAP70	10	73253759	73358859	-	7428	protein_coding	cilia and flagella associated protein 70 [Source:HGNC Symbol;Acc:HGNC:30726]	-
ENSG00000145416	59.145	69.601	48.8621	147.948	153.013	114.053	59.2027	138.338	-1.22321	1.89e-07	4.29e-06	2020-03-01	4	163524298	164384050	-	10421	protein_coding	membrane associated ring-CH-type finger 1 [Source:HGNC Symbol;Acc:HGNC:26077]	-
ENSG00000137404	310.791	276.958	327.183	545.666	510.879	577.814	304.977	544.786	-0.836522	1.89e-07	4.29e-06	NRM	6	30688047	30691420	-	2045	protein_coding	nurim [Source:HGNC Symbol;Acc:HGNC:8003]	-
ENSG00000075413	3802.58	3811.04	3287.74	2143.84	2181.34	2433.82	3633.79	2253	0.68956	1.9e-07	4.3e-06	MARK3	14	103385392	103503831	+	8891	protein_coding	microtubule affinity regulating kinase 3 [Source:HGNC Symbol;Acc:HGNC:6897]	-
ENSG00000197119	868.314	771.884	1367.11	513.164	477.62	465.131	1002.43	485.305	1.04647	1.91e-07	4.31e-06	SLC25A29	14	100291111	100306547	-	7451	protein_coding	solute carrier family 25 member 29 [Source:HGNC Symbol;Acc:HGNC:20116]	-
ENSG00000159753	153.782	150.253	265.029	67.0124	84.3737	52.3338	189.688	67.9066	1.48036	1.91e-07	4.32e-06	CARMIL2	16	67644919	67657569	+	7699	protein_coding	capping protein regulator and myosin 1 linker 2 [Source:HGNC Symbol;Acc:HGNC:27089]	-
ENSG00000198121	295.803	256.014	293.514	480.916	496.9	542.681	281.777	506.833	-0.846526	1.94e-07	4.38e-06	LPAR1	9	110873263	111038458	-	4159	protein_coding	lysophosphatidic acid receptor 1 [Source:HGNC Symbol;Acc:HGNC:3166]	-
ENSG00000143256	663.602	742.521	975.262	389.11	445.398	430.998	793.795	421.835	0.912005	1.94e-07	4.38e-06	PFDN2	1	161100556	161118111	-	677	protein_coding	prefoldin subunit 2 [Source:HGNC Symbol;Acc:HGNC:8867]	-
ENSG00000242802	607.324	569.156	883.61	347.872	373.57	281.149	686.697	334.197	1.03886	1.94e-07	4.38e-06	AP5Z1	7	4775615	4794395	+	8396	protein_coding	adaptor related protein complex 5 subunit zeta 1 [Source:HGNC Symbol;Acc:HGNC:22197]	-
ENSG00000178623	38.4068	39.9336	53.8206	12.8656	13.8031	2.27627	44.0537	9.64831	2.17551	1.94e-07	4.39e-06	GPR35	2	240605431	240631259	+	5089	protein_coding	G protein-coupled receptor 35 [Source:HGNC Symbol;Acc:HGNC:4492]	-
ENSG00000245532	17865.6	14616.6	10467.5	7839.15	8011.95	7325.26	14316.6	7725.45	0.889976	1.97e-07	4.44e-06	NEAT1	11	65422774	65445540	+	22767	lincRNA	nuclear paraspeckle assembly transcript 1 [Source:HGNC Symbol;Acc:HGNC:30815]	-
ENSG00000197608	1523.97	1459.53	1123.51	795.258	764.628	810.926	1369	790.271	0.792525	1.97e-07	4.44e-06	ZNF841	19	52064466	52095765	-	4287	protein_coding	zinc finger protein 841 [Source:HGNC Symbol;Acc:HGNC:27611]	zf-C2H2
ENSG00000128346	99.4315	97.9784	132.017	33.6584	55.4393	36.2752	109.809	41.791	1.39127	1.98e-07	4.46e-06	C22orf23	22	37943050	37953669	-	2299	protein_coding	chromosome 22 open reading frame 23 [Source:HGNC Symbol;Acc:HGNC:18589]	-
ENSG00000168288	849.705	792.031	887.712	1363.63	1313.98	1445.18	843.149	1374.27	-0.704637	1.98e-07	4.46e-06	MMADHC	2	149569634	149587816	-	2191	protein_coding	methylmalonic aciduria and homocystinuria, cblD type [Source:HGNC Symbol;Acc:HGNC:25221]	-
ENSG00000115423	53.4307	65.7437	60.8794	19.5057	24.5616	20.2506	60.0179	21.4393	1.48008	1.99e-07	4.48e-06	DNAH6	2	84516455	84819589	+	13514	protein_coding	dynein axonemal heavy chain 6 [Source:HGNC Symbol;Acc:HGNC:2951]	-
ENSG00000085465	283.657	279.972	207.738	117.817	107.212	138.214	257.122	121.081	1.08546	2.02e-07	4.53e-06	OVGP1	1	111414314	111427777	-	2567	protein_coding	oviductal glycoprotein 1 [Source:HGNC Symbol;Acc:HGNC:8524]	-
ENSG00000253661	13.1646	10.4378	12.7337	36.865	37.5797	55.1518	12.112	43.1988	-1.82296	2.02e-07	4.54e-06	ZFHX4-AS1	8	76491200	76683278	-	2251	antisense	ZFHX4 antisense RNA 1 [Source:HGNC Symbol;Acc:HGNC:44165]	-
ENSG00000285698	11.2957	8.53769	9.9876	5.55e-17	5.55e-17	5.55e-17	9.94033	5.55e-17	6.33578	2.04e-07	4.57e-06	AL049825.1	1	115270767	115283763	-	1354	lincRNA		-
ENSG00000198420	391.449	431.303	422.484	758.425	683.254	692.861	415.079	711.514	-0.77727	2.04e-07	4.57e-06	TCAF1	7	143851375	143902198	-	6310	protein_coding	TRPM8 channel associated factor 1 [Source:HGNC Symbol;Acc:HGNC:22201]	-
ENSG00000115233	1608.31	1527.95	1727.21	2451.8	2646.01	2691.43	1621.16	2596.41	-0.679404	2.04e-07	4.57e-06	PSMD14	2	161308038	161411717	+	7698	protein_coding	proteasome 26S subunit, non-ATPase 14 [Source:HGNC Symbol;Acc:HGNC:16889]	-
ENSG00000283445	95.7984	91.3862	88.9833	177.295	175.706	213.772	92.056	188.924	-1.03627	2.06e-07	4.6e-06	AL136985.3	1	58715609	58771295	+	4739	lincRNA	novel transcript	-
ENSG00000269404	38.6273	23.6997	30.8767	9.61637	4.34708	5.35489	31.0679	6.43945	2.25001	2.1e-07	4.7e-06	SPIB	19	50418938	50431313	+	4281	protein_coding	Spi-B transcription factor [Source:HGNC Symbol;Acc:HGNC:11242]	ETS
ENSG00000141034	492.196	406.494	348.591	215.016	222.683	201.209	415.76	212.969	0.964629	2.14e-07	4.78e-06	GID4	17	18039292	18068404	+	5210	protein_coding	GID complex subunit 4 homolog [Source:HGNC Symbol;Acc:HGNC:28453]	-
ENSG00000132326	795.101	860.593	1044.18	487.391	495.843	549.061	899.958	510.765	0.817143	2.14e-07	4.78e-06	PER2	2	238244038	238290102	-	6877	protein_coding	period circadian regulator 2 [Source:HGNC Symbol;Acc:HGNC:8846]	-
ENSG00000204334	74.3606	75.3686	29.4665	13.0003	13.927	14.8822	59.7319	13.9365	2.08999	2.17e-07	4.84e-06	ERICH2	2	170783786	170798971	+	601	protein_coding	glutamate rich 2 [Source:HGNC Symbol;Acc:HGNC:44395]	-
ENSG00000236234	45.3136	19.8391	29.9275	7.47863	6.38702	1.14941	31.6934	5.00502	2.63228	2.21e-07	4.92e-06	AC091132.2	17	45452844	45464065	+	769	antisense	novel transcript, antisense to PLEKHM1	-
ENSG00000184361	29.9514	34.2543	41.9523	13.806	4.36397	3.28707	35.386	7.15236	2.2867	2.23e-07	4.98e-06	SPATA32	17	45254393	45262112	-	1946	protein_coding	spermatogenesis associated 32 [Source:HGNC Symbol;Acc:HGNC:26349]	-
ENSG00000226979	51.6556	57.197	41.6112	2.36818	18.0045	12.7341	50.1546	11.0356	2.16819	2.23e-07	4.98e-06	LTA	6	31572054	31574324	+	1737	protein_coding	lymphotoxin alpha [Source:HGNC Symbol;Acc:HGNC:6709]	-
ENSG00000180340	429.794	489.271	670.058	1153.87	1218.41	831.453	529.708	1067.91	-1.0112	2.27e-07	5.06e-06	FZD2	17	44557459	44559570	+	2112	protein_coding	frizzled class receptor 2 [Source:HGNC Symbol;Acc:HGNC:4040]	-
ENSG00000080298	328.72	308.481	261.437	158.802	142.512	160.66	299.546	153.991	0.959252	2.28e-07	5.07e-06	RFX3	9	3218297	3526004	-	11169	protein_coding	regulatory factor X3 [Source:HGNC Symbol;Acc:HGNC:9984]	RFX
ENSG00000162745	5.56118	8.56785	10.9994	31.3894	31.1074	38.2345	8.37614	33.5771	-1.98506	2.29e-07	5.08e-06	OLFML2B	1	161983192	162023854	-	3415	protein_coding	olfactomedin like 2B [Source:HGNC Symbol;Acc:HGNC:24558]	-
ENSG00000113742	464.787	460.803	424.171	218.429	252.689	267.032	449.92	246.05	0.870261	2.29e-07	5.08e-06	CPEB4	5	173888280	173961976	+	10272	protein_coding	cytoplasmic polyadenylation element binding protein 4 [Source:HGNC Symbol;Acc:HGNC:21747]	-
ENSG00000197312	2649.67	2418.15	2272.97	1487.92	1548.42	1547.4	2446.93	1527.91	0.679344	2.31e-07	5.12e-06	DDI2	1	15617500	15669044	+	12136	protein_coding	DNA damage inducible 1 homolog 2 [Source:HGNC Symbol;Acc:HGNC:24578]	-
ENSG00000166888	1415.72	1486.06	1854.6	2713.15	2626.78	2590.4	1585.46	2643.44	-0.737374	2.33e-07	5.16e-06	STAT6	12	57095408	57132139	-	7298	protein_coding	signal transducer and activator of transcription 6 [Source:HGNC Symbol;Acc:HGNC:11368]	STAT
ENSG00000151743	409.436	431.385	306.743	191.27	182.115	205.333	382.521	192.906	0.986983	2.35e-07	5.22e-06	AMN1	12	31671137	31729174	-	3195	protein_coding	antagonist of mitotic exit network 1 homolog [Source:HGNC Symbol;Acc:HGNC:27281]	-
ENSG00000119772	731.237	814.904	985.139	467.9	471.19	491.648	843.76	476.913	0.823067	2.36e-07	5.22e-06	DNMT3A	2	25227855	25342590	-	12020	protein_coding	DNA methyltransferase 3 alpha [Source:HGNC Symbol;Acc:HGNC:2978]	-
ENSG00000174564	100.48	98.0561	95.3511	36.8405	38.6109	49.8923	97.9624	41.7812	1.22677	2.38e-07	5.27e-06	IL20RB	3	136946230	137011085	+	2473	protein_coding	interleukin 20 receptor subunit beta [Source:HGNC Symbol;Acc:HGNC:6004]	-
ENSG00000134324	1419.66	1365.22	1284.54	825.552	839.543	856.697	1356.47	840.597	0.690263	2.38e-07	5.27e-06	LPIN1	2	11677595	11827409	+	11861	protein_coding	lipin 1 [Source:HGNC Symbol;Acc:HGNC:13345]	-
ENSG00000183889	71.2744	77.0983	87.3524	31.1628	10.9681	30.7345	78.575	24.2885	1.68824	2.41e-07	5.33e-06	PKD1P1	16	16317444	16350590	+	7897	protein_coding	polycystin 1, transient receptor potential channel interacting pseudogene 1 [Source:NCBI gene;Acc:339044]	-
ENSG00000187231	1508.89	1484.27	1239.9	2179.51	2301.24	2464.71	1411.02	2315.15	-0.714403	2.41e-07	5.33e-06	SESTD1	2	179101692	179264790	-	11349	protein_coding	SEC14 and spectrin domain containing 1 [Source:HGNC Symbol;Acc:HGNC:18379]	-
ENSG00000225077	0.92534	0.941721	1.83621	10.9319	21.2644	13.8743	1.23442	15.3569	-3.50096	2.42e-07	5.33e-06	LINC00337	1	6234692	6239444	+	2358	lincRNA	long intergenic non-protein coding RNA 337 [Source:HGNC Symbol;Acc:HGNC:28620]	-
ENSG00000132768	779.173	754.85	1029.73	447.422	502.141	467.222	854.584	472.262	0.855611	2.43e-07	5.37e-06	DPH2	1	43970000	43973369	+	2930	protein_coding	DPH2 homolog [Source:HGNC Symbol;Acc:HGNC:3004]	-
ENSG00000126581	1235.59	1112.83	1342.04	728.307	780.574	719.474	1230.15	742.785	0.727825	2.44e-07	5.38e-06	BECN1	17	42810134	42833350	-	6414	protein_coding	beclin 1 [Source:HGNC Symbol;Acc:HGNC:1034]	-
ENSG00000166046	262.969	247.535	223.348	122.128	135.898	115.018	244.617	124.348	0.975407	2.46e-07	5.41e-06	TCP11L2	12	106301929	106347015	+	6558	protein_coding	t-complex 11 like 2 [Source:HGNC Symbol;Acc:HGNC:28627]	-
ENSG00000149554	770.011	724.526	606.647	1145.45	1113.79	1386.53	700.395	1215.26	-0.795044	2.49e-07	5.49e-06	CHEK1	11	125625136	125676255	+	6558	protein_coding	checkpoint kinase 1 [Source:HGNC Symbol;Acc:HGNC:1925]	-
ENSG00000125848	259.955	319.016	291.635	477.872	533.4	741.434	290.202	584.235	-1.00925	2.52e-07	5.55e-06	FLRT3	20	14322988	14337616	-	5190	protein_coding	fibronectin leucine rich transmembrane protein 3 [Source:HGNC Symbol;Acc:HGNC:3762]	-
ENSG00000104635	3050.46	2830.32	3339.87	1987.03	1961.75	1832.7	3073.55	1927.16	0.673446	2.55e-07	5.6e-06	SLC39A14	8	22367249	22434129	+	6942	protein_coding	solute carrier family 39 member 14 [Source:HGNC Symbol;Acc:HGNC:20858]	-
ENSG00000174938	288.057	277.825	464.877	172.625	117.997	141.568	343.586	144.063	1.25339	2.57e-07	5.64e-06	SEZ6L2	16	29871159	29899547	-	4110	protein_coding	seizure related 6 homolog like 2 [Source:HGNC Symbol;Acc:HGNC:30844]	-
ENSG00000131153	416.883	414.139	400.607	724.97	655.439	709.832	410.543	696.747	-0.762927	2.58e-07	5.66e-06	GINS2	16	85676198	85690073	-	3264	protein_coding	GINS complex subunit 2 [Source:HGNC Symbol;Acc:HGNC:24575]	-
ENSG00000187800	77.8846	72.2759	94.6863	243.917	227.942	137.627	81.6156	203.162	-1.31408	2.62e-07	5.75e-06	PEAR1	1	156893698	156916434	+	5530	protein_coding	platelet endothelial aggregation receptor 1 [Source:HGNC Symbol;Acc:HGNC:33631]	-
ENSG00000005249	311.735	308.466	293.383	491.77	571.74	544.878	304.528	536.129	-0.815815	2.67e-07	5.85e-06	PRKAR2B	7	107044649	107161811	+	4318	protein_coding	protein kinase cAMP-dependent type II regulatory subunit beta [Source:HGNC Symbol;Acc:HGNC:9392]	-
ENSG00000152223	1956.71	1888.84	1796.05	1157.28	1204.67	1190.89	1880.53	1184.28	0.667055	2.67e-07	5.85e-06	EPG5	18	45847609	45967339	-	13740	protein_coding	ectopic P-granules autophagy protein 5 homolog [Source:HGNC Symbol;Acc:HGNC:29331]	-
ENSG00000070214	2858.11	2852.37	2174.67	4136.33	4298.38	4773.03	2628.38	4402.58	-0.744203	2.67e-07	5.85e-06	SLC44A1	9	105244622	105439171	+	12172	protein_coding	solute carrier family 44 member 1 [Source:HGNC Symbol;Acc:HGNC:18798]	-
ENSG00000141429	2980.16	2907.57	2333.7	4403.16	4244.89	4906.05	2740.48	4518.03	-0.721291	2.69e-07	5.89e-06	GALNT1	18	35581117	35711834	+	5126	protein_coding	polypeptide N-acetylgalactosaminyltransferase 1 [Source:HGNC Symbol;Acc:HGNC:4123]	-
ENSG00000083444	2127.41	2220.08	2749.48	3969.8	4062.7	3658.96	2365.66	3897.15	-0.720083	2.7e-07	5.91e-06	PLOD1	1	11934205	11975538	+	5320	protein_coding	procollagen-lysine,2-oxoglutarate 5-dioxygenase 1 [Source:HGNC Symbol;Acc:HGNC:9081]	-
ENSG00000133316	891.618	991.827	1841.6	574.76	527.973	535.344	1241.68	546.026	1.18511	2.71e-07	5.92e-06	WDR74	11	62832342	62841809	-	4247	protein_coding	WD repeat domain 74 [Source:HGNC Symbol;Acc:HGNC:25529]	-
ENSG00000196305	6643.69	6431	5856.17	3781.92	4042.41	4257.97	6310.29	4027.43	0.647812	2.72e-07	5.93e-06	IARS	9	92210207	92293756	-	7401	protein_coding	isoleucyl-tRNA synthetase [Source:HGNC Symbol;Acc:HGNC:5330]	-
ENSG00000242866	26.4108	13.2155	21.8386	3.22155	2.15837	2.14402	20.4883	2.50798	2.97288	2.73e-07	5.96e-06	STRC	15	43599563	43618800	-	8102	protein_coding	stereocilin [Source:HGNC Symbol;Acc:HGNC:16035]	-
ENSG00000116455	262.049	212.203	245.329	462.399	463.613	401.337	239.861	442.45	-0.882774	2.75e-07	5.99e-06	WDR77	1	111439890	111449376	-	2805	protein_coding	WD repeat domain 77 [Source:HGNC Symbol;Acc:HGNC:29652]	-
ENSG00000124942	25126.7	26346.6	26809.5	40153.1	38750.4	40338	26094.3	39747.2	-0.607116	2.76e-07	6.02e-06	AHNAK	11	62433542	62556235	-	19465	protein_coding	AHNAK nucleoprotein [Source:HGNC Symbol;Acc:HGNC:347]	-
ENSG00000111348	1.83326	1.86983	6.49597	21.6216	19.3361	24.4272	3.39968	21.795	-2.63107	2.8e-07	6.09e-06	ARHGDIB	12	14942017	14961728	-	2102	protein_coding	Rho GDP dissociation inhibitor beta [Source:HGNC Symbol;Acc:HGNC:679]	-
ENSG00000163535	571.09	550.423	301.938	912.133	980.946	1168.35	474.484	1020.48	-1.10481	2.8e-07	6.09e-06	SGO2	2	200510008	200583782	+	6022	protein_coding	shugoshin 2 [Source:HGNC Symbol;Acc:HGNC:30812]	-
ENSG00000105220	3491.69	3552.95	3997.64	6150.24	6132.61	5288.36	3680.76	5857.07	-0.670125	2.81e-07	6.11e-06	GPI	19	34359480	34402413	+	10680	protein_coding	glucose-6-phosphate isomerase [Source:HGNC Symbol;Acc:HGNC:4458]	-
ENSG00000169299	399.138	375.125	317.761	631.048	631.813	652.359	364.008	638.407	-0.810477	2.84e-07	6.16e-06	PGM2	4	37826633	37862937	+	3704	protein_coding	phosphoglucomutase 2 [Source:HGNC Symbol;Acc:HGNC:8906]	-
ENSG00000138621	158.476	198.985	229.218	91.8417	94.2052	87.3112	195.56	91.1194	1.10106	2.84e-07	6.17e-06	PPCDC	15	75023555	75117462	+	3781	protein_coding	phosphopantothenoylcysteine decarboxylase [Source:HGNC Symbol;Acc:HGNC:28107]	-
ENSG00000224189	97.6725	95.2065	89.8744	208.419	194.873	169.341	94.2511	190.878	-1.01704	2.86e-07	6.2e-06	HAGLR	2	176164051	176188958	-	5110	antisense	HOXD antisense growth-associated long non-coding RNA [Source:HGNC Symbol;Acc:HGNC:43755]	-
ENSG00000232022	12.0869	20.9977	20.0573	1.10943	2.13646	2.12411	17.7139	1.79	3.22303	2.87e-07	6.21e-06	FAAHP1	1	46432129	46482493	+	2476	transcribed_unprocessed_pseudogene	fatty acid amide hydrolase pseudogene 1 [Source:HGNC Symbol;Acc:HGNC:50679]	-
ENSG00000134697	2202.61	2388.7	2220.37	1433.86	1402.84	1478.2	2270.56	1438.3	0.658623	2.89e-07	6.26e-06	GNL2	1	37566816	37595935	-	5745	protein_coding	G protein nucleolar 2 [Source:HGNC Symbol;Acc:HGNC:29925]	-
ENSG00000119720	197.988	235.199	232.651	425.659	380.239	413.974	221.946	406.624	-0.873014	2.9e-07	6.27e-06	NRDE2	14	90267856	90332137	-	17565	protein_coding	NRDE-2, necessary for RNA interference, domain containing [Source:HGNC Symbol;Acc:HGNC:20186]	-
ENSG00000223745	263.83	274.22	249.755	151.098	111.545	135.145	262.602	132.596	0.985226	2.92e-07	6.31e-06	CCDC18-AS1	1	93262186	93346025	-	4786	processed_transcript	CCDC18 antisense RNA 1 [Source:HGNC Symbol;Acc:HGNC:52262]	-
ENSG00000145526	56.3323	65.7889	46.138	140.373	107.278	142.516	56.0864	130.055	-1.21216	2.94e-07	6.35e-06	CDH18	5	19472951	20575873	-	4853	protein_coding	cadherin 18 [Source:HGNC Symbol;Acc:HGNC:1757]	-
ENSG00000142512	12.978	18.0282	34.0091	3.19247	2.13647	0.0263106	21.6717	1.78508	3.50959	2.94e-07	6.35e-06	SIGLEC10	19	51410021	51417803	-	3667	protein_coding	sialic acid binding Ig like lectin 10 [Source:HGNC Symbol;Acc:HGNC:15620]	-
ENSG00000160188	76.1796	53.2007	66.3337	6.7399	19.2376	26.3993	65.238	17.4589	1.89253	2.94e-07	6.35e-06	RSPH1	21	42472486	42496354	-	2988	protein_coding	radial spoke head component 1 [Source:HGNC Symbol;Acc:HGNC:12371]	-
ENSG00000079462	240.179	258.868	358.388	558.611	565.37	526.859	285.812	550.28	-0.944451	2.94e-07	6.35e-06	PAFAH1B3	19	42297033	42303546	-	1419	protein_coding	platelet activating factor acetylhydrolase 1b catalytic subunit 3 [Source:HGNC Symbol;Acc:HGNC:8576]	-
ENSG00000137648	1.84038	3.82024	3.64993	28.9741	18.281	17.1202	3.10352	21.4584	-2.73852	2.96e-07	6.37e-06	TMPRSS4	11	118077012	118121890	+	9948	protein_coding	transmembrane serine protease 4 [Source:HGNC Symbol;Acc:HGNC:11878]	-
ENSG00000167711	12.992	19.0085	30.2845	0.0326069	4.20047	1.08786	20.7616	1.77365	3.45005	2.98e-07	6.42e-06	SERPINF2	17	1742836	1755268	+	2348	protein_coding	serpin family F member 2 [Source:HGNC Symbol;Acc:HGNC:9075]	-
ENSG00000172461	24.3962	32.4842	17.9726	63.8284	75.9361	66.0193	24.951	68.5946	-1.45585	2.99e-07	6.43e-06	FUT9	6	96015984	96215612	+	13719	protein_coding	fucosyltransferase 9 [Source:HGNC Symbol;Acc:HGNC:4020]	-
ENSG00000177606	4009.82	4167.87	6250.28	2827.56	2664.19	2219.13	4809.32	2570.29	0.903904	2.99e-07	6.44e-06	JUN	1	58780788	58784327	-	3540	protein_coding	Jun proto-oncogene, AP-1 transcription factor subunit [Source:HGNC Symbol;Acc:HGNC:6204]	TF_bZIP
ENSG00000101104	622.488	602.607	635.09	379.186	369.408	330.018	620.062	359.537	0.786185	3.05e-07	6.57e-06	PABPC1L	20	44910062	44959035	+	4984	protein_coding	poly(A) binding protein cytoplasmic 1 like [Source:HGNC Symbol;Acc:HGNC:15797]	-
ENSG00000176697	1137.03	1111.98	1070.17	707.689	657.55	683.249	1106.39	682.829	0.69617	3.06e-07	6.58e-06	BDNF	11	27654893	27722058	-	7740	protein_coding	brain derived neurotrophic factor [Source:HGNC Symbol;Acc:HGNC:1033]	-
ENSG00000185201	770.564	966.282	1248.78	1701.93	1857.88	1908.13	995.209	1822.65	-0.872782	3.09e-07	6.64e-06	IFITM2	11	307631	315272	+	1543	protein_coding	interferon induced transmembrane protein 2 [Source:HGNC Symbol;Acc:HGNC:5413]	-
ENSG00000112379	369.902	401.817	356.041	204.235	218.381	194.821	375.92	205.812	0.868671	3.1e-07	6.66e-06	ARFGEF3	6	138161921	138344663	+	14877	protein_coding	ARFGEF family member 3 [Source:HGNC Symbol;Acc:HGNC:21213]	-
ENSG00000149633	3.74234	2.82749	5.50791	28.0148	16.2396	29.7006	4.02592	24.6517	-2.5736	3.11e-07	6.67e-06	KIAA1755	20	38210488	38260772	-	8083	protein_coding	KIAA1755 [Source:HGNC Symbol;Acc:HGNC:29372]	-
ENSG00000272720	133.38	129.497	113.422	51.941	49.3627	66.9013	125.433	56.0683	1.15962	3.14e-07	6.74e-06	AL022322.1	22	38090127	38091559	+	1433	lincRNA	novel transcript, antisense to BAIAP2L2	-
ENSG00000179151	826.099	797.674	1141.54	511.081	497.97	512.957	921.772	507.336	0.861469	3.15e-07	6.74e-06	EDC3	15	74630558	74696292	-	5103	protein_coding	enhancer of mRNA decapping 3 [Source:HGNC Symbol;Acc:HGNC:26114]	-
ENSG00000114346	2494.75	2481.07	1930.3	3732.15	3638.77	4006.81	2302.04	3792.57	-0.720295	3.15e-07	6.75e-06	ECT2	3	172750682	172821474	+	5499	protein_coding	epithelial cell transforming 2 [Source:HGNC Symbol;Acc:HGNC:3155]	-
ENSG00000189052	27.0954	33.294	44.7625	95.1537	131.384	74.7312	35.0506	100.423	-1.51471	3.18e-07	6.8e-06	CGB5	19	49043884	49045311	+	841	protein_coding	chorionic gonadotropin subunit beta 5 [Source:HGNC Symbol;Acc:HGNC:16452]	-
ENSG00000099194	5633.34	5993.09	5691.83	3412.41	3681.55	3995.07	5772.75	3696.34	0.643131	3.19e-07	6.81e-06	SCD	10	100347124	100364834	+	5362	protein_coding	stearoyl-CoA desaturase [Source:HGNC Symbol;Acc:HGNC:10571]	-
ENSG00000276850	82.4098	151.68	89.7098	257.149	265.512	237.403	107.933	253.355	-1.23047	3.19e-07	6.82e-06	AC245041.2	10	47908064	47991850	-	2467	lincRNA	novel transcript	-
ENSG00000118193	459.408	381.794	264.822	688.396	722.843	792.766	368.675	734.668	-0.994739	3.2e-07	6.84e-06	KIF14	1	200551497	200620734	-	7277	protein_coding	kinesin family member 14 [Source:HGNC Symbol;Acc:HGNC:19181]	-
ENSG00000179335	913.569	834.868	930.392	576.873	499.101	522.573	892.943	532.849	0.744819	3.21e-07	6.84e-06	CLK3	15	74598500	74645414	+	20443	protein_coding	CDC like kinase 3 [Source:HGNC Symbol;Acc:HGNC:2071]	-
ENSG00000127511	2155.67	2082.04	2403.19	1339.87	1494.74	1222.94	2213.63	1352.52	0.710773	3.22e-07	6.86e-06	SIN3B	19	16829400	16880353	+	8777	protein_coding	SIN3 transcription regulator family member B [Source:HGNC Symbol;Acc:HGNC:19354]	-
ENSG00000100156	122.795	150.399	188.405	68.0657	63.2376	70.2081	153.866	67.1705	1.19466	3.23e-07	6.88e-06	SLC16A8	22	38078134	38084093	-	2203	protein_coding	solute carrier family 16 member 8 [Source:HGNC Symbol;Acc:HGNC:16270]	-
ENSG00000184979	19.6648	18.0235	28.3553	62.6517	65.267	55.4183	22.0145	61.1124	-1.46597	3.24e-07	6.89e-06	USP18	22	18149899	18177397	+	2129	protein_coding	ubiquitin specific peptidase 18 [Source:HGNC Symbol;Acc:HGNC:12616]	-
ENSG00000182600	91.8852	85.5435	141.288	47.3626	35.4009	33.0856	106.239	38.6164	1.45762	3.24e-07	6.9e-06	SNORC	2	232857270	232878708	+	3698	protein_coding	secondary ossification center associated regulator of chondrocyte maturation [Source:HGNC Symbol;Acc:HGNC:33763]	-
ENSG00000173890	182.159	213.413	141.408	352.265	343.784	367.126	178.993	354.392	-0.985388	3.27e-07	6.94e-06	GPR160	3	170037929	170085403	+	4458	protein_coding	G protein-coupled receptor 160 [Source:HGNC Symbol;Acc:HGNC:23693]	-
ENSG00000105671	1041.13	1130.06	1225.74	734.618	685.319	604.625	1132.31	674.854	0.746628	3.31e-07	7.04e-06	DDX49	19	18919675	18928633	+	2780	protein_coding	DEAD-box helicase 49 [Source:HGNC Symbol;Acc:HGNC:18684]	-
ENSG00000187837	135.159	143.771	142.652	233.607	296.52	291.533	140.527	273.887	-0.962099	3.37e-07	7.15e-06	HIST1H1C	6	26055787	26056428	-	642	protein_coding	histone cluster 1 H1 family member c [Source:HGNC Symbol;Acc:HGNC:4716]	-
ENSG00000260276	101.423	109.561	84.2963	44.1568	23.7928	43.5296	98.427	37.1597	1.4021	3.37e-07	7.15e-06	AC022167.2	16	8848105	8860456	+	2642	antisense	novel transcript, antisense to CARHSP1	-
ENSG00000188786	1081.63	1013.87	1069.34	666.644	615.807	665.127	1054.95	649.193	0.700398	3.41e-07	7.22e-06	MTF1	1	37809567	37859620	-	8024	protein_coding	metal regulatory transcription factor 1 [Source:HGNC Symbol;Acc:HGNC:7428]	zf-C2H2
ENSG00000120324	35.5414	52.4492	46.3622	100.604	95.4536	136	44.7843	110.686	-1.3031	3.42e-07	7.24e-06	PCDHB10	5	141192353	141195642	+	3290	protein_coding	protocadherin beta 10 [Source:HGNC Symbol;Acc:HGNC:8681]	-
ENSG00000172771	75.113	65.6109	82.8066	14.2485	16.2028	36.9319	74.5102	22.4611	1.72343	3.49e-07	7.4e-06	EFCAB12	3	129401321	129428651	-	7789	protein_coding	EF-hand calcium binding domain 12 [Source:HGNC Symbol;Acc:HGNC:28061]	-
ENSG00000117036	792.397	854.975	783.075	470.084	491.506	498.042	810.149	486.544	0.735423	3.51e-07	7.42e-06	ETV3	1	157121191	157138474	-	6707	protein_coding	ETS variant 3 [Source:HGNC Symbol;Acc:HGNC:3492]	ETS
ENSG00000197442	337.02	336.031	373.515	580.301	587.927	637.413	348.856	601.88	-0.786481	3.51e-07	7.42e-06	MAP3K5	6	136557047	136792518	-	5303	protein_coding	mitogen-activated protein kinase kinase kinase 5 [Source:HGNC Symbol;Acc:HGNC:6857]	-
ENSG00000104936	1181.91	1203.26	1689.4	805.801	741.989	521.778	1358.19	689.856	0.977282	3.51e-07	7.43e-06	DMPK	19	45769717	45782552	-	5807	protein_coding	DM1 protein kinase [Source:HGNC Symbol;Acc:HGNC:2933]	-
ENSG00000131626	3605.46	3424.49	2953.38	2092.95	1944.73	2176.32	3327.78	2071.33	0.683936	3.54e-07	7.47e-06	PPFIA1	11	70270700	70385312	+	11704	protein_coding	PTPRF interacting protein alpha 1 [Source:HGNC Symbol;Acc:HGNC:9245]	-
ENSG00000104312	1091.02	1152.99	961.933	1633.86	1710.17	1920.84	1068.65	1754.96	-0.715687	3.54e-07	7.48e-06	RIPK2	8	89757747	89791063	+	3117	protein_coding	receptor interacting serine/threonine kinase 2 [Source:HGNC Symbol;Acc:HGNC:10020]	-
ENSG00000163482	1434.72	1363.33	1200.87	857.829	823.443	728.065	1332.98	803.112	0.730878	3.56e-07	7.52e-06	STK36	2	218672026	218702716	+	6458	protein_coding	serine/threonine kinase 36 [Source:HGNC Symbol;Acc:HGNC:17209]	-
ENSG00000204348	356.581	425.544	510.001	221.533	224.881	227.738	430.709	224.717	0.938405	3.57e-07	7.52e-06	DXO	6	31969810	31972292	-	2483	protein_coding	decapping exoribonuclease [Source:HGNC Symbol;Acc:HGNC:2992]	-
ENSG00000277161	427.425	340.783	303.186	595.547	653.253	765.017	357.131	671.272	-0.910364	3.57e-07	7.52e-06	PIGW	17	36535020	36539310	+	2799	protein_coding	phosphatidylinositol glycan anchor biosynthesis class W [Source:HGNC Symbol;Acc:HGNC:23213]	-
ENSG00000234745	2100.15	2081.96	3050.41	1104.49	1113.83	1547.1	2410.84	1255.14	0.941634	3.59e-07	7.55e-06	HLA-B	6	31269491	31357188	-	3051	protein_coding	major histocompatibility complex, class I, B [Source:HGNC Symbol;Acc:HGNC:4932]	-
ENSG00000104419	1551.04	1502.27	1639.05	960.617	1033.28	940.846	1564.12	978.248	0.677061	3.6e-07	7.58e-06	NDRG1	8	133237171	133302022	-	9823	protein_coding	N-myc downstream regulated 1 [Source:HGNC Symbol;Acc:HGNC:7679]	-
ENSG00000144233	1377.28	1493.75	1538.2	888.243	908.088	953.516	1469.74	916.616	0.681123	3.62e-07	7.6e-06	AMMECR1L	2	127861630	127885922	-	4761	protein_coding	AMMECR1 like [Source:HGNC Symbol;Acc:HGNC:28658]	-
ENSG00000151640	564	642.499	1006.41	339.297	393.865	289.654	737.638	340.938	1.11321	3.65e-07	7.67e-06	DPYSL4	10	132186900	132205776	+	3176	protein_coding	dihydropyrimidinase like 4 [Source:HGNC Symbol;Acc:HGNC:3016]	-
ENSG00000143061	1118.11	1112.84	1446.7	2030.31	2109.51	1997.62	1225.88	2045.81	-0.738671	3.67e-07	7.71e-06	IGSF3	1	116574399	116667755	-	7400	protein_coding	immunoglobulin superfamily member 3 [Source:HGNC Symbol;Acc:HGNC:5950]	-
ENSG00000047578	1115.33	1103.34	1326.66	700.217	734.562	711.991	1181.78	715.59	0.72376	3.68e-07	7.72e-06	KIAA0556	16	27550133	27780369	+	9784	protein_coding	KIAA0556 [Source:HGNC Symbol;Acc:HGNC:29068]	-
ENSG00000105974	7138.44	7199.3	6732.03	10328.8	10562.8	11469.3	7023.26	10786.9	-0.619072	3.7e-07	7.76e-06	CAV1	7	116524785	116561184	+	4082	protein_coding	caveolin 1 [Source:HGNC Symbol;Acc:HGNC:1527]	-
ENSG00000198156	69.5292	55.1243	70.0418	29.0381	20.4206	21.3351	64.8984	23.5979	1.45565	3.71e-07	7.77e-06	NPIPB6	16	28342555	28363508	-	2135	protein_coding	nuclear pore complex interacting protein family member B6 [Source:HGNC Symbol;Acc:HGNC:37454]	-
ENSG00000213949	363.309	385.592	379.769	600.951	625.48	807.518	376.223	677.983	-0.849477	3.71e-07	7.77e-06	ITGA1	5	52787896	52959210	+	18566	protein_coding	integrin subunit alpha 1 [Source:HGNC Symbol;Acc:HGNC:6134]	-
ENSG00000006576	363.454	377.123	257.644	650.417	579.43	648.085	332.74	625.977	-0.911748	3.72e-07	7.79e-06	PHTF2	7	77798792	77957503	+	8646	protein_coding	putative homeodomain transcription factor 2 [Source:HGNC Symbol;Acc:HGNC:13411]	-
ENSG00000120328	33.9719	18.9475	22.6331	76.6126	67.4928	63.9239	25.1842	69.3431	-1.45645	3.75e-07	7.83e-06	PCDHB12	5	141208697	141212571	+	3875	protein_coding	protocadherin beta 12 [Source:HGNC Symbol;Acc:HGNC:8683]	-
ENSG00000076382	905.124	825.349	913.119	1560.14	1292.65	1479.27	881.198	1444.02	-0.7124	3.75e-07	7.83e-06	SPAG5	17	28577565	28599279	-	5472	protein_coding	sperm associated antigen 5 [Source:HGNC Symbol;Acc:HGNC:13452]	-
ENSG00000156869	46.1075	38.0595	34.3976	87.6704	86.8762	125.339	39.5215	99.9617	-1.33628	3.75e-07	7.84e-06	FRRS1	1	99708632	99766631	-	3958	protein_coding	ferric chelate reductase 1 [Source:HGNC Symbol;Acc:HGNC:27622]	-
ENSG00000072201	18.6794	28.6362	23.6131	50.0026	75.9705	87.0777	23.6429	71.0169	-1.58191	3.79e-07	7.91e-06	LNX1	4	53459301	53701405	-	5725	protein_coding	ligand of numb-protein X 1 [Source:HGNC Symbol;Acc:HGNC:6657]	-
ENSG00000115946	785.852	755.875	814.092	480.806	446.615	486.325	785.273	471.249	0.736627	3.8e-07	7.92e-06	PNO1	2	68157844	68176238	+	2674	protein_coding	partner of NOB1 homolog [Source:HGNC Symbol;Acc:HGNC:32790]	-
ENSG00000204104	1233.71	1262.42	1195.55	804.913	747.484	747.137	1230.56	766.511	0.682858	3.8e-07	7.93e-06	TRAF3IP1	2	238320441	238400900	+	4617	protein_coding	TRAF3 interacting protein 1 [Source:HGNC Symbol;Acc:HGNC:17861]	-
ENSG00000250120	46.075	38.0378	39.9345	89.7493	92.125	102.099	41.3491	94.6578	-1.19224	3.82e-07	7.95e-06	PCDHA10	5	140855883	141012344	+	15224	protein_coding	protocadherin alpha 10 [Source:HGNC Symbol;Acc:HGNC:8664]	-
ENSG00000124228	1367.91	1427.09	1515.5	814.848	915.527	933.281	1436.83	887.885	0.694383	3.84e-07	8e-06	DDX27	20	49219295	49244077	+	5457	protein_coding	DEAD-box helicase 27 [Source:HGNC Symbol;Acc:HGNC:15837]	-
ENSG00000096092	205.572	197.957	238.209	413.796	350.334	438.359	213.913	400.83	-0.905296	3.95e-07	8.21e-06	TMEM14A	6	52671109	52686588	+	992	protein_coding	transmembrane protein 14A [Source:HGNC Symbol;Acc:HGNC:21076]	-
ENSG00000118276	404.765	434.281	273.938	666.783	711.04	753.413	370.995	710.412	-0.937327	4.01e-07	8.33e-06	B4GALT6	18	31622247	31685836	-	5306	protein_coding	beta-1,4-galactosyltransferase 6 [Source:HGNC Symbol;Acc:HGNC:929]	-
ENSG00000103145	705.912	691.051	988.008	436.479	459.27	366.259	794.99	420.669	0.918226	4.03e-07	8.38e-06	HCFC1R1	16	3022620	3024286	-	1433	protein_coding	host cell factor C1 regulator 1 [Source:HGNC Symbol;Acc:HGNC:21198]	-
ENSG00000105968	1885.3	1841.21	1900.64	2876.36	2874.14	2937.3	1875.72	2895.93	-0.626535	4.06e-07	8.43e-06	H2AFV	7	44826791	44848083	-	4749	protein_coding	H2A histone family member V [Source:HGNC Symbol;Acc:HGNC:20664]	-
ENSG00000187609	259.791	317.896	470.317	145.95	166.963	151.152	349.335	154.689	1.17474	4.07e-07	8.44e-06	EXD3	9	137306896	137423262	-	7626	protein_coding	exonuclease 3'-5' domain containing 3 [Source:HGNC Symbol;Acc:HGNC:26023]	-
ENSG00000241878	1613.87	1552.66	2052.68	1064.26	1066.5	951.533	1739.74	1027.43	0.75986	4.1e-07	8.49e-06	PISD	22	31618491	31662432	-	5002	protein_coding	phosphatidylserine decarboxylase [Source:HGNC Symbol;Acc:HGNC:8999]	-
ENSG00000116752	1211.33	1058.64	951.915	540.456	605.054	704.352	1073.96	616.621	0.800263	4.12e-07	8.54e-06	BCAS2	1	114567557	114581639	-	1299	protein_coding	BCAS2, pre-mRNA processing factor [Source:HGNC Symbol;Acc:HGNC:975]	-
ENSG00000105137	320.882	371.229	501.053	824.334	835.142	656.828	397.721	772.101	-0.956589	4.12e-07	8.54e-06	SYDE1	19	15107403	15114988	+	3965	protein_coding	synapse defective Rho GTPase homolog 1 [Source:HGNC Symbol;Acc:HGNC:25824]	-
ENSG00000164761	27.0916	28.4706	50.3578	87.7542	89.0718	149.683	35.3067	108.836	-1.62045	4.13e-07	8.54e-06	TNFRSF11B	8	118923557	118952200	-	2827	protein_coding	TNF receptor superfamily member 11b [Source:HGNC Symbol;Acc:HGNC:11909]	-
ENSG00000131069	1372.66	1386.16	1368.21	835.302	900.521	858.859	1375.68	864.894	0.669471	4.15e-07	8.58e-06	ACSS2	20	34872146	34927962	+	5385	protein_coding	acyl-CoA synthetase short chain family member 2 [Source:HGNC Symbol;Acc:HGNC:15814]	-
ENSG00000108953	4485.11	4550.73	4378.1	7060.07	6390.86	7138.9	4471.31	6863.27	-0.618188	4.16e-07	8.6e-06	YWHAE	17	1344272	1400378	-	3847	protein_coding	tyrosine 3-monooxygenase/tryptophan 5-monooxygenase activation protein epsilon [Source:HGNC Symbol;Acc:HGNC:12851]	-
ENSG00000089685	1124.69	1093.78	1482.17	2096.21	2172.67	1993.39	1233.54	2087.42	-0.758724	4.2e-07	8.66e-06	BIRC5	17	78214186	78225636	+	3815	protein_coding	baculoviral IAP repeat containing 5 [Source:HGNC Symbol;Acc:HGNC:593]	-
ENSG00000266094	48.041	35.183	31.6357	78.0316	101.694	113.724	38.2866	97.8167	-1.3508	4.2e-07	8.66e-06	RASSF5	1	206507530	206589448	+	6976	protein_coding	Ras association domain family member 5 [Source:HGNC Symbol;Acc:HGNC:17609]	-
ENSG00000070444	495.64	459.697	658.17	249.713	322.073	237.467	537.836	269.751	0.99536	4.23e-07	8.73e-06	MNT	17	2384060	2401118	-	8728	protein_coding	MAX network transcriptional repressor [Source:HGNC Symbol;Acc:HGNC:7188]	bHLH
ENSG00000119318	3766.89	3630.1	3492.26	5551.72	5361.74	5785.18	3629.75	5566.21	-0.616816	4.29e-07	8.84e-06	RAD23B	9	107283137	107332194	+	4615	protein_coding	RAD23 homolog B, nucleotide excision repair protein [Source:HGNC Symbol;Acc:HGNC:9813]	-
ENSG00000117602	523.942	537.001	455.898	884.894	893.019	785.519	505.614	854.477	-0.75697	4.33e-07	8.92e-06	RCAN3	1	24502351	24541040	+	7077	protein_coding	RCAN family member 3 [Source:HGNC Symbol;Acc:HGNC:3042]	-
ENSG00000163072	94.0881	77.1202	56.9326	163.205	159.62	181.903	76.0469	168.243	-1.14488	4.33e-07	8.92e-06	NOSTRIN	2	168786539	168865514	+	5248	protein_coding	nitric oxide synthase trafficking [Source:HGNC Symbol;Acc:HGNC:20203]	-
ENSG00000115825	1644.07	1650.88	1388.01	2397.79	2415.9	2914.79	1560.98	2576.16	-0.72279	4.36e-07	8.97e-06	PRKD3	2	37250502	37324808	-	10244	protein_coding	protein kinase D3 [Source:HGNC Symbol;Acc:HGNC:9408]	-
ENSG00000184787	4102.12	3846.21	3577.61	2499.22	2367.68	2522.23	3841.98	2463.04	0.641368	4.37e-07	8.99e-06	UBE2G2	21	44768580	44802019	-	7388	protein_coding	ubiquitin conjugating enzyme E2 G2 [Source:HGNC Symbol;Acc:HGNC:12483]	-
ENSG00000188985	250.753	207.441	247.193	414.955	426.188	427.817	235.129	422.987	-0.84659	4.38e-07	9e-06	DHFRP1	18	26170726	26171284	-	559	processed_pseudogene	dihydrofolate reductase pseudogene 1 [Source:HGNC Symbol;Acc:HGNC:2862]	-
ENSG00000151835	3843.93	4003.42	2857.83	5905.06	5735.46	6258.76	3568.39	5966.43	-0.741617	4.41e-07	9.04e-06	SACS	13	23328826	23433740	-	15918	protein_coding	sacsin molecular chaperone [Source:HGNC Symbol;Acc:HGNC:10519]	-
ENSG00000101096	16.8834	20.034	15.3717	2.16727	3.1833	1.09596	17.4297	2.14884	2.95195	4.43e-07	9.08e-06	NFATC2	20	51386957	51562831	-	8286	protein_coding	nuclear factor of activated T cells 2 [Source:HGNC Symbol;Acc:HGNC:7776]	RHD
ENSG00000087263	1852.53	1662.21	1672.51	1089.17	1113.64	1066.41	1729.08	1089.74	0.66597	4.46e-07	9.15e-06	OGFOD1	16	56451490	56479100	+	5806	protein_coding	2-oxoglutarate and iron dependent oxygenase domain containing 1 [Source:HGNC Symbol;Acc:HGNC:25585]	-
ENSG00000164221	716.417	804.624	552.022	363.072	322.481	411.714	691.021	365.756	0.917467	4.46e-07	9.15e-06	CCDC112	5	115267188	115296831	-	3289	protein_coding	coiled-coil domain containing 112 [Source:HGNC Symbol;Acc:HGNC:28599]	-
ENSG00000143228	383.116	400.887	316.836	622.436	625.412	681.046	366.946	642.965	-0.809195	4.49e-07	9.19e-06	NUF2	1	163266576	163355764	+	3362	protein_coding	NUF2, NDC80 kinetochore complex component [Source:HGNC Symbol;Acc:HGNC:14621]	-
ENSG00000279355	104.272	116.28	73.26	38.8844	42.7483	32.0273	97.9372	37.8867	1.3671	4.49e-07	9.19e-06	AGPAT4-IT1	6	161160105	161161982	-	1878	TEC	AGPAT4 intronic transcript 1 [Source:HGNC Symbol;Acc:HGNC:20988]	-
ENSG00000156471	1193.41	1111.96	1061.04	1892.98	1672.75	1815.59	1122.14	1793.77	-0.676707	4.5e-07	9.19e-06	PTDSS1	8	96261715	96336995	+	6295	protein_coding	phosphatidylserine synthase 1 [Source:HGNC Symbol;Acc:HGNC:9587]	-
ENSG00000101391	969.774	1042.46	1160.35	650.456	606.174	666.172	1057.53	640.934	0.722424	4.5e-07	9.19e-06	CDK5RAP1	20	33358839	33401561	-	4567	protein_coding	CDK5 regulatory subunit associated protein 1 [Source:HGNC Symbol;Acc:HGNC:15880]	-
ENSG00000273151	75.1359	80.0337	62.5157	25.9912	25.7565	32.906	72.5618	28.2179	1.35838	4.5e-07	9.19e-06	AC073957.3	7	879790	886547	-	6758	antisense	novel transcript, antisense to GET4	-
ENSG00000072121	1363.26	1349.01	1403.7	727.393	837.391	932.127	1371.99	832.304	0.720977	4.54e-07	9.27e-06	ZFYVE26	14	67727374	67816590	-	15706	protein_coding	zinc finger FYVE-type containing 26 [Source:HGNC Symbol;Acc:HGNC:20761]	-
ENSG00000135631	2773.3	2996.91	4145.15	2005.34	1897.51	1738.01	3305.12	1880.29	0.813763	4.62e-07	9.43e-06	RAB11FIP5	2	73073382	73156721	-	7058	protein_coding	RAB11 family interacting protein 5 [Source:HGNC Symbol;Acc:HGNC:24845]	-
ENSG00000138678	904.163	948.278	836.617	1371.26	1444.56	1493.09	896.352	1436.3	-0.680228	4.63e-07	9.44e-06	GPAT3	4	83535914	83605875	+	3468	protein_coding	glycerol-3-phosphate acyltransferase 3 [Source:HGNC Symbol;Acc:HGNC:28157]	-
ENSG00000178125	43.2832	34.2305	34.447	7.65104	13.826	9.60247	37.3203	10.3598	1.83667	4.77e-07	9.72e-06	PPP1R42	8	66964099	67056604	-	2250	protein_coding	protein phosphatase 1 regulatory subunit 42 [Source:HGNC Symbol;Acc:HGNC:33732]	-
ENSG00000278948	39.2712	49.4832	64.7892	16.2109	17.1132	14.9307	51.1812	16.0849	1.66332	4.82e-07	9.82e-06	AL031587.5	22	37943050	37944898	+	1849	TEC	TEC	-
ENSG00000172059	1610.28	1568.03	1363.5	932.474	831.11	999.22	1513.94	920.935	0.717002	4.88e-07	9.93e-06	KLF11	2	10042849	10054836	+	4589	protein_coding	Kruppel like factor 11 [Source:HGNC Symbol;Acc:HGNC:11811]	zf-C2H2
ENSG00000151532	1230.92	1292.93	1073.67	718.585	721.773	761.956	1199.18	734.105	0.707804	4.89e-07	9.94e-06	VTI1A	10	112446998	112818744	+	8408	protein_coding	vesicle transport through interaction with t-SNAREs 1A [Source:HGNC Symbol;Acc:HGNC:17792]	-
ENSG00000268460	41.485	20.8022	32.7265	7.54474	7.48112	5.36338	31.6713	6.79641	2.20135	4.91e-07	9.98e-06	AC006262.1	19	46203426	46214837	+	5911	processed_transcript	uncharacterized LOC93429 [Source:NCBI gene;Acc:93429]	-
ENSG00000197892	1442.92	1472.69	2040.98	973.51	966.942	902.545	1652.2	947.666	0.801961	4.97e-07	1.01e-05	KIF13B	8	29067279	29263124	-	11112	protein_coding	kinesin family member 13B [Source:HGNC Symbol;Acc:HGNC:14405]	-
ENSG00000164758	84.3338	124.866	100.805	212.87	226.941	199.091	103.335	212.967	-1.04258	4.98e-07	1.01e-05	MED30	8	117520713	117540262	+	1440	protein_coding	mediator complex subunit 30 [Source:HGNC Symbol;Acc:HGNC:23032]	-
ENSG00000114450	1601.88	1545.21	1212.57	2267.06	2352.69	2746.66	1453.22	2455.47	-0.756786	5.05e-07	1.02e-05	GNB4	3	179396089	179451590	-	7035	protein_coding	G protein subunit beta 4 [Source:HGNC Symbol;Acc:HGNC:20731]	-
ENSG00000165661	1429.83	1506.08	1742.75	987.498	997.918	800.489	1559.55	928.635	0.747969	5.07e-07	1.03e-05	QSOX2	9	136206333	136245841	-	4530	protein_coding	quiescin sulfhydryl oxidase 2 [Source:HGNC Symbol;Acc:HGNC:30249]	-
ENSG00000119801	1622.43	1613.71	1544.42	1011.38	1014.09	1016.36	1593.52	1013.94	0.652169	5.12e-07	1.04e-05	YPEL5	2	30146941	30160533	+	3421	protein_coding	yippee like 5 [Source:HGNC Symbol;Acc:HGNC:18329]	-
ENSG00000019549	3009.28	3043.75	2198.24	1467.49	1656.54	1692.08	2750.42	1605.37	0.776641	5.15e-07	1.04e-05	SNAI2	8	48917604	48921740	-	3392	protein_coding	snail family transcriptional repressor 2 [Source:HGNC Symbol;Acc:HGNC:11094]	zf-C2H2
ENSG00000103723	91.8343	105.621	143.008	25.1312	54.3405	39.3865	113.488	39.6194	1.51501	5.16e-07	1.04e-05	AP3B2	15	82659281	82709914	-	9108	protein_coding	adaptor related protein complex 3 subunit beta 2 [Source:HGNC Symbol;Acc:HGNC:567]	-
ENSG00000100241	4950.6	4946.61	7694.85	3332.22	3413.7	2632.08	5864.02	3126	0.907574	5.17e-07	1.05e-05	SBF1	22	50445000	50475024	-	9441	protein_coding	SET binding factor 1 [Source:HGNC Symbol;Acc:HGNC:10542]	-
ENSG00000185798	310.807	280.788	310.762	178.127	138.29	159.636	300.786	158.684	0.922257	5.21e-07	1.05e-05	WDR53	3	196554177	196568674	-	1797	protein_coding	WD repeat domain 53 [Source:HGNC Symbol;Acc:HGNC:28786]	-
ENSG00000212978	97.7004	94.2684	82.5407	185.813	174.588	179.864	91.5032	180.088	-0.976053	5.22e-07	1.05e-05	AC016747.1	2	61141592	61144969	-	3109	processed_transcript	uncharacterized LOC339803 [Source:NCBI gene;Acc:339803]	-
ENSG00000119661	1842.21	1758.44	1502.47	1024.38	1076.16	1053.6	1701.04	1051.38	0.694008	5.39e-07	1.09e-05	DNAL1	14	73644875	73703732	+	8884	protein_coding	dynein axonemal light chain 1 [Source:HGNC Symbol;Acc:HGNC:23247]	-
ENSG00000198393	1207.65	987.227	857.353	538.22	592.153	614.004	1017.41	581.459	0.806931	5.41e-07	1.09e-05	ZNF26	12	132986365	133032952	+	20863	protein_coding	zinc finger protein 26 [Source:HGNC Symbol;Acc:HGNC:13053]	zf-C2H2
ENSG00000163257	903.299	881.622	747.499	1365.79	1354.63	1383.51	844.14	1367.97	-0.696513	5.41e-07	1.09e-05	DCAF16	4	17800655	17810758	-	4816	protein_coding	DDB1 and CUL4 associated factor 16 [Source:HGNC Symbol;Acc:HGNC:25987]	-
ENSG00000113916	194.277	219.964	209.874	117.647	95.4118	104.315	208.038	105.791	0.974971	5.44e-07	1.09e-05	BCL6	3	187721377	187745727	-	5938	protein_coding	B cell CLL/lymphoma 6 [Source:HGNC Symbol;Acc:HGNC:1001]	ZBTB
ENSG00000254685	44.3487	23.689	28.0549	94.9546	76.1329	83.0339	32.0309	84.7071	-1.39949	5.44e-07	1.1e-05	FPGT	1	74198212	74234086	+	4180	protein_coding	fucose-1-phosphate guanylyltransferase [Source:HGNC Symbol;Acc:HGNC:3825]	-
ENSG00000225206	50.8013	44.7518	36.165	94.1001	96.4355	114.82	43.906	101.785	-1.21128	5.46e-07	1.1e-05	MIR137HG	1	97933474	98049863	-	7172	lincRNA	MIR137 host gene [Source:HGNC Symbol;Acc:HGNC:42871]	-
ENSG00000104327	5371.6	5177.25	3610.02	7830.58	7884.61	8613.91	4719.62	8109.7	-0.780995	5.49e-07	1.1e-05	CALB1	8	90058608	90095475	-	7138	protein_coding	calbindin 1 [Source:HGNC Symbol;Acc:HGNC:1434]	-
ENSG00000175175	332.365	403.857	260.385	124.496	144.625	187.063	332.202	152.061	1.12651	5.54e-07	1.11e-05	PPM1E	17	58755869	58985176	+	6542	protein_coding	protein phosphatase, Mg2+/Mn2+ dependent 1E [Source:HGNC Symbol;Acc:HGNC:19322]	-
ENSG00000211448	163.276	217.242	155.15	327.525	330.988	411.679	178.556	356.731	-0.998288	5.55e-07	1.11e-05	DIO2	14	80197527	80387757	-	7494	protein_coding	iodothyronine deiodinase 2 [Source:HGNC Symbol;Acc:HGNC:2884]	-
ENSG00000138640	66.681	61.8519	65.4195	153.28	120.072	136.231	64.6508	136.528	-1.07665	5.56e-07	1.12e-05	FAM13A	4	88725955	89111398	-	13215	protein_coding	family with sequence similarity 13 member A [Source:HGNC Symbol;Acc:HGNC:19367]	-
ENSG00000008735	154.8	130.23	237.707	77.4469	60.9874	33.2888	174.245	57.241	1.60357	5.62e-07	1.13e-05	MAPK8IP2	22	50600685	50613981	+	5901	protein_coding	mitogen-activated protein kinase 8 interacting protein 2 [Source:HGNC Symbol;Acc:HGNC:6883]	-
ENSG00000162636	1234.78	1091	1022.83	1724.58	1781.89	1873.02	1116.2	1793.16	-0.683894	5.63e-07	1.13e-05	FAM102B	1	108560089	108644900	+	9355	protein_coding	family with sequence similarity 102 member B [Source:HGNC Symbol;Acc:HGNC:27637]	-
ENSG00000125872	221.532	212.233	258.209	434.339	461.417	376.881	230.658	424.212	-0.87835	5.66e-07	1.13e-05	LRRN4	20	6040778	6054049	-	2692	protein_coding	leucine rich repeat neuronal 4 [Source:HGNC Symbol;Acc:HGNC:16208]	-
ENSG00000156502	985.888	978.72	873.849	584.547	545.137	601.25	946.152	576.978	0.713378	5.68e-07	1.14e-05	SUPV3L1	10	69180232	69209099	+	4283	protein_coding	Suv3 like RNA helicase [Source:HGNC Symbol;Acc:HGNC:11471]	-
ENSG00000047230	472.313	433.133	450.612	717.589	721.845	887.397	452.019	775.611	-0.778781	5.71e-07	1.14e-05	CTPS2	X	16588003	16712936	-	5510	protein_coding	CTP synthase 2 [Source:HGNC Symbol;Acc:HGNC:2520]	-
ENSG00000234771	860.993	783.456	875.882	528.309	468.06	519.322	840.11	505.23	0.733589	5.72e-07	1.14e-05	SLC25A25-AS1	9	128108581	128118693	-	6391	antisense	SLC25A25 antisense RNA 1 [Source:HGNC Symbol;Acc:HGNC:27844]	-
ENSG00000105894	9.39329	10.4982	7.19382	33.4892	34.2457	30.9031	9.02843	32.8793	-1.85076	5.76e-07	1.15e-05	PTN	7	137227341	137343865	-	1713	protein_coding	pleiotrophin [Source:HGNC Symbol;Acc:HGNC:9630]	-
ENSG00000134153	707.786	786.36	904.211	448.456	418.818	508.578	799.452	458.617	0.801632	5.85e-07	1.17e-05	EMC7	15	34084017	34101948	-	1538	protein_coding	ER membrane protein complex subunit 7 [Source:HGNC Symbol;Acc:HGNC:24301]	-
ENSG00000065491	499.426	577.971	504.143	296.104	311.584	302.255	527.18	303.314	0.797172	5.86e-07	1.17e-05	TBC1D22B	6	37257772	37332970	+	3462	protein_coding	TBC1 domain family member 22B [Source:HGNC Symbol;Acc:HGNC:21602]	-
ENSG00000196743	416.856	416.026	427.025	685.081	716.355	687.523	419.969	696.32	-0.729235	5.88e-07	1.17e-05	GM2A	5	151212150	151270440	+	4479	protein_coding	GM2 ganglioside activator [Source:HGNC Symbol;Acc:HGNC:4367]	-
ENSG00000072364	5986.48	6043.58	4846.68	3392.89	3352.86	3784.35	5625.58	3510.03	0.68047	5.88e-07	1.17e-05	AFF4	5	132875379	132963634	-	11297	protein_coding	AF4/FMR2 family member 4 [Source:HGNC Symbol;Acc:HGNC:17869]	AF-4
ENSG00000131409	13.0067	19.023	27.4997	3.20748	3.18331	0.0313271	19.8431	2.14071	3.13715	5.98e-07	1.19e-05	LRRC4B	19	50516892	50568045	-	3121	protein_coding	leucine rich repeat containing 4B [Source:HGNC Symbol;Acc:HGNC:25042]	-
ENSG00000261801	248.716	274.195	287.19	472.196	451.959	494.822	270.034	472.992	-0.808255	5.99e-07	1.19e-05	LOXL1-AS1	15	73908071	73928248	-	4221	antisense	LOXL1 antisense RNA 1 [Source:HGNC Symbol;Acc:HGNC:44169]	-
ENSG00000203760	151.074	143.653	199.289	326.288	302.049	327.759	164.672	318.699	-0.95156	5.99e-07	1.19e-05	CENPW	6	126340174	126348875	+	795	protein_coding	centromere protein W [Source:HGNC Symbol;Acc:HGNC:21488]	-
ENSG00000279443	120.129	91.194	166.737	41.1928	56.62	46.8523	126.02	48.2217	1.38384	6.07e-07	1.21e-05	AL513497.1	1	28544460	28546542	+	2083	TEC	TEC	-
ENSG00000160200	135.415	78.819	116.361	51.6691	37.5584	36.2756	110.198	41.8344	1.39508	6.11e-07	1.21e-05	CBS	21	43053191	43076943	-	6786	protein_coding	cystathionine-beta-synthase [Source:HGNC Symbol;Acc:HGNC:1550]	-
ENSG00000189238	97.0948	50.3144	50.607	15.2389	21.3723	21.2473	66.0054	19.2862	1.76835	6.15e-07	1.22e-05	LINC00943	12	126726270	126746252	+	3893	lincRNA	long intergenic non-protein coding RNA 943 [Source:HGNC Symbol;Acc:HGNC:48639]	-
ENSG00000086827	464.749	519.918	408.619	749.989	771.062	885.322	464.429	802.124	-0.788408	6.17e-07	1.22e-05	ZW10	11	113733187	113773811	-	2992	protein_coding	zw10 kinetochore protein [Source:HGNC Symbol;Acc:HGNC:13194]	-
ENSG00000275410	747.368	823.614	650.276	1257.67	1196.15	1191.98	740.419	1215.27	-0.714904	6.18e-07	1.23e-05	HNF1B	17	37686432	37745247	-	5962	protein_coding	HNF1 homeobox B [Source:HGNC Symbol;Acc:HGNC:11630]	-
ENSG00000183840	96.5695	102.751	139.335	319.46	242.077	202.438	112.885	254.658	-1.17245	6.2e-07	1.23e-05	GPR39	2	132416574	132646559	+	3387	protein_coding	G protein-coupled receptor 39 [Source:HGNC Symbol;Acc:HGNC:4496]	-
ENSG00000163694	304.213	293.203	302.543	470.191	534.328	569.269	299.986	524.596	-0.806036	6.25e-07	1.24e-05	RBM47	4	40423267	40630875	-	8544	protein_coding	RNA binding motif protein 47 [Source:HGNC Symbol;Acc:HGNC:30358]	-
ENSG00000215252	1772.5	1807.82	2397.96	1097.86	975.726	1312	1992.76	1128.53	0.820298	6.26e-07	1.24e-05	GOLGA8B	15	34525207	34588503	-	7670	protein_coding	golgin A8 family member B [Source:HGNC Symbol;Acc:HGNC:31973]	-
ENSG00000104859	1160.34	1179.48	1554.84	760.599	810.447	585.566	1298.22	718.871	0.852734	6.26e-07	1.24e-05	CLASRP	19	45039040	45070956	+	4931	protein_coding	CLK4 associating serine/arginine rich protein [Source:HGNC Symbol;Acc:HGNC:17731]	-
ENSG00000105136	495.76	523.691	433.173	279.809	286.91	243.828	484.208	270.182	0.841351	6.28e-07	1.24e-05	ZNF419	19	57487711	57496097	+	8008	protein_coding	zinc finger protein 419 [Source:HGNC Symbol;Acc:HGNC:20648]	zf-C2H2
ENSG00000137491	54.3819	58.0514	67.3656	108.312	163.612	137.286	59.933	136.404	-1.18442	6.34e-07	1.25e-05	SLCO2B1	11	75100563	75206549	+	10351	protein_coding	solute carrier organic anion transporter family member 2B1 [Source:HGNC Symbol;Acc:HGNC:10962]	-
ENSG00000285294	46.0093	49.5499	40.7747	130.485	85.8783	106.44	45.4446	107.601	-1.24137	6.41e-07	1.27e-05	LINC00842	10	46398362	46453306	+	2872	lincRNA	long intergenic non-protein coding RNA 842 [Source:HGNC Symbol;Acc:HGNC:44989]	-
ENSG00000108829	7374.1	7149.75	7411.71	4825.61	4718.15	4988.08	7311.85	4843.94	0.594046	6.45e-07	1.27e-05	LRRC59	17	50375059	50397553	-	4570	protein_coding	leucine rich repeat containing 59 [Source:HGNC Symbol;Acc:HGNC:28817]	-
ENSG00000174306	1081.57	1138.65	1116.57	1728.84	1718.71	1758.12	1112.26	1735.22	-0.641562	6.45e-07	1.27e-05	ZHX3	20	41178448	41317672	-	11621	protein_coding	zinc fingers and homeoboxes 3 [Source:HGNC Symbol;Acc:HGNC:15935]	Homeobox
ENSG00000161981	261.887	210.195	358.459	569.384	555.754	523.672	276.847	549.603	-0.988629	6.45e-07	1.27e-05	SNRNP25	16	53010	57669	+	3060	protein_coding	small nuclear ribonucleoprotein U11/U12 subunit 25 [Source:HGNC Symbol;Acc:HGNC:14161]	-
ENSG00000249395	77.015	98.2729	47.7363	163.287	176.713	198.901	74.3414	179.634	-1.2722	6.47e-07	1.27e-05	CASC9	8	75223404	75324741	-	1473	lincRNA	cancer susceptibility 9 [Source:HGNC Symbol;Acc:HGNC:48906]	-
ENSG00000196950	610.483	542.692	413.013	900.177	863.239	1114.06	522.063	959.157	-0.877566	6.48e-07	1.27e-05	SLC39A10	2	195575977	195737702	+	6917	protein_coding	solute carrier family 39 member 10 [Source:HGNC Symbol;Acc:HGNC:20861]	-
ENSG00000146411	9.38573	3.71092	14.7496	42.1187	28.0577	51.965	9.28207	40.7138	-2.11652	6.5e-07	1.28e-05	SLC2A12	6	133988697	134052636	-	4468	protein_coding	solute carrier family 2 member 12 [Source:HGNC Symbol;Acc:HGNC:18067]	-
ENSG00000248445	225.694	155.114	124.991	47.7993	75.8762	70.1752	168.6	64.6169	1.38167	6.52e-07	1.28e-05	SEMA6A-AS1	5	116447547	116508276	+	2829	antisense	SEMA6A antisense RNA 1 [Source:HGNC Symbol;Acc:HGNC:51110]	-
ENSG00000198198	2395.09	2364.81	2600.28	1591.57	1641.52	1435.77	2453.4	1556.29	0.656678	6.55e-07	1.29e-05	SZT2	1	43389882	43454247	+	26354	protein_coding	SZT2, KICSTOR complex subunit [Source:HGNC Symbol;Acc:HGNC:29040]	-
ENSG00000206532	29.947	33.2861	43.8096	77.9047	85.6734	93.5756	35.6809	85.7179	-1.26049	6.57e-07	1.29e-05	AC117402.1	3	110888384	110893476	-	1363	lincRNA	novel transcript	-
ENSG00000162694	293.867	308.497	281.559	490.609	505.442	521.447	294.641	505.832	-0.779541	6.59e-07	1.29e-05	EXTL2	1	100872372	100895998	-	4834	protein_coding	exostosin like glycosyltransferase 2 [Source:HGNC Symbol;Acc:HGNC:3516]	-
ENSG00000076248	988.581	946.224	1216.8	1724.51	1791.46	1657.08	1050.53	1724.35	-0.714722	6.65e-07	1.3e-05	UNG	12	109097574	109110992	+	2567	protein_coding	uracil DNA glycosylase [Source:HGNC Symbol;Acc:HGNC:12572]	-
ENSG00000118707	157.713	121.674	201.178	318.806	358.617	309.769	160.188	329.064	-1.03755	6.67e-07	1.31e-05	TGIF2	20	36573488	36593950	+	3784	protein_coding	TGFB induced factor homeobox 2 [Source:HGNC Symbol;Acc:HGNC:15764]	Homeobox
ENSG00000198618	71.4247	66.6506	58.0084	359.997	209.977	108.011	65.3612	225.995	-1.78804	6.67e-07	1.31e-05	PPIAP22	21	18857779	18858276	+	498	processed_pseudogene	peptidylprolyl isomerase A pseudogene 22 [Source:HGNC Symbol;Acc:HGNC:17236]	-
ENSG00000187796	55.2852	48.4075	88.586	22.6364	20.3523	18.1439	64.0929	20.3775	1.64799	6.72e-07	1.31e-05	CARD9	9	136361903	136373681	-	6699	protein_coding	caspase recruitment domain family member 9 [Source:HGNC Symbol;Acc:HGNC:16391]	-
ENSG00000163945	1408.38	1314.72	1369.14	810.455	941.102	773.812	1364.08	841.79	0.696342	6.73e-07	1.32e-05	UVSSA	4	1347266	1395992	+	15773	protein_coding	UV stimulated scaffold protein A [Source:HGNC Symbol;Acc:HGNC:29304]	-
ENSG00000162613	1511.63	1657.59	1334.4	2511.07	2238.16	2510.51	1501.21	2419.91	-0.688858	6.79e-07	1.33e-05	FUBP1	1	77944055	77979110	-	5666	protein_coding	far upstream element binding protein 1 [Source:HGNC Symbol;Acc:HGNC:4004]	Others
ENSG00000111877	335.345	267.441	276.998	527.275	534.312	494.935	293.262	518.841	-0.822816	6.8e-07	1.33e-05	MCM9	6	118813442	118935162	-	12496	protein_coding	minichromosome maintenance 9 homologous recombination repair factor [Source:HGNC Symbol;Acc:HGNC:21484]	-
ENSG00000197479	31.8841	32.345	37.3313	70.382	83.502	89.3111	33.8535	81.065	-1.25606	6.86e-07	1.34e-05	PCDHB11	5	141199582	141203779	+	4198	protein_coding	protocadherin beta 11 [Source:HGNC Symbol;Acc:HGNC:8682]	-
ENSG00000099889	594.023	645.3	1151.03	396.25	357.555	236.585	796.785	330.13	1.27083	6.94e-07	1.35e-05	ARVCF	22	19969896	20016808	-	5621	protein_coding	ARVCF, delta catenin family member [Source:HGNC Symbol;Acc:HGNC:728]	-
ENSG00000165914	1429.94	1424.24	1403.63	924.881	929.44	836.586	1419.27	896.969	0.661977	6.95e-07	1.36e-05	TTC7B	14	90524564	90816479	-	21268	protein_coding	tetratricopeptide repeat domain 7B [Source:HGNC Symbol;Acc:HGNC:19858]	-
ENSG00000140403	62.9584	61.9125	50.7234	25.7332	20.3099	9.75519	58.5315	18.5994	1.6476	7.01e-07	1.37e-05	DNAJA4	15	78264086	78282196	+	6591	protein_coding	DnaJ heat shock protein family (Hsp40) member A4 [Source:HGNC Symbol;Acc:HGNC:14885]	-
ENSG00000141568	3181.86	3217.84	3574.25	2192.33	2219.79	1976.4	3324.65	2129.51	0.642694	7.02e-07	1.37e-05	FOXK2	17	82519713	82644662	+	9991	protein_coding	forkhead box K2 [Source:HGNC Symbol;Acc:HGNC:6036]	Fork
ENSG00000120526	636.659	612.187	524.92	887.307	990.559	1157.71	591.255	1011.86	-0.775171	7.03e-07	1.37e-05	NUDCD1	8	109240919	109334385	-	4439	protein_coding	NudC domain containing 1 [Source:HGNC Symbol;Acc:HGNC:24306]	-
ENSG00000185433	92.1204	98.1966	54.1062	24.9039	35.1577	20.3446	81.4744	26.8021	1.59932	7.06e-07	1.37e-05	LINC00158	21	25385820	25431701	-	2027	lincRNA	long intergenic non-protein coding RNA 158 [Source:HGNC Symbol;Acc:HGNC:1283]	-
ENSG00000075303	205.72	199.025	156.006	331.813	342.71	383.028	186.917	352.517	-0.915184	7.09e-07	1.38e-05	SLC25A40	7	87833568	87876357	-	5081	protein_coding	solute carrier family 25 member 40 [Source:HGNC Symbol;Acc:HGNC:29680]	-
ENSG00000154099	56.38	61.0174	40.6414	10.9635	19.2193	20.148	52.6796	16.777	1.64264	7.1e-07	1.38e-05	DNAAF1	16	84145287	84178767	+	7783	protein_coding	dynein axonemal assembly factor 1 [Source:HGNC Symbol;Acc:HGNC:30539]	-
ENSG00000111087	78.7626	89.4897	99.1703	194.426	204.403	154.492	89.1409	184.44	-1.04752	7.16e-07	1.39e-05	GLI1	12	57460135	57472262	+	4204	protein_coding	GLI family zinc finger 1 [Source:HGNC Symbol;Acc:HGNC:4317]	zf-C2H2
ENSG00000261122	1223.45	1136.71	1112.86	1809.9	1718.79	1969.82	1157.67	1832.83	-0.662817	7.18e-07	1.39e-05	LINC02167	16	35743268	35756515	+	1989	lincRNA	long intergenic non-protein coding RNA 2167 [Source:HGNC Symbol;Acc:HGNC:53028]	-
ENSG00000079974	914.482	989.24	834.767	593.085	542.935	510.928	912.83	548.982	0.733433	7.19e-07	1.39e-05	RABL2B	22	50767501	50783663	-	5870	protein_coding	RAB, member of RAS oncogene family like 2B [Source:HGNC Symbol;Acc:HGNC:9800]	-
ENSG00000271857	16.9664	4.6178	20.2094	60.3532	49.2983	44.7965	13.9312	51.4826	-1.87542	7.37e-07	1.43e-05	AL096865.1	6	45421079	45422005	-	927	antisense	novel transcript, antisense to RUNX2	-
ENSG00000233608	272.085	331.31	383.676	627.709	621.037	545.007	329.024	597.918	-0.861277	7.38e-07	1.43e-05	TWIST2	2	238848032	238910543	+	1878	protein_coding	twist family bHLH transcription factor 2 [Source:HGNC Symbol;Acc:HGNC:20670]	bHLH
ENSG00000183018	57.0985	64.6638	96.7138	28.0337	26.7468	21.3668	72.8254	25.3824	1.51679	7.4e-07	1.43e-05	SPNS2	17	4498838	4539035	+	4111	protein_coding	sphingolipid transporter 2 [Source:HGNC Symbol;Acc:HGNC:26992]	-
ENSG00000065618	139.916	120.819	148.21	326.048	273.08	226.887	136.315	275.338	-1.01322	7.44e-07	1.44e-05	COL17A1	10	104031286	104085957	-	7066	protein_coding	collagen type XVII alpha 1 chain [Source:HGNC Symbol;Acc:HGNC:2194]	-
ENSG00000173692	3179.14	3061.73	2959.88	4815.83	4474.02	4724.17	3066.92	4671.34	-0.607032	7.55e-07	1.46e-05	PSMD1	2	231056864	231172827	+	5187	protein_coding	proteasome 26S subunit, non-ATPase 1 [Source:HGNC Symbol;Acc:HGNC:9554]	-
ENSG00000130810	133.141	138.881	214.919	53.1487	76.9599	69.1476	162.314	66.4187	1.28765	7.59e-07	1.47e-05	PPAN	19	10106289	10111634	+	2583	protein_coding	peter pan homolog (Drosophila) [Source:HGNC Symbol;Acc:HGNC:9227]	-
ENSG00000071553	1506.79	1720.34	1845.37	996.323	1036.59	1109.93	1690.83	1047.62	0.690586	7.66e-07	1.48e-05	ATP6AP1	X	154428632	154436516	+	4884	protein_coding	ATPase H+ transporting accessory protein 1 [Source:HGNC Symbol;Acc:HGNC:868]	-
ENSG00000184162	887.107	927.2	1211.43	569.486	601.78	588.528	1008.58	586.598	0.781885	7.77e-07	1.5e-05	NR2C2AP	19	19201416	19203424	-	1794	protein_coding	nuclear receptor 2C2 associated protein [Source:HGNC Symbol;Acc:HGNC:30763]	-
ENSG00000054598	670.282	743.563	751.412	1216.59	1132.98	1122.82	721.752	1157.46	-0.681234	7.79e-07	1.5e-05	FOXC1	6	1609972	1613897	+	3926	protein_coding	forkhead box C1 [Source:HGNC Symbol;Acc:HGNC:3800]	Fork
ENSG00000165757	150.177	180.052	139.744	248.859	342.603	383.977	156.658	325.146	-1.05314	7.82e-07	1.51e-05	JCAD	10	30012800	30115494	-	9515	protein_coding	junctional cadherin 5 associated [Source:HGNC Symbol;Acc:HGNC:29283]	-
ENSG00000189410	42.0759	55.2103	69.3217	16.276	21.3543	18.1078	55.536	18.5794	1.57396	7.82e-07	1.51e-05	SH2D5	1	20719732	20732837	-	4423	protein_coding	SH2 domain containing 5 [Source:HGNC Symbol;Acc:HGNC:28819]	-
ENSG00000185669	43.1353	37.9832	58.4059	18.2427	12.8831	10.7204	46.5081	13.9487	1.72975	7.95e-07	1.53e-05	SNAI3	16	88677682	88686493	-	1732	protein_coding	snail family transcriptional repressor 3 [Source:HGNC Symbol;Acc:HGNC:18411]	zf-C2H2
ENSG00000198056	150.155	157.066	173.648	321.879	298.763	271.488	160.289	297.377	-0.890764	7.98e-07	1.54e-05	PRIM1	12	56731596	56752373	-	2437	protein_coding	DNA primase subunit 1 [Source:HGNC Symbol;Acc:HGNC:9369]	-
ENSG00000222881	4.76093	0.919448	1.78107	13.1207	21.3632	22.2797	2.48715	18.9212	-2.86611	8.03e-07	1.54e-05	RF00019	17	40391232	40391338	-	107	misc_RNA		-
ENSG00000154473	2295.61	2252.5	2245.83	3321.59	3437.4	3626.89	2264.65	3461.96	-0.612276	8.07e-07	1.55e-05	BUB3	10	123154277	123170467	+	8300	protein_coding	BUB3, mitotic checkpoint protein [Source:HGNC Symbol;Acc:HGNC:1151]	-
ENSG00000157600	666.573	666.389	733.284	1061.14	1155.37	1093	688.749	1103.17	-0.679406	8.18e-07	1.57e-05	TMEM164	X	110002631	110182734	+	6583	protein_coding	transmembrane protein 164 [Source:HGNC Symbol;Acc:HGNC:26217]	-
ENSG00000136689	31.0678	25.6899	22.5994	4.37267	4.3291	8.43966	26.4523	5.71381	2.18628	8.19e-07	1.57e-05	IL1RN	2	113107214	113134016	+	3256	protein_coding	interleukin 1 receptor antagonist [Source:HGNC Symbol;Acc:HGNC:6000]	-
ENSG00000163870	1670.95	1719.17	3144.35	1201.15	963.77	749.514	2178.16	971.478	1.16476	8.26e-07	1.58e-05	TPRA1	3	127571266	127598267	-	5622	protein_coding	transmembrane protein adipocyte associated 1 [Source:HGNC Symbol;Acc:HGNC:30413]	-
ENSG00000203362	6.61377	5.72442	2.63199	23.7822	24.62	23.429	4.99006	23.9437	-2.23677	8.27e-07	1.58e-05	POLH-AS1	6	43588230	43591362	-	990	antisense	POLH antisense RNA 1 [Source:HGNC Symbol;Acc:HGNC:40459]	-
ENSG00000153832	274.272	262.81	205.959	82.4422	129.423	128.646	247.68	113.504	1.12458	8.27e-07	1.58e-05	FBXO36	2	229922302	230013109	+	3945	protein_coding	F-box protein 36 [Source:HGNC Symbol;Acc:HGNC:27020]	-
ENSG00000125651	2374.3	2540.9	3293.77	1655.35	1677.97	1586.84	2736.32	1640.05	0.738516	8.28e-07	1.59e-05	GTF2F1	19	6379569	6393981	-	3134	protein_coding	general transcription factor IIF subunit 1 [Source:HGNC Symbol;Acc:HGNC:4652]	-
ENSG00000047644	1286.27	1278.56	1331.93	794.245	817.065	859.858	1298.92	823.723	0.657019	8.36e-07	1.6e-05	WWC3	X	10015562	10144478	+	7114	protein_coding	WWC family member 3 [Source:HGNC Symbol;Acc:HGNC:29237]	-
ENSG00000162430	1838.27	1885.93	2213.37	3105.42	3135.4	3065.04	1979.19	3101.95	-0.648168	8.42e-07	1.61e-05	SELENON	1	25800176	25818224	+	4424	protein_coding	selenoprotein N [Source:HGNC Symbol;Acc:HGNC:15999]	-
ENSG00000226174	37.3434	32.157	91.6736	11.8449	12.7865	6.48051	53.7247	10.3706	2.35804	8.5e-07	1.62e-05	TEX22	14	105398579	105450106	+	2837	protein_coding	testis expressed 22 [Source:HGNC Symbol;Acc:HGNC:40026]	-
ENSG00000124380	909.89	871.144	734.763	455.016	472.295	544.76	838.599	490.69	0.772891	8.52e-07	1.63e-05	SNRNP27	2	69893560	69905575	+	2275	protein_coding	small nuclear ribonucleoprotein U4/U6.U5 subunit 27 [Source:HGNC Symbol;Acc:HGNC:30240]	-
ENSG00000281386	12.1039	16.1703	21.9761	2.15447	2.13646	1.08787	16.7501	1.79293	3.14275	8.63e-07	1.65e-05	AP003500.1	11	129591493	129612110	+	527	lincRNA	novel transcript	-
ENSG00000110169	105.363	60.7443	89.0882	31.3596	34.2313	30.891	85.0652	32.1606	1.40025	8.69e-07	1.66e-05	HPX	11	6431049	6442617	-	3631	protein_coding	hemopexin [Source:HGNC Symbol;Acc:HGNC:5171]	-
ENSG00000166510	145.657	163.006	76.6832	304.741	267.89	359.53	128.449	310.72	-1.27403	8.88e-07	1.69e-05	CCDC68	18	54901509	54959508	-	5180	protein_coding	coiled-coil domain containing 68 [Source:HGNC Symbol;Acc:HGNC:24350]	-
ENSG00000088448	11705.3	10798.9	9481.08	6821.33	6580.35	7176.14	10661.8	6859.27	0.636301	8.89e-07	1.69e-05	ANKRD10	13	110878540	110915069	-	4563	protein_coding	ankyrin repeat domain 10 [Source:HGNC Symbol;Acc:HGNC:20265]	-
ENSG00000116544	45.0174	48.5539	50.9289	8.82092	16.0508	21.1494	48.1667	15.3403	1.64198	8.98e-07	1.71e-05	DLGAP3	1	34865436	34929585	-	3977	protein_coding	DLG associated protein 3 [Source:HGNC Symbol;Acc:HGNC:30368]	-
ENSG00000263513	16.0116	10.412	14.5599	40.0143	41.7629	42.5573	13.6612	41.4448	-1.5909	9.03e-07	1.72e-05	FAM72C	1	143955364	143971965	-	2297	protein_coding	family with sequence similarity 72 member C [Source:HGNC Symbol;Acc:HGNC:30602]	-
ENSG00000106245	547.408	564.611	481.344	331.597	288.133	295.901	531.121	305.21	0.798957	9.19e-07	1.75e-05	BUD31	7	99408641	99419616	+	2374	protein_coding	BUD31 homolog [Source:HGNC Symbol;Acc:HGNC:29629]	-
ENSG00000264112	2011.27	1810.78	1526.04	1163.6	1024.87	1058.96	1782.7	1082.48	0.719631	9.21e-07	1.75e-05	AC015813.1	17	57989039	57994850	-	5812	lincRNA	novel transcript	-
ENSG00000079313	1215.71	1164.18	1796.69	816.627	764.468	539.862	1392.2	706.986	0.977568	9.22e-07	1.75e-05	REXO1	19	1815246	1848463	-	5561	protein_coding	RNA exonuclease 1 homolog [Source:HGNC Symbol;Acc:HGNC:24616]	-
ENSG00000105146	29.875	58.2903	35.2927	13.9226	8.61062	7.51507	41.1527	10.0161	2.02579	9.36e-07	1.78e-05	AURKC	19	57230802	57235548	+	1948	protein_coding	aurora kinase C [Source:HGNC Symbol;Acc:HGNC:11391]	-
ENSG00000167105	88.1614	96.137	110.09	176.271	223.639	189.48	98.1295	196.463	-1.00021	9.46e-07	1.79e-05	TMEM92	17	50271406	50281485	+	3101	protein_coding	transmembrane protein 92 [Source:HGNC Symbol;Acc:HGNC:26579]	-
ENSG00000113810	4645.79	4766.02	3159.37	6970.49	6883.41	7801.87	4190.39	7218.59	-0.784651	9.47e-07	1.8e-05	SMC4	3	160399274	160434962	+	8457	protein_coding	structural maintenance of chromosomes 4 [Source:HGNC Symbol;Acc:HGNC:14013]	-
ENSG00000114166	221.756	196.143	151.41	353.386	341.688	401.106	189.769	365.393	-0.945073	9.5e-07	1.8e-05	KAT2B	3	20040023	20154404	+	5634	protein_coding	lysine acetyltransferase 2B [Source:HGNC Symbol;Acc:HGNC:8638]	-
ENSG00000134452	1861.86	1713.6	1865.23	1188.54	1177.91	1124.95	1813.57	1163.8	0.639977	9.52e-07	1.8e-05	FBH1	10	5890203	5937594	+	6676	protein_coding	F-box DNA helicase 1 [Source:HGNC Symbol;Acc:HGNC:13620]	-
ENSG00000196214	1000.96	1017.82	747.369	533.757	472.38	569.27	922.051	525.136	0.811892	9.59e-07	1.81e-05	ZNF766	19	52269571	52296046	+	7335	protein_coding	zinc finger protein 766 [Source:HGNC Symbol;Acc:HGNC:28063]	zf-C2H2
ENSG00000179364	1589.5	1490.79	1868.16	1035.11	1068.62	933.446	1649.48	1012.39	0.704279	9.72e-07	1.84e-05	PACS2	14	105300563	105398147	+	12363	protein_coding	phosphofurin acidic cluster sorting protein 2 [Source:HGNC Symbol;Acc:HGNC:23794]	-
ENSG00000181789	3994.03	4148.97	4165.58	2632.2	2731.7	2761.69	4102.86	2708.53	0.5991	9.85e-07	1.86e-05	COPG1	3	129249606	129277773	+	4425	protein_coding	coatomer protein complex subunit gamma 1 [Source:HGNC Symbol;Acc:HGNC:2236]	-
ENSG00000204356	1397.94	1416.58	1647.34	927.099	897.418	969.479	1487.28	931.332	0.675314	9.89e-07	1.87e-05	NELFE	6	31952087	31959110	-	2719	protein_coding	negative elongation factor complex member E [Source:HGNC Symbol;Acc:HGNC:13974]	-
ENSG00000148308	1867.4	1896.42	2117.9	1217.78	1328.81	1183.51	1960.57	1243.37	0.657021	9.91e-07	1.87e-05	GTF3C5	9	133030675	133058503	+	3592	protein_coding	general transcription factor IIIC subunit 5 [Source:HGNC Symbol;Acc:HGNC:4668]	-
ENSG00000172339	87.3395	91.4458	75.2593	162.141	158.564	187.197	84.6815	169.301	-0.998778	9.91e-07	1.87e-05	ALG14	1	94974407	95072945	-	9633	protein_coding	ALG14, UDP-N-acetylglucosaminyltransferase subunit [Source:HGNC Symbol;Acc:HGNC:28287]	-
ENSG00000100360	319.352	283.695	255.109	114.722	110.494	177.391	286.052	134.202	1.09094	9.95e-07	1.88e-05	IFT27	22	36758202	36776256	-	8009	protein_coding	intraflagellar transport 27 [Source:HGNC Symbol;Acc:HGNC:18626]	-
ENSG00000153179	921.148	860.641	782.984	1331.29	1286.2	1596.19	854.924	1404.56	-0.716244	1e-06	1.89e-05	RASSF3	12	64507001	64697567	+	4226	protein_coding	Ras association domain family member 3 [Source:HGNC Symbol;Acc:HGNC:14271]	-
ENSG00000111669	3950.78	4260.35	4551.8	6382.65	6443.23	6579.14	4254.31	6468.34	-0.604438	1e-06	1.89e-05	TPI1	12	6867119	6870948	+	2700	protein_coding	triosephosphate isomerase 1 [Source:HGNC Symbol;Acc:HGNC:12009]	-
ENSG00000085982	2072.18	2076.42	1860.51	1310.63	1195.15	1324.94	2003.04	1276.91	0.649455	1.02e-06	1.92e-05	USP40	2	233475520	233566782	-	9352	protein_coding	ubiquitin specific peptidase 40 [Source:HGNC Symbol;Acc:HGNC:20069]	-
ENSG00000137486	396.044	441.697	551.808	833.031	820.24	762.071	463.183	805.114	-0.797204	1.04e-06	1.95e-05	ARRB1	11	75264182	75351705	-	5828	protein_coding	arrestin beta 1 [Source:HGNC Symbol;Acc:HGNC:711]	-
ENSG00000104825	567.766	632.019	1000.05	388.863	368.336	317.284	733.28	358.161	1.03363	1.05e-06	1.97e-05	NFKBIB	19	38899700	38908893	+	2324	protein_coding	NFKB inhibitor beta [Source:HGNC Symbol;Acc:HGNC:7798]	-
ENSG00000204815	90.9109	132.481	107.16	45.427	41.8591	55.2283	110.184	47.5048	1.21147	1.05e-06	1.97e-05	TTC25	17	41930635	41965651	+	2500	protein_coding	tetratricopeptide repeat domain 25 [Source:HGNC Symbol;Acc:HGNC:25280]	-
ENSG00000127366	50.6386	52.3306	61.9122	24.7283	18.251	17.094	54.9604	20.0244	1.45211	1.05e-06	1.97e-05	TAS2R5	7	141790217	141791367	+	1151	protein_coding	taste 2 receptor member 5 [Source:HGNC Symbol;Acc:HGNC:14912]	-
ENSG00000168646	34.6219	39.9545	52.0101	105.793	97.4495	88.4206	42.1955	97.221	-1.2007	1.05e-06	1.98e-05	AXIN2	17	65528563	65561647	-	5226	protein_coding	axin 2 [Source:HGNC Symbol;Acc:HGNC:904]	-
ENSG00000196150	593.437	567.412	535.015	294.062	338.352	354.306	565.288	328.907	0.780982	1.06e-06	2e-05	ZNF250	8	144876497	144902168	-	7357	protein_coding	zinc finger protein 250 [Source:HGNC Symbol;Acc:HGNC:13044]	zf-C2H2
ENSG00000134815	820.464	879.636	1052.33	574.7	561.035	445.047	917.477	526.927	0.800079	1.07e-06	2e-05	DHX34	19	47349281	47382704	+	5696	protein_coding	DExH-box helicase 34 [Source:HGNC Symbol;Acc:HGNC:16719]	-
ENSG00000163631	18.782	20.0169	16.2805	0.0449447	2.15834	5.23728	18.3598	2.48019	2.81678	1.07e-06	2e-05	ALB	4	73397114	73421412	+	3377	protein_coding	albumin [Source:HGNC Symbol;Acc:HGNC:399]	-
ENSG00000211459	8596.61	8693.09	6915.37	13969.9	11515.9	13317.9	8068.36	12934.6	-0.680892	1.07e-06	2.01e-05	MT-RNR1	MT	648	1601	+	954	Mt_rRNA	mitochondrially encoded 12S RNA [Source:HGNC Symbol;Acc:HGNC:7470]	-
ENSG00000120696	65.7084	61.8356	71.862	130.783	143.421	128.82	66.4687	134.342	-1.01323	1.07e-06	2.01e-05	KBTBD7	13	41189833	41194566	-	4734	protein_coding	kelch repeat and BTB domain containing 7 [Source:HGNC Symbol;Acc:HGNC:25266]	-
ENSG00000169718	1986.57	2113.46	2557.76	1400.3	1439.12	1226.14	2219.27	1355.19	0.711614	1.08e-06	2.02e-05	DUS1L	17	82057506	82065887	-	5999	protein_coding	dihydrouridine synthase 1 like [Source:HGNC Symbol;Acc:HGNC:30086]	-
ENSG00000159167	224.301	275.242	235.234	410.768	417.757	554.22	244.926	460.915	-0.911956	1.08e-06	2.02e-05	STC1	8	23841915	23854807	-	4149	protein_coding	stanniocalcin 1 [Source:HGNC Symbol;Acc:HGNC:11373]	-
ENSG00000213030	65.4946	87.5672	115.772	221.415	235.418	164.12	89.6114	206.984	-1.20629	1.09e-06	2.03e-05	CGB8	19	49047638	49049106	-	882	protein_coding	chorionic gonadotropin subunit beta 8 [Source:HGNC Symbol;Acc:HGNC:16453]	-
ENSG00000116809	767.857	859.657	1021.46	514.349	548.198	495.999	882.991	519.515	0.765223	1.11e-06	2.06e-05	ZBTB17	1	15941869	15976132	-	4240	protein_coding	zinc finger and BTB domain containing 17 [Source:HGNC Symbol;Acc:HGNC:12936]	ZBTB
ENSG00000187266	269.36	298.944	319.016	148.082	181.827	129.998	295.773	153.302	0.947707	1.12e-06	2.09e-05	EPOR	19	11377205	11384342	-	3079	protein_coding	erythropoietin receptor [Source:HGNC Symbol;Acc:HGNC:3416]	-
ENSG00000180801	316.494	309.457	253.247	476.65	510.825	579.88	293.066	522.451	-0.834044	1.14e-06	2.13e-05	ARSJ	4	113900284	113979727	-	5146	protein_coding	arylsulfatase family member J [Source:HGNC Symbol;Acc:HGNC:26286]	-
ENSG00000012963	857.305	801.617	723.923	1226.45	1245.42	1338.75	794.282	1270.21	-0.677343	1.15e-06	2.14e-05	UBR7	14	93207056	93229215	+	3694	protein_coding	ubiquitin protein ligase E3 component n-recognin 7 (putative) [Source:HGNC Symbol;Acc:HGNC:20344]	-
ENSG00000198732	33.8577	17.9261	39.3067	5.43093	8.49587	4.30755	30.3635	6.07811	2.29824	1.15e-06	2.14e-05	SMOC1	14	69854131	70032366	+	4369	protein_coding	SPARC related modular calcium binding 1 [Source:HGNC Symbol;Acc:HGNC:20318]	-
ENSG00000119969	762.533	763.649	506.513	1173.49	1149.08	1297.22	677.565	1206.6	-0.832591	1.15e-06	2.14e-05	HELLS	10	94501434	94613905	+	10148	protein_coding	helicase, lymphoid specific [Source:HGNC Symbol;Acc:HGNC:4861]	-
ENSG00000179832	1085.24	1088.08	1447.64	771.314	708.866	597.216	1206.98	692.465	0.801629	1.16e-06	2.17e-05	MROH1	8	144148016	144261940	+	10903	protein_coding	maestro heat like repeat family member 1 [Source:HGNC Symbol;Acc:HGNC:26958]	-
ENSG00000156253	465.675	519.905	425.924	251.83	242.115	295.72	470.501	263.222	0.837463	1.17e-06	2.17e-05	RWDD2B	21	29004384	29019378	-	3395	protein_coding	RWD domain containing 2B [Source:HGNC Symbol;Acc:HGNC:1302]	-
ENSG00000007923	1660.85	1688.88	1867.14	1131.27	1023.83	1155.71	1738.95	1103.6	0.655989	1.17e-06	2.17e-05	DNAJC11	1	6634168	6701924	-	5083	protein_coding	DnaJ heat shock protein family (Hsp40) member C11 [Source:HGNC Symbol;Acc:HGNC:25570]	-
ENSG00000270580	88.1922	73.1518	122.139	35.6873	42.7265	32.0116	94.4943	36.8085	1.3578	1.17e-06	2.18e-05	PKD1P6-NPIPP1	16	15104723	15131601	-	3043	processed_transcript	PKD1P6-NPIPP1 readthrough [Source:NCBI gene;Acc:105369154]	-
ENSG00000103534	3.64604	12.4588	9.10518	29.2731	31.1073	40.3242	8.40335	33.5682	-1.98294	1.19e-06	2.21e-05	TMC5	16	19410496	19499113	+	6393	protein_coding	transmembrane channel like 5 [Source:HGNC Symbol;Acc:HGNC:22999]	-
ENSG00000119403	489.016	569.331	615.245	984.259	939.111	857.88	557.864	927.083	-0.732515	1.2e-06	2.23e-05	PHF19	9	120855652	120894896	-	6733	protein_coding	PHD finger protein 19 [Source:HGNC Symbol;Acc:HGNC:24566]	-
ENSG00000116353	384.86	390.277	469.02	240.916	229.187	229.899	414.719	233.334	0.829647	1.2e-06	2.23e-05	MECR	1	29192873	29230942	-	3922	protein_coding	mitochondrial trans-2-enoyl-CoA reductase [Source:HGNC Symbol;Acc:HGNC:19691]	-
ENSG00000106105	2361.4	2375.39	1908.54	1373.35	1295.8	1460.07	2215.11	1376.41	0.686367	1.21e-06	2.23e-05	GARS	7	30594681	30634033	+	4152	protein_coding	glycyl-tRNA synthetase [Source:HGNC Symbol;Acc:HGNC:4162]	-
ENSG00000139428	720.002	771.103	926.05	489.402	408.158	499.046	805.718	465.535	0.791344	1.21e-06	2.25e-05	MMAB	12	109553737	109573874	-	6290	protein_coding	methylmalonic aciduria (cobalamin deficiency) cblB type [Source:HGNC Symbol;Acc:HGNC:19331]	-
ENSG00000185038	5.66595	3.79233	3.59609	19.5224	20.3912	26.5184	4.35146	22.144	-2.31373	1.22e-06	2.26e-05	MROH2A	2	233775679	233833423	+	5730	protein_coding	maestro heat like repeat family member 2A [Source:HGNC Symbol;Acc:HGNC:27936]	-
ENSG00000105705	651.455	671.099	881.627	436.46	381.333	429.919	734.727	415.904	0.820942	1.23e-06	2.28e-05	SUGP1	19	19276018	19320844	-	5356	protein_coding	SURP and G-patch domain containing 1 [Source:HGNC Symbol;Acc:HGNC:18643]	-
ENSG00000179094	343.398	400.734	556.521	211.83	224.844	218.176	433.551	218.283	0.989779	1.23e-06	2.28e-05	PER1	17	8140472	8156506	-	7002	protein_coding	period circadian regulator 1 [Source:HGNC Symbol;Acc:HGNC:8845]	-
ENSG00000115484	1553.78	1598.42	1867.22	2622.43	2585.02	2660.6	1673.14	2622.68	-0.648374	1.24e-06	2.29e-05	CCT4	2	61868089	61888804	-	2830	protein_coding	chaperonin containing TCP1 subunit 4 [Source:HGNC Symbol;Acc:HGNC:1617]	-
ENSG00000168028	4345.1	4683.04	5203.26	7185.47	7266.69	7261.34	4743.8	7237.83	-0.609478	1.25e-06	2.3e-05	RPSA	3	39406689	39412542	+	3936	protein_coding	ribosomal protein SA [Source:HGNC Symbol;Acc:HGNC:6502]	-
ENSG00000272703	0.942902	0.955436	0	6.69018	20.2011	16.9775	0.632779	14.6229	-4.30297	1.26e-06	2.32e-05	AP005137.2	18	11857155	11857554	-	400	antisense	novel transcript	-
ENSG00000102897	703.335	689.332	546.651	376.002	338.5	394.758	646.439	369.753	0.805622	1.26e-06	2.33e-05	LYRM1	16	20899868	20925006	+	3593	protein_coding	LYR motif containing 1 [Source:HGNC Symbol;Acc:HGNC:25074]	-
ENSG00000169067	15.859	22.8783	23.7046	49.8307	54.6551	66.9178	20.814	57.1345	-1.45078	1.26e-06	2.33e-05	ACTBL2	5	57480016	57482809	-	2794	protein_coding	actin, beta like 2 [Source:HGNC Symbol;Acc:HGNC:17780]	-
ENSG00000135828	13.0441	17.1228	22.8805	39.1433	59.874	61.6166	17.6825	53.5446	-1.59064	1.27e-06	2.34e-05	RNASEL	1	182573634	182589256	-	6125	protein_coding	ribonuclease L [Source:HGNC Symbol;Acc:HGNC:10050]	-
ENSG00000042088	414.992	383.601	440.741	696.91	655.414	698.122	413.112	683.482	-0.726025	1.28e-06	2.36e-05	TDP1	14	89954939	90044768	+	6227	protein_coding	tyrosyl-DNA phosphodiesterase 1 [Source:HGNC Symbol;Acc:HGNC:18884]	-
ENSG00000214872	33.8626	26.6044	29.9686	8.63724	8.56275	7.47432	30.1452	8.22477	1.85967	1.29e-06	2.37e-05	SMTNL1	11	57542641	57550274	+	1649	protein_coding	smoothelin like 1 [Source:HGNC Symbol;Acc:HGNC:32394]	-
ENSG00000064102	607.446	704.64	533.97	1031.91	941.397	1131.17	615.352	1034.83	-0.749961	1.29e-06	2.37e-05	INTS13	12	26905181	26938326	-	3345	protein_coding	integrator complex subunit 13 [Source:HGNC Symbol;Acc:HGNC:20174]	-
ENSG00000114315	243.135	238.915	270.862	412.844	456.118	437.404	250.971	435.455	-0.794486	1.29e-06	2.37e-05	HES1	3	194136145	194138732	+	2062	protein_coding	hes family bHLH transcription factor 1 [Source:HGNC Symbol;Acc:HGNC:5192]	bHLH
ENSG00000069943	100.598	81.8325	77.9957	163.286	162.882	212.649	86.8086	179.606	-1.04804	1.29e-06	2.37e-05	PIGB	15	55318960	55355648	+	4542	protein_coding	phosphatidylinositol glycan anchor biosynthesis class B [Source:HGNC Symbol;Acc:HGNC:8959]	-
ENSG00000065150	3789.47	3825.35	3008.73	5522.55	5438.82	5773.48	3541.18	5578.29	-0.655614	1.3e-06	2.38e-05	IPO5	13	97953658	98024297	+	9671	protein_coding	importin 5 [Source:HGNC Symbol;Acc:HGNC:6402]	-
ENSG00000100714	1503.13	1586.11	1550.84	2412.77	2348.36	2333.91	1546.69	2365.01	-0.612614	1.3e-06	2.38e-05	MTHFD1	14	64388031	64463457	+	9377	protein_coding	methylenetetrahydrofolate dehydrogenase, cyclohydrolase and formyltetrahydrofolate synthetase 1 [Source:HGNC Symbol;Acc:HGNC:7432]	-
ENSG00000144410	66.7901	71.5548	32.2643	9.86922	14.9978	20.1017	56.8697	14.9896	1.91435	1.3e-06	2.38e-05	CPO	2	206939554	206969474	+	1209	protein_coding	carboxypeptidase O [Source:HGNC Symbol;Acc:HGNC:21011]	-
ENSG00000248319	7.42111	14.3385	11.8264	40.9769	35.3701	34.1062	11.1953	36.8178	-1.70605	1.31e-06	2.4e-05	LINC02275	4	169917761	169975902	-	4365	lincRNA	long intergenic non-protein coding RNA 2275 [Source:HGNC Symbol;Acc:HGNC:53191]	-
ENSG00000138376	585.946	634.197	428.438	919.611	924.203	1065.19	549.527	969.666	-0.819388	1.32e-06	2.41e-05	BARD1	2	214725646	214809711	-	6067	protein_coding	BRCA1 associated RING domain 1 [Source:HGNC Symbol;Acc:HGNC:952]	-
ENSG00000151694	1534.28	1389.96	1254.47	811.571	844.925	932.179	1392.91	862.892	0.690699	1.32e-06	2.41e-05	ADAM17	2	9488486	9556732	-	10750	protein_coding	ADAM metallopeptidase domain 17 [Source:HGNC Symbol;Acc:HGNC:195]	-
ENSG00000267940	34.7279	30.4012	40.0953	10.7983	10.7049	9.60251	35.0748	10.3685	1.74776	1.32e-06	2.41e-05	AC022762.2	11	6201901	6203253	-	1353	lincRNA	novel transcript	-
ENSG00000106638	580.969	677.81	849.846	403.002	400.473	375.736	702.875	393.071	0.838448	1.32e-06	2.41e-05	TBL2	7	73567533	73578791	-	6466	protein_coding	transducin beta like 2 [Source:HGNC Symbol;Acc:HGNC:11586]	-
ENSG00000189184	3.6961	7.65028	6.37092	21.7558	22.5995	39.1551	5.90577	27.8368	-2.21267	1.33e-06	2.42e-05	PCDH18	4	137518918	137532494	-	6686	protein_coding	protocadherin 18 [Source:HGNC Symbol;Acc:HGNC:14268]	-
ENSG00000197653	40.1576	59.0385	72.9878	13.0644	10.8435	25.3307	57.3946	16.4128	1.79761	1.33e-06	2.43e-05	DNAH10	12	123762188	123936206	+	16720	protein_coding	dynein axonemal heavy chain 10 [Source:HGNC Symbol;Acc:HGNC:2941]	-
ENSG00000181004	262.112	217.019	205.158	124.208	115.683	116.03	228.096	118.64	0.942342	1.33e-06	2.43e-05	BBS12	4	122732702	122744943	+	3432	protein_coding	Bardet-Biedl syndrome 12 [Source:HGNC Symbol;Acc:HGNC:26648]	-
ENSG00000143127	216.953	194.175	198.01	111.204	113.407	84.247	203.046	102.952	0.979192	1.33e-06	2.43e-05	ITGA10	1	145891208	145910189	-	6320	protein_coding	integrin subunit alpha 10 [Source:HGNC Symbol;Acc:HGNC:6135]	-
ENSG00000116675	229.116	264.825	175.004	114.476	107.104	104.339	222.981	108.64	1.03633	1.34e-06	2.44e-05	DNAJC6	1	65248219	65415869	+	6954	protein_coding	DnaJ heat shock protein family (Hsp40) member C6 [Source:HGNC Symbol;Acc:HGNC:15469]	-
ENSG00000105568	2708.52	2818.85	4049.78	5747.2	5553.34	5099.95	3192.39	5466.83	-0.775993	1.35e-06	2.46e-05	PPP2R1A	19	52190039	52229533	+	7437	protein_coding	protein phosphatase 2 scaffold subunit Aalpha [Source:HGNC Symbol;Acc:HGNC:9302]	-
ENSG00000178234	291.027	319.945	282.456	494.939	483.033	561.807	297.81	513.26	-0.785176	1.36e-06	2.47e-05	GALNT11	7	152025674	152122347	+	8295	protein_coding	polypeptide N-acetylgalactosaminyltransferase 11 [Source:HGNC Symbol;Acc:HGNC:19875]	-
ENSG00000105472	127.527	135.098	193.935	68.082	73.8184	62.86	152.187	68.2535	1.15589	1.36e-06	2.47e-05	CLEC11A	19	50723329	50725718	+	1469	protein_coding	C-type lectin domain containing 11A [Source:HGNC Symbol;Acc:HGNC:10576]	-
ENSG00000259781	708.909	676.884	661.338	1226.22	973.568	1132.34	682.377	1110.71	-0.702731	1.36e-06	2.47e-05	HMGB1P6	15	71164770	71165415	-	646	processed_pseudogene	high mobility group box 1 pseudogene 6 [Source:HGNC Symbol;Acc:HGNC:4998]	-
ENSG00000175595	824.493	767.375	617.501	410.665	429.407	443.75	736.456	427.94	0.782888	1.36e-06	2.47e-05	ERCC4	16	13920157	13952345	+	8460	protein_coding	ERCC excision repair 4, endonuclease catalytic subunit [Source:HGNC Symbol;Acc:HGNC:3436]	-
ENSG00000170100	1190.52	1217.67	1143.75	775.778	756.017	737.558	1183.98	756.451	0.646243	1.37e-06	2.48e-05	ZNF778	16	89217703	89237071	+	11273	protein_coding	zinc finger protein 778 [Source:HGNC Symbol;Acc:HGNC:26479]	zf-C2H2
ENSG00000240184	152.056	150.377	172.75	292.805	304.053	268.275	158.394	288.378	-0.863568	1.37e-06	2.5e-05	PCDHGC3	5	141475947	141512979	+	5432	protein_coding	protocadherin gamma subfamily C, 3 [Source:HGNC Symbol;Acc:HGNC:8716]	-
ENSG00000111726	134.151	149.461	167.332	284.149	261.364	287.31	150.315	277.608	-0.884182	1.38e-06	2.5e-05	CMAS	12	22046174	22065674	+	2018	protein_coding	cytidine monophosphate N-acetylneuraminic acid synthetase [Source:HGNC Symbol;Acc:HGNC:18290]	-
ENSG00000158555	361.343	419.872	439.857	770.296	784.793	594.063	407.024	716.384	-0.815302	1.4e-06	2.54e-05	GDPD5	11	75434640	75525903	-	9867	protein_coding	glycerophosphodiester phosphodiesterase domain containing 5 [Source:HGNC Symbol;Acc:HGNC:28804]	-
ENSG00000140992	1783.91	1908.91	1596.99	1091.37	1151.12	1120.65	1763.27	1121.05	0.653291	1.4e-06	2.54e-05	PDPK1	16	2537964	2603188	+	10926	protein_coding	3-phosphoinositide dependent protein kinase 1 [Source:HGNC Symbol;Acc:HGNC:8816]	-
ENSG00000128050	3670.26	3580.66	2845.19	5196.26	5248.19	5507.42	3365.37	5317.29	-0.65995	1.4e-06	2.54e-05	PAICS	4	56435741	56464579	+	7517	protein_coding	phosphoribosylaminoimidazole carboxylase and phosphoribosylaminoimidazolesuccinocarboxamide synthase [Source:HGNC Symbol;Acc:HGNC:8587]	-
ENSG00000112144	196.367	208.664	113.976	385.667	353.424	356.555	173.002	365.216	-1.07784	1.4e-06	2.54e-05	ICK	6	53001279	53061802	-	6259	protein_coding	intestinal cell kinase [Source:HGNC Symbol;Acc:HGNC:21219]	-
ENSG00000110092	10221.7	10680.9	10344.4	7088.19	7123.18	6789.92	10415.7	7000.43	0.573232	1.4e-06	2.54e-05	CCND1	11	69641087	69654474	+	4830	protein_coding	cyclin D1 [Source:HGNC Symbol;Acc:HGNC:1582]	-
ENSG00000097046	300.48	332.385	238.644	526.227	477.728	582.02	290.503	528.658	-0.863795	1.41e-06	2.54e-05	CDC7	1	91500893	91525764	+	3557	protein_coding	cell division cycle 7 [Source:HGNC Symbol;Acc:HGNC:1745]	-
ENSG00000103248	461.929	414.989	512.587	270.101	274.09	246.982	463.168	263.724	0.812446	1.41e-06	2.54e-05	MTHFSD	16	86530176	86555235	-	6863	protein_coding	methenyltetrahydrofolate synthetase domain containing [Source:HGNC Symbol;Acc:HGNC:25778]	-
ENSG00000260528	41.3216	30.3445	49.2686	112.244	76.2757	113.755	40.3116	100.758	-1.31815	1.42e-06	2.57e-05	FAM157C	16	90102271	90178344	+	4524	lincRNA	family with sequence similarity 157 member C [Source:HGNC Symbol;Acc:HGNC:34081]	-
ENSG00000095485	651.655	623.587	578.606	376.008	380.121	357.635	617.949	371.255	0.734869	1.43e-06	2.58e-05	CWF19L1	10	100232298	100267680	-	3985	protein_coding	CWF19 like cell cycle control factor 1 [Source:HGNC Symbol;Acc:HGNC:25613]	-
ENSG00000128607	1050.65	1126.35	904.662	585.745	609.345	678.883	1027.22	624.658	0.71737	1.45e-06	2.61e-05	KLHDC10	7	130070510	130135720	+	6622	protein_coding	kelch domain containing 10 [Source:HGNC Symbol;Acc:HGNC:22194]	-
ENSG00000244242	56.0828	49.2623	138.145	21.5448	11.9392	23.3201	81.1633	18.9347	2.0912	1.45e-06	2.61e-05	IFITM10	11	1732410	1750591	-	4784	protein_coding	interferon induced transmembrane protein 10 [Source:HGNC Symbol;Acc:HGNC:40022]	-
ENSG00000197343	1373.86	1212.95	840.818	620.235	576.221	676.758	1142.54	624.405	0.871468	1.45e-06	2.61e-05	ZNF655	7	99558406	99576453	+	8401	protein_coding	zinc finger protein 655 [Source:HGNC Symbol;Acc:HGNC:30899]	zf-C2H2
ENSG00000141519	487.152	516.897	640.805	315.468	329.718	270.455	548.285	305.214	0.845059	1.45e-06	2.61e-05	CCDC40	17	80036632	80100613	+	9961	protein_coding	coiled-coil domain containing 40 [Source:HGNC Symbol;Acc:HGNC:26090]	-
ENSG00000105810	2523.88	2608.71	1723.92	3937.4	3727.65	4039.83	2285.5	3901.63	-0.771598	1.45e-06	2.61e-05	CDK6	7	92604921	92836594	-	12260	protein_coding	cyclin dependent kinase 6 [Source:HGNC Symbol;Acc:HGNC:1777]	-
ENSG00000049323	727.674	678.758	716.836	1065.47	1113.68	1169.55	707.756	1116.23	-0.657187	1.47e-06	2.64e-05	LTBP1	2	32946972	33399509	+	7329	protein_coding	latent transforming growth factor beta binding protein 1 [Source:HGNC Symbol;Acc:HGNC:6714]	-
ENSG00000253161	5.59703	2.78132	12.0283	28.1351	26.8334	33.9791	6.80222	29.6492	-2.10023	1.48e-06	2.65e-05	LINC01605	8	37421341	37554183	-	1522	lincRNA	long intergenic non-protein coding RNA 1605 [Source:HGNC Symbol;Acc:HGNC:51654]	-
ENSG00000185414	317.325	360.926	287.816	548.916	547.212	556.592	322.023	550.907	-0.774629	1.48e-06	2.66e-05	MRPL30	2	99181079	99197626	+	2898	protein_coding	mitochondrial ribosomal protein L30 [Source:HGNC Symbol;Acc:HGNC:14036]	-
[truncated: 29,935 more rows]

## Sheet: FC>1.5,P<0.05
Niraparib	NC	log2FoldChange	pvalue	padj	gene_name
5.55e-17	20.322	-7.35799	1.53e-10	6.69e-09	RTL3
5.55e-17	13.9311	-6.81687	1.51e-08	4.38e-07	AL109924.2
[truncated: 5,306 more rows]

## Sheet: FC>2,P<0.05
Niraparib	NC	log2FoldChange	pvalue	padj	gene_name
[truncated: 2,448 more rows]
