# Supplementary material for: Niraparib promotes ferroptosis by inhibiting TM4SF1 expression through ALKBH1-mediated 6mA modification in BRCA wild-type ovarian cancer
Source: Front Pharmacol. 2026 Jun 1;17:1706364. doi: 10.3389/fphar.2026.1706364 (PMC13266101; doi:10.3389/fphar.2026.1706364)
Supplement: Supplementary file 2 [file Table3.xlsx]

## Sheet: Table 3
Supplement Table S3. The deffirential 6mA modification peaks in genes using 6mA-IP-seq.
seqnames	start	end	width	strand	Conc	Conc_NC	Conc_Niraparib	Fold	p.value	FDR	annotation	geneChr	geneStart	geneEnd	geneLength	geneStrand	Symbol	transcriptId	distanceToTSS	flank_txIds	flank_geneIds	flank_gene_distances
NC_000017.11	50582900	50583928	1029	*	4.14	5.04	1.14	3.91	5.87e-09	0.000141	Intron (NM_001256324.2/CACNA1G, intron 9 of 35)	17	50560715	50627474	66760	1	CACNA1G	NM_001256324.2	22185	NM_001256324.2;NM_001256325.2;NM_001256326.2;NM_001256327.2;NM_001256328.2;NM_001256329.2;NM_001256330.2;NM_001256331.2;NM_001256332.2;NM_001256333.2;NM_001256334.2;NM_001256359.2;NM_001256360.2;NM_001256361.2;NM_018896.5;NM_198376.3;NM_198377.3;NM_198378.3;NM_198379.3;NM_198380.3;NM_198383.3;NM_198384.3;NM_198385.3;NM_198386.3;NM_198387.3;NM_198388.3;NR_046054.2;NR_046055.2;NR_046056.2;NR_046057…	CACNA1G;CACNA1G;CACNA1G;CACNA1G;CACNA1G;CACNA1G;CACNA1G;CACNA1G;CACNA1G;CACNA1G;CACNA1G;CACNA1G;CACNA1G;CACNA1G;CACNA1G;CACNA1G;CACNA1G;CACNA1G;CACNA1G;CACNA1G;CACNA1G;CACNA1G;CACNA1G;CACNA1G;CACNA1G;CACNA1G;CACNA1G;CACNA1G;CACNA1G;CACNA1G;CACNA1G;CACNA1G;CACNA1G;CACNA1G;CACNA1G	0;0;0;0;0;0;0;0;0;0;0;0;0;0;0;0;0;0;0;0;0;0;0;0;0;0;0;0;0;0;0;0;0;0;0
NC_000015.10	82955195	82956841	1647	*	3.77	0.28	4.7	-4.43	3.68e-08	0.000343	Intron (XM_005272449.4/HOMER2, intron 1 of 8)	15	82845231	82986153	140923	2	HOMER2	XM_005272449.4	29312	XM_011522232.2;XM_006720775.3;XM_011522231.3;XM_005272448.5;XM_005272449.4;XM_006720776.4;XM_011522234.3;NM_004839.4;NM_199330.3	HOMER2;HOMER2;HOMER2;HOMER2;HOMER2;HOMER2;HOMER2;HOMER2;HOMER2	0;0;0;0;0;0;0;0;0
NC_000003.12	9356012	9356386	375	*	3.96	0.93	4.87	-3.94	5.64e-08	0.000343	Intron (XM_017007576.2/SRGAP3, intron 1 of 23)	3	8980591	9363446	382856	2	SRGAP3	XM_017007576.2	7060	XM_024453844.1;XM_017007576.2;XM_024453843.1;XM_017007580.2	SRGAP3;SRGAP3;SRGAP3;SRGAP3	-192;0;0;0
NC_000017.11	34929166	34930518	1353	*	3.7	0.28	4.63	-4.36	7.01e-08	0.000343	Intron (NM_001193529.3/CCT6B, intron 11 of 12)	17	34927861	34961460	33600	2	CCT6B	NM_001193529.3	30942	NM_001193529.3;NM_001193530.2;NM_006584.4;XM_011524203.3;XM_017024023.2;XM_017024024.2	CCT6B;CCT6B;CCT6B;CCT6B;CCT6B;CCT6B	0;0;0;0;0;0
NC_000011.10	62762452	62763335	884	*	4.56	2.18	5.41	-3.24	7.38e-08	0.000343	Exon (NM_002696.3/POLR2G, exon 3 of 8)	11	62761580	62766710	5131	1	POLR2G	NM_002696.3	872	NM_002696.3	POLR2G	0
NC_000010.11	80429650	80430212	563	*	3.7	0.28	4.63	-4.35	1.01e-07	0.000343	Intron (NM_001243779.1/PRXL2A, intron 5 of 5)	10	80407829	80432997	25169	1	PRXL2A	NM_001243779.1	21821	NM_001243779.1;XM_011540266.2;NM_001243780.1;NM_001243781.2;NM_032333.5;XM_017016775.1;XM_011540265.2;NM_001243778.1;NM_001243782.2	PRXL2A;PRXL2A;PRXL2A;PRXL2A;PRXL2A;PRXL2A;PRXL2A;PRXL2A;PRXL2A	0;0;0;0;0;0;0;0;0
NC_000009.12	107739912	107740860	949	*	3.64	0.28	4.57	-4.29	1.29e-07	0.000343	Intron (XR_930228.2/LOC105376208, intron 1 of 4)	9	107734799	107812147	77349	1	LOC105376208	XR_930228.2	5113	XR_930228.2;XR_930229.2	LOC105376208;LOC105376208	0;0
NC_000015.10	55835113	55835619	507	*	3.65	0.28	4.57	-4.3	1.33e-07	0.000343	Intron (NM_001284338.1/NEDD4, intron 20 of 24)	15	55826917	55917131	90215	2	NEDD4	NM_001284338.1	81512	NM_001284338.1;NM_001284339.1;NM_001284340.1;NM_198400.3;NR_104302.1;XM_011521624.3;XM_011521626.1;XM_011521625.3;NM_001329212.2;NM_006154.4	NEDD4;NEDD4;NEDD4;NEDD4;NEDD4;NEDD4;NEDD4;NEDD4;NEDD4;NEDD4	0;0;0;0;0;0;0;0;0;0
NC_000002.12	223567321	223568217	897	*	3.65	0.28	4.58	-4.3	1.43e-07	0.000343	Distal Intergenic	2	223596940	223602361	5422	2	SCG2	NM_003469.5	34144	NA	NA	NA
NC_000017.11	78472166	78473686	1521	*	3.65	0.28	4.58	-4.3	1.43e-07	0.000343	Intron (NM_173628.4/DNAH17, intron 54 of 80)	17	78423697	78577396	153700	2	DNAH17	NM_173628.4	103710	NM_173628.4;XM_017025261.2;XM_011525416.2;XM_024451013.1;XR_002958080.1;XM_024451014.1	DNAH17;DNAH17;DNAH17;DNAH17;DNAH17;DNAH17	0;0;0;0;0;0
NC_000012.12	113352278	113353594	1317	*	3.82	0.79	4.72	-3.94	1.74e-07	0.000361	Exon (XR_945346.2/LOC105369989, exon 3 of 3)	12	113353457	113359466	6010	2	LOC105369989	XR_945346.2	5872	XR_945346.2;XM_017018977.1;NM_001159727.2;NM_173542.4	LOC105369989;PLBD2;PLBD2;PLBD2	0;-4982;-4993;-4993
NC_000020.11	11871899	11872847	949	*	3.99	1.17	4.89	-3.72	1.87e-07	0.000361	Promoter (1-2kb)	20	11809987	11870715	60729	2	LINC00687	NR_110635.1	-1184	NR_110635.1	LINC00687	-1184
NC_000002.12	234197711	234198747	1037	*	4.65	2.23	5.51	-3.28	1.96e-07	0.000361	Promoter (1-2kb)	2	234200537	234202615	2079	1	LOC105373932	XR_001739236.1	-1790	XR_001739236.1	LOC105373932	-1790
NC_000006.12	134652986	134654483	1498	*	4.09	1.46	4.96	-3.5	2.99e-07	0.000512	Distal Intergenic	6	134603142	134604436	1295	2	FAM8A6P	FAM8A6P	-48550	NA	NA	NA
NC_000018.10	12949818	12950316	499	*	3.51	0.28	4.43	-4.15	4.42e-07	0.000706	5' UTR	18	12947984	12987536	39553	1	SEH1L	NM_031216.3	1834	NM_031216.3;XM_017026025.1;XM_005258152.4;XM_011525743.2;NM_001013437.2;XM_011525744.2;XR_001753285.2;XR_935069.2;XM_011525742.3;XM_017026027.1;XM_011525746.2;XM_017026026.1;XM_011525745.2	SEH1L;SEH1L;SEH1L;SEH1L;SEH1L;SEH1L;SEH1L;SEH1L;SEH1L;SEH1L;SEH1L;SEH1L;SEH1L	0;0;0;0;0;0;0;0;0;0;0;0;0
NC_000023.11	74552198	74553694	1497	*	4.2	1.72	5.06	-3.33	5.05e-07	0.000756	Distal Intergenic	23	74582666	74583542	877	2	PABPC1P3	PABPC1P3	29848	NA	NA	NA
NC_000011.10	117327307	117327701	395	*	3.49	0.28	4.41	-4.14	5.54e-07	0.000781	Promoter (<=1kb)	11	117327565	117413266	85702	1	CEP164	XM_017017365.1	0	XM_017017364.1;XM_017017366.1;XM_017017384.1;NM_001271933.1;XM_017017365.1;NM_014956.5;XM_017017367.1;XM_017017374.1;XM_011542690.1;XM_005271453.1;XM_005271456.1;XM_005271457.1;XM_006718788.1;XM_006718794.1;XM_011542674.1;XM_017017368.1;XM_017017369.1;XM_017017370.1;XM_017017371.1;XM_017017372.1;XM_017017376.1;XM_017017378.1;XM_017017379.1;XM_017017381.1;XR_001747793.1;XR_001747794.1;XR_002957132…	CEP164;CEP164;CEP164;CEP164;CEP164;CEP164;CEP164;CEP164;CEP164;CEP164;CEP164;CEP164;CEP164;CEP164;CEP164;CEP164;CEP164;CEP164;CEP164;CEP164;CEP164;CEP164;CEP164;CEP164;CEP164;CEP164;CEP164;CEP164;CEP164;CEP164;CEP164;CEP164;CEP164;CEP164;CEP164;CEP164	0;0;0;0;0;-153;-183;-185;-187;-187;-187;-187;-187;-187;-187;-187;-187;-187;-187;-187;-187;-187;-187;-187;-187;-187;-187;-187;-187;-233;-233;-285;-286;-286;-449;-449
NC_000002.12	6943280	6944208	929	*	4.41	5.21	2.45	2.76	6.81e-07	0.000876	Intron (NM_001349186.2/RNF144A, intron 2 of 7)	2	6917412	7044179	126768	1	RNF144A	NM_001349186.2	25868	NM_001349186.2;NM_014746.6;NM_001349181.2;NM_001349185.2;XR_001739082.1;XM_017005401.2;XM_017005398.2;XM_017005400.2;XM_017005402.2;XM_017005403.2;NM_001349184.1;NR_146069.2;NM_001349182.2;NM_001349183.2	RNF144A;RNF144A;RNF144A;RNF144A;RNF144A;RNF144A;RNF144A;RNF144A;RNF144A;RNF144A;RNF144A;RNF144A;RNF144A;RNF144A	0;0;0;0;0;0;0;0;0;0;0;0;0;0
NC_000008.11	73636436	73637648	1213	*	3.86	1.28	4.74	-3.46	6.95e-07	0.000876	Intron (NM_001164380.2/STAU2, intron 6 of 14)	8	73420369	73746840	326472	2	STAU2	NM_001164380.2	109192	NM_001164380.2;NM_001164381.1;NM_001164382.1;NM_001164383.1;NM_001164385.1;NM_014393.2;NM_001164384.1	STAU2;STAU2;STAU2;STAU2;STAU2;STAU2;STAU2	0;0;0;0;0;0;0
NC_000018.10	80008309	80008744	436	*	3.45	0.28	4.37	-4.09	7.85e-07	0.00094	Intron (NM_001305563.2/TXNL4A, intron 2 of 3)	18	79970813	80033936	63124	2	TXNL4A	NM_001305563.2	25192	NM_001305563.2;NM_001305564.2	TXNL4A;TXNL4A	0;0
NC_000001.11	44499221	44499989	769	*	4.2	5.07	1.65	3.43	1.01e-06	0.00111	Intron (NM_001319956.1/RNF220, intron 2 of 14)	1	44405160	44651724	246565	1	RNF220	NM_001319956.1	94061	NM_001319956.1;XM_006710735.4;XR_001737279.2;XR_001737280.2;XR_001737281.2;XR_946692.3;XR_001737278.2;NM_001376486.1;NM_001376487.1;NM_018150.4;XM_011541699.1;NM_001376488.1;XM_017001625.2;XM_017001624.1;XM_011541700.1;XM_011541698.2;NM_001319957.2	RNF220;RNF220;RNF220;RNF220;RNF220;RNF220;RNF220;RNF220;RNF220;RNF220;RNF220;RNF220;RNF220;RNF220;RNF220;RNF220;RNF220	0;0;0;0;0;0;0;0;0;0;0;0;0;0;0;0;0
NC_000003.12	137439089	137439622	534	*	3.42	0.28	4.34	-4.06	1.07e-06	0.00111	Distal Intergenic	3	137535453	137536141	689	2	LOC100289118	LOC100289118	96519	NA	NA	NA
NC_000013.11	63209928	63211237	1310	*	4.27	5.08	2.31	2.77	1.07e-06	0.00111	Intron (NR_126409.1/LINC00376, intron 5 of 6)	13	63183101	63328094	144994	2	LINC00376	NR_126409.1	116857	NR_126409.1	LINC00376	0
NC_000009.12	130706689	130708887	2199	*	3.97	1.56	4.83	-3.28	1.14e-06	0.00114	Distal Intergenic	9	130713881	130887675	173795	1	ABL1	NM_007313.2	-4994	NM_007313.2;NM_001282708.1;NM_001282709.1;NR_104230.1;XM_005272176.2;XM_006717023.2;XM_017014558.1;XR_001746262.1;NM_014285.7	ABL1;EXOSC2;EXOSC2;EXOSC2;EXOSC2;EXOSC2;EXOSC2;EXOSC2;EXOSC2	-4994;12929;12929;12929;12914;12914;12914;12909;12909
NC_000003.12	147938760	147939278	519	*	3.42	0.28	4.33	-4.06	1.28e-06	0.0012	Distal Intergenic	3	148078159	148088029	9871	1	LINC02032	NR_134937.1	-138881	NA	NA	NA
NC_000023.11	47379590	47381354	1765	*	4.74	2.55	5.58	-3.03	1.3e-06	0.0012	Intron (NM_003446.4/ZNF157, intron 1 of 3)	23	47370578	47414498	43921	1	ZNF157	NM_003446.4	9012	NM_003446.4	ZNF157	0
NC_000010.11	73606221	73607388	1168	*	4.16	1.93	5	-3.06	1.54e-06	0.00137	Intron (XM_024447839.1/USP54, intron 1 of 23)	10	73497538	73625646	128109	2	USP54	XM_024447839.1	18258	NM_001378209.1;XM_024447837.1;XM_024447844.1;XM_024447839.1;XM_024447845.1;XM_024447847.1;NM_001350995.2;NM_001378208.1;NM_152586.4;XM_017015782.2;XM_024447833.1;XM_024447835.1;XM_024447840.1;XM_024447842.1;XR_001747037.2;XR_001747041.2	USP54;USP54;USP54;USP54;USP54;USP54;USP54;USP54;USP54;USP54;USP54;USP54;USP54;USP54;USP54;USP54	-4600;-3966;-3966;0;0;0;0;0;0;0;0;0;0;0;0;0
NC_000012.12	121004965	121005399	435	*	4.11	1.93	4.94	-3.01	1.7e-06	0.00146	Exon (NM_001286191.2/C12orf43, exon 5 of 6)	12	121000486	121016487	16002	2	C12orf43	NM_001286191.2	11088	NM_001286191.2;NM_001286196.2;NM_022895.3;NM_001286192.2;NM_001286195.2;NM_001286197.2;NM_001286198.2;NR_104409.2;XM_017019829.2;XM_024449168.1;NM_000545.8;NM_001306179.2	C12orf43;C12orf43;C12orf43;C12orf43;C12orf43;C12orf43;C12orf43;C12orf43;C12orf43;HNF1A;HNF1A;HNF1A	0;0;0;0;0;0;0;0;0;27282;26422;26422
NC_000003.12	149378223	149378773	551	*	3.35	0.28	4.26	-3.98	1.9e-06	0.00152	Promoter (<=1kb)	3	149377778	149386583	8806	1	TM4SF1-AS1	NR_046650.1	445	NM_014220.3;XM_017006385.2;NR_046650.1;NR_109809.1;NR_109810.1	TM4SF1;TM4SF1;TM4SF1-AS1;TM4SF1-AS1;TM4SF1-AS1	-574;-442;0;0;0
NC_000009.12	33771522	33771956	435	*	3.91	1.56	4.76	-3.2	1.93e-06	0.00152	Intron (NM_001197097.2/PRSS3, intron 1 of 5)	9	33750466	33799231	48766	1	PRSS3	NM_001197097.2	21056	NM_001197097.2;XM_011517965.1;NM_007343.4;NM_001197098.1	PRSS3;PRSS3;PRSS3;PRSS3	0;0;0;0
NC_000017.11	64619364	64620577	1214	*	3.62	0.79	4.51	-3.72	2e-06	0.00152	Intron (XM_005257585.3/SMURF2, intron 1 of 17)	17	64542282	64661907	119626	2	SMURF2	XM_005257585.3	41330	XM_005257585.3;NM_022739.4	SMURF2;SMURF2	0;0
NC_000012.12	51626992	51628214	1223	*	3.59	0.79	4.48	-3.69	2.07e-06	0.00152	Intron (NM_001330260.2/SCN8A, intron 1 of 26)	12	51591233	51812864	221632	1	SCN8A	NM_001330260.2	35759	NM_001330260.2;NM_001369788.1;NM_014191.4;NM_001177984.2	SCN8A;SCN8A;SCN8A;SCN8A	0;0;0;0
NC_000011.10	62704105	62705190	1086	*	4.57	2.64	5.37	-2.73	2.1e-06	0.00152	Intron (NM_001130702.2/BSCL2, intron 2 of 9)	11	62690262	62706315	16054	2	BSCL2	NM_001130702.2	1125	NM_001130702.2;NM_032667.6;NM_001122955.3;NR_037948.1;NR_037949.1;XM_006718500.2;NM_012202.5;NR_037946.1	BSCL2;BSCL2;BSCL2;BSCL2;BSCL2;GNG3;GNG3;HNRNPUL2-BSCL2	0;0;0;0;0;-2065;-2486;0
NC_000011.10	82819158	82820684	1527	*	4.17	1.92	5.01	-3.09	2.45e-06	0.00172	Downstream (2-3kb)	11	82805195	82807203	2009	1	RBMXP3	RBMXP3	13963	XR_950361.2;XR_950362.2;NM_005040.4;NM_199418.3;NM_001319214.1;XM_005274093.1	LINC02734;LINC02734;PRCP;PRCP;PRCP;PRCP	37634;37634;79746;79919;81056;81007
NC_000005.10	172462074	172463167	1094	*	3.91	1.46	4.78	-3.31	2.81e-06	0.00188	Distal Intergenic	5	172333499	172454525	121027	2	SH3PXD2B	NM_001017995.3	-7549	NA	NA	NA
NC_000012.12	49135409	49138439	3031	*	4.9	3.19	5.66	-2.47	2.83e-06	0.00188	Intron (XR_944936.2/LOC105369760, intron 1 of 1)	12	49131600	49148343	16744	1	LOC105369760	XR_944936.2	3809	XR_944936.2;NM_006082.3	LOC105369760;TUBA1B	0;-4014
NC_000017.11	39603440	39604993	1554	*	4.61	2.75	5.39	-2.64	3.63e-06	0.00228	3' UTR	17	39603768	39607920	4153	2	NEUROD2	NM_006160.4	2927	XR_934746.2;NM_006160.4	LOC105371771;NEUROD2	-4666;0
NC_000006.12	97191114	97192282	1169	*	4.17	5	1.99	3.01	3.69e-06	0.00228	Intron (NM_001350599.2/MMS22L, intron 14 of 24)	6	97142161	97283216	141056	2	MMS22L	NM_001350599.2	90934	NM_001350599.2;NM_001350600.2;NM_198468.4;XR_942376.1;XM_011535680.3;XM_011535679.3;XM_011535678.3;XM_011535677.2;XM_011535676.3;XM_017010656.2;XM_011535675.2;XM_011535671.3;XM_011535672.3;XM_011535674.3;XM_011535670.2;XM_006715432.3	MMS22L;MMS22L;MMS22L;MMS22L;MMS22L;MMS22L;MMS22L;MMS22L;MMS22L;MMS22L;MMS22L;MMS22L;MMS22L;MMS22L;MMS22L;MMS22L	0;0;0;0;0;0;0;0;0;0;0;0;0;0;0;90934
NC_000020.11	44276110	44276594	485	*	4.11	2.05	4.92	-2.87	3.72e-06	0.00228	Intron (NM_001256738.1/GDAP1L1, intron 5 of 5)	20	44247099	44280917	33819	1	GDAP1L1	NM_001256738.1	29011	NM_001256738.1;NM_001256737.1;NM_001256740.1;XR_001754393.1;XR_936626.2;NM_001256739.2;NR_046353.2;NM_024034.6	GDAP1L1;GDAP1L1;GDAP1L1;GDAP1L1;GDAP1L1;GDAP1L1;GDAP1L1;GDAP1L1	0;0;0;0;0;0;0;0
NC_000010.11	125189767	125190221	455	*	3.76	1.38	4.62	-3.23	4.14e-06	0.00248	Distal Intergenic	10	125166619	125167294	676	1	MRPS21P6	MRPS21P6	23148	NA	NA	NA
NC_000001.11	31853426	31853930	505	*	3.22	0.28	4.12	-3.85	5.44e-06	0.00318	Distal Intergenic	1	31790422	31816051	25630	2	SPOCD1	NM_144569.6	-37375	NA	NA	NA
NC_000003.12	190204694	190206771	2078	*	4.09	2.12	4.9	-2.78	5.98e-06	0.00341	Distal Intergenic	3	190166708	190167209	502	1	NMNAT1P3	NMNAT1P3	37986	NA	NA	NA
NC_000017.11	31777782	31778271	490	*	3.46	0.93	4.32	-3.39	6.64e-06	0.00366	Distal Intergenic	17	31851871	31858962	7092	2	COPRS	NM_001330176.2	80691	NA	NA	NA
NC_000016.10	83838162	83839690	1529	*	4.1	2	4.92	-2.92	6.72e-06	0.00366	Distal Intergenic	16	83807978	83819737	11760	1	HSBP1	NM_001537.4	30184	NA	NA	NA
NC_000006.12	24618610	24619092	483	*	3.29	0.28	4.2	-3.92	7.27e-06	0.00387	Intron (XM_017011542.2/KIAA0319, intron 1 of 20)	6	24540128	24645764	105637	2	KIAA0319	XM_017011542.2	26672	XM_017011542.2;XM_017011546.2;XM_017011550.1;NM_001168376.1;NM_001168374.1;NM_001168377.1;XM_017011547.1;XM_017011551.1;XR_001743779.1;XR_001743780.1;XM_017011544.1;XM_017011541.1;NM_001168375.2;NM_001350403.2;NM_001350404.2;NM_001350405.2;NM_001350406.2;NM_001350407.2;NM_001350408.2;NM_001350409.2;NM_001350410.2;NM_014809.4	KIAA0319;KIAA0319;KIAA0319;KIAA0319;KIAA0319;KIAA0319;KIAA0319;KIAA0319;KIAA0319;KIAA0319;KIAA0319;KIAA0319;KIAA0319;KIAA0319;KIAA0319;KIAA0319;KIAA0319;KIAA0319;KIAA0319;KIAA0319;KIAA0319;KIAA0319	0;0;0;0;0;0;0;0;0;0;0;0;0;0;0;0;0;0;0;0;0;0
NC_000010.11	82173453	82174637	1185	*	4.67	5.39	3.13	2.26	7.49e-06	0.00388	Intron (XM_017015584.2/NRG3, intron 1 of 4)	10	81875190	82745886	870697	1	NRG3	XM_017015584.2	298263	XM_017015584.2;XR_001747009.2;XM_011539172.3;XM_011539173.3;XM_011539175.3;XM_017015573.2;XM_017015574.2;XM_017015575.2;XM_017015576.2;XM_017015577.2;XM_017015578.2;XM_017015579.2;XM_017015580.2;NM_001370083.1;NM_001010848.4;NM_001370081.1;NM_001370082.1;NM_001370084.1;NR_163251.1;NM_001165972.1;NR_163252.1;NR_163253.1;NM_001165973.1;XM_017015582.1;XM_017015583.1	NRG3;NRG3;NRG3;NRG3;NRG3;NRG3;NRG3;NRG3;NRG3;NRG3;NRG3;NRG3;NRG3;NRG3;NRG3;NRG3;NRG3;NRG3;NRG3;NRG3;NRG3;NRG3;NRG3;NRG3;NRG3	0;0;0;0;0;0;0;0;0;0;0;0;0;0;0;0;0;0;0;0;0;0;0;0;0
NC_000012.12	116532386	116532799	414	*	3.61	1.28	4.46	-3.18	7.61e-06	0.00388	Promoter (<=1kb)	12	116533422	116535521	2100	1	LINC00173	NR_027345.1	-623	NR_027345.1;NR_027346.1	LINC00173;LINC00173	-623;-636
NC_000004.12	40582561	40583411	851	*	4.27	2.38	5.06	-2.68	8.25e-06	0.00412	Intron (XM_005248103.4/RBM47, intron 2 of 7)	4	40423270	40630848	207579	2	RBM47	XM_005248103.4	47437	XM_005248103.4;NM_001098634.2;NM_001371114.1;XM_017008304.2;XM_024454098.1;XM_017008306.2;XM_017008308.1;XM_011513708.2;XM_011513707.2;XM_017008309.2;XM_017008310.2;XM_017008307.1	RBM47;RBM47;RBM47;RBM47;RBM47;RBM47;RBM47;RBM47;RBM47;RBM47;RBM47;RBM47	0;0;0;0;0;0;0;0;0;0;0;0
NC_000017.11	49025273	49028093	2821	*	4.79	2.78	5.6	-2.82	8.46e-06	0.00414	Exon (NM_001160423.2/IGF2BP1, exon 3 of 13)	17	48997385	49056145	58761	1	IGF2BP1	NM_001160423.2	27888	NM_001160423.2;NM_006546.4;XM_011524201.2;XM_017024022.1;XM_005256955.3	IGF2BP1;IGF2BP1;IGF2BP1;IGF2BP1;IGF2BP1	0;0;0;0;0
NC_000020.11	49468633	49469072	440	*	4.01	2	4.82	-2.82	9.21e-06	0.00441	Intron (NM_004975.4/KCNB1, intron 1 of 1)	20	49363877	49482668	118792	2	KCNB1	NM_004975.4	13596	NM_004975.4;XM_011528799.2;XM_006723784.3	KCNB1;KCNB1;KCNB1	0;0;0
NC_000023.11	75946345	75947028	684	*	3.15	0.28	4.05	-3.77	9.82e-06	0.00461	Distal Intergenic	23	75884430	75885441	1012	1	SAR1AP4	SAR1AP4	61915	NA	NA	NA
NC_000002.12	52769532	52770734	1203	*	4.36	5.13	2.6	2.52	1.01e-05	0.00463	Intron (XR_002959384.1/LOC105369165, intron 3 of 4)	2	52720867	53209042	488176	2	LOC105369165	XR_002959384.1	438308	XR_002959384.1;XR_001739464.2	LOC105369165;LOC105369165	0;0
NC_000006.12	111365863	111366245	383	*	3.56	1.17	4.42	-3.25	1.1e-05	0.0049	Intron (NM_001286432.1/REV3L, intron 16 of 33)	6	111299031	111483715	184685	2	REV3L	NM_001286432.1	117470	NM_001286432.1;NM_002912.4;XM_011536028.2;XR_001743550.2;XR_001743553.2;XR_001743555.2;XR_001743556.2;XR_002956293.1;NM_001372078.1;NM_001286431.2;XM_017011153.1;XM_011536032.2;XM_017011154.1;XM_011536030.3;XM_011536031.3;XR_001743552.2;XM_017011152.2;XM_011536029.3;XR_001743554.2;XM_011536036.3;XM_017011155.2	REV3L;REV3L;REV3L;REV3L;REV3L;REV3L;REV3L;REV3L;REV3L;REV3L;REV3L;REV3L;REV3L;REV3L;REV3L;REV3L;REV3L;REV3L;REV3L;REV3L;REV3L	0;0;0;0;0;0;0;0;0;0;0;0;0;0;0;0;0;0;0;0;0
NC_000012.12	94162263	94162713	451	*	4.11	4.9	2.26	2.63	1.1e-05	0.0049	Intron (NM_005761.3/PLXNC1, intron 1 of 30)	12	94148577	94307675	159099	1	PLXNC1	NM_005761.3	13686	NM_005761.3;XM_011537731.3;XM_011537730.3;XM_017018671.2;XM_017018672.2;XM_006719186.4	PLXNC1;PLXNC1;PLXNC1;PLXNC1;PLXNC1;PLXNC1	0;0;0;0;0;0
NC_000006.12	99385726	99387578	1853	*	4.11	2.11	4.92	-2.81	1.51e-05	0.00644	Intron (XM_011535899.1/COQ3, intron 1 of 5)	6	99369401	99394161	24761	2	COQ3	XM_011535899.1	6583	XM_011535899.1;XM_024446457.1;NM_017421.4;XM_024446458.1;XM_006715500.3;XM_005267018.4;XM_011535898.2	COQ3;COQ3;COQ3;COQ3;COQ3;COQ3;COQ3	0;0;0;0;0;0;0
NC_000003.12	46857487	46857979	493	*	3.85	1.71	4.67	-2.96	1.53e-05	0.00644	3' UTR	3	46857872	46863444	5573	2	MYL3	NM_000258.3	5465	NM_000258.3	MYL3	0
NC_000003.12	160370650	160371161	512	*	4.31	5.05	2.68	2.38	1.53e-05	0.00644	Intron (NR_148401.1/TRIM59-IFT80, intron 3 of 18)	3	160256986	160383766	126781	2	IFT80	NM_001190242.1	12605	NM_001190242.1;NM_001190241.2;NM_020800.3;NR_148401.1;NR_148402.1;NR_148403.1	IFT80;IFT80;IFT80;TRIM59-IFT80;TRIM59-IFT80;TRIM59-IFT80	0;0;0;0;0;0
NC_000013.11	44624636	44628383	3748	*	4.81	3.33	5.52	-2.2	1.72e-05	0.00712	Distal Intergenic	13	44640369	44701016	60648	1	LINC00407	NR_149082.1	-11986	NA	NA	NA
NC_000002.12	241083783	241085171	1389	*	3.86	1.71	4.69	-2.98	1.84e-05	0.00748	Intron (XR_002959258.1/SNED1, intron 28 of 29)	2	241072168	241102287	30120	2	MTERF4	NR_138463.2	17116	NR_138463.2;XM_017003380.2;NR_028049.1;NR_028050.1;NR_028051.1;NR_138464.1;NR_138465.1;NR_138466.1;XM_017003391.2;XM_017003387.2;XM_017003379.2;XM_017003381.2;XM_017003382.2;XM_017003383.2;XM_024452709.1;NM_001330180.1;XM_024452707.1;XM_024452706.1;XM_024452708.1;XM_011510933.2;XR_002959258.1;XR_001738694.1;XR_001738695.1;XR_002959256.1;XM_011510932.2;XR_002959254.1;XR_002959257.1;XM_011510931.2;…	MTERF4;MTERF4;MTERF4;MTERF4;MTERF4;MTERF4;MTERF4;MTERF4;MTERF4;MTERF4;MTERF4;MTERF4;MTERF4;MTERF4;MTERF4;MTERF4;MTERF4;MTERF4;MTERF4;SNED1;SNED1;SNED1;SNED1;SNED1;SNED1;SNED1;SNED1;SNED1;SNED1;SNED1;SNED1;SNED1;SNED1;SNED1;SNED1	0;0;17161;17161;17161;17161;17161;17161;13953;17138;17140;17140;17140;17140;17150;17161;17140;17140;17140;86373;0;0;0;0;0;0;0;0;0;0;0;0;0;0;0
NC_000005.10	63369360	63370457	1098	*	3.66	1.46	4.5	-3.04	2.06e-05	0.00823	Intron (XR_001742680.1/LOC107986418, intron 2 of 2)	5	63343882	63528654	184773	2	LOC107986418	XR_001742680.1	158197	XR_001742680.1	LOC107986418	0
NC_000011.10	66798208	66800347	2140	*	4.66	2.78	5.45	-2.67	2.15e-05	0.00837	Intron (NM_024650.3/C11orf80, intron 6 of 16)	11	66744736	66843516	98781	1	C11orf80	NM_024650.3	53472	NM_024650.3;NM_001302084.2	C11orf80;C11orf80	0;0
NC_000009.12	72347389	72347755	367	*	3.28	0.79	4.15	-3.36	2.17e-05	0.00837	Distal Intergenic	9	72351413	72364556	13144	2	ZFAND5	NM_001278243.2	16801	NR_110952.1;NM_001278243.2;NM_001278245.2;NM_001102420.3;NM_001102421.3;NM_006007.4;NM_001278244.1;XM_024447665.1	LINC01504;ZFAND5;ZFAND5;ZFAND5;ZFAND5;ZFAND5;ZFAND5;ZFAND5	41953;16801;16801;17453;17453;17453;16837;17453
NC_000012.12	32112001	32113447	1447	*	4.45	2.55	5.24	-2.69	2.43e-05	0.00923	Intron (XM_011520815.3/BICD1, intron 1 of 8)	12	32106773	32341907	235135	1	BICD1	XM_011520815.3	5228	XM_011520815.3;XM_011520813.2;XR_002957369.1;XM_011520812.3;XM_011520814.3;NM_001363603.1;NM_001354189.2;NM_001003398.3;NM_001354186.2;NM_001354187.2;NM_001354188.2;NM_001714.4;NR_148725.2	BICD1;BICD1;BICD1;BICD1;BICD1;BICD1;BICD1;BICD1;BICD1;BICD1;BICD1;BICD1;BICD1	0;0;0;0;0;0;0;0;0;0;0;0;0
NC_000011.10	74743413	74743827	415	*	3.08	0.28	3.97	-3.69	2.54e-05	0.00949	Downstream (1-2kb)	11	74745694	74746194	501	2	RPS12P22	RPS12P22	2367	RPS12P22	RPS12P22	2367
NC_000003.12	104170640	104170966	327	*	4.27	5.01	2.64	2.37	2.57e-05	0.00949	Distal Intergenic	3	104062894	104065087	2194	1	RAP1BP2	RAP1BP2	107746	NA	NA	NA
NC_000022.11	43639457	43639958	502	*	3.48	1.17	4.33	-3.16	2.72e-05	0.00987	Intron (XR_937895.3/EFCAB6, intron 18 of 32)	22	43528549	43812977	284429	2	EFCAB6	XR_937895.3	173019	XR_937895.3;XM_011530327.2;XM_011530323.2;XM_011530325.2;XM_024452263.1;XM_011530316.1;XM_005261704.2;XM_005261705.4;XM_011530317.3;XM_011530318.3;XM_011530319.3;XM_011530320.3;XM_011530321.3;XM_017028910.2;XM_017028911.2;XM_017028912.2;XM_024452262.1;NM_022785.4;NM_198856.3;XR_937896.3;XM_011530326.3;XM_011530328.3;XM_011530330.3;XR_001755274.2;YWHAQP2	EFCAB6;EFCAB6;EFCAB6;EFCAB6;EFCAB6;EFCAB6;EFCAB6;EFCAB6;EFCAB6;EFCAB6;EFCAB6;EFCAB6;EFCAB6;EFCAB6;EFCAB6;EFCAB6;EFCAB6;EFCAB6;EFCAB6;EFCAB6;EFCAB6;EFCAB6;EFCAB6;EFCAB6;YWHAQP2	0;0;0;0;0;0;0;0;0;0;0;0;0;0;0;0;0;0;0;0;0;0;0;0;-4883
NC_000014.9	23351089	23351533	445	*	4.11	4.9	2.24	2.65	2.88e-05	0.0102	Intron (XM_017021362.2/SLC22A17, intron 3 of 9)	14	23346304	23354987	8684	2	SLC22A17	XM_017021362.2	3454	NM_001277174.1;XM_005267256.2;XM_024449457.1;NM_005864.4;NM_032459.3;XM_017021362.2;XM_005267747.4;XM_017021361.1;XR_001750354.1;XR_002957556.1;XR_245694.4;XM_005267748.4;NM_001289050.1;NM_020372.3;NM_016609.4;NR_110290.1	EFS;EFS;EFS;EFS;EFS;SLC22A17;SLC22A17;SLC22A17;SLC22A17;SLC22A17;SLC22A17;SLC22A17;SLC22A17;SLC22A17;SLC22A17;SLC22A17	14100;13674;13674;13639;13639;0;0;0;0;0;0;0;0;0;0;0
NC_000006.12	28123149	28123635	487	*	3.44	1.17	4.29	-3.12	2.89e-05	0.0102	Exon (NR_103455.1/ZSCAN16-AS1, exon 3 of 3)	6	28121795	28137316	15522	2	ZSCAN16-AS1	NR_103455.1	13681	XM_017011324.1;NM_001320558.1;NM_001320555.2;NM_001320556.2;NM_001320557.2;NM_025231.3;NR_103455.1;NR_103456.1	ZSCAN16;ZSCAN16;ZSCAN16;ZSCAN16;ZSCAN16;ZSCAN16;ZSCAN16-AS1;ZSCAN16-AS1	-118;-921;-974;-974;-974;-974;0;0
NC_000016.10	68183992	68184408	417	*	3.66	1.64	4.47	-2.83	2.95e-05	0.0103	Intron (NM_004555.4/NFATC3, intron 8 of 10)	16	68085370	68229259	143890	1	NFATC3	NM_004555.4	98622	NM_004555.4;NM_173163.3;NM_173165.3	NFATC3;NFATC3;NFATC3	0;0;0
NC_000018.10	52462213	52462704	492	*	4.02	4.8	2.17	2.63	3.08e-05	0.0105	Intron (XM_011525843.1/DCC, intron 1 of 29)	18	52340172	53530655	1190484	1	DCC	XM_011525843.1	122041	XM_011525843.1;XM_017025568.1;XM_017025569.1;NM_005215.4	DCC;DCC;DCC;DCC	0;0;0;0
NC_000008.11	91230269	91231892	1624	*	4.53	2.67	5.32	-2.65	3.39e-05	0.0115	Intron (NM_001282356.2/SLC26A7, intron 2 of 19)	8	91209496	91398155	188660	1	SLC26A7	NM_001282356.2	20773	NM_001282356.2;NM_001282357.2	SLC26A7;SLC26A7	0;0
NC_000021.9	15508719	15509629	911	*	5.02	5.71	3.68	2.03	3.51e-05	0.0117	Distal Intergenic	21	15370512	15444783	74272	2	LOC101927745	XR_001754971.2	-63936	NA	NA	NA
NC_000002.12	74179213	74180000	788	*	4.13	2.38	4.9	-2.51	3.69e-05	0.0121	Promoter (<=1kb)	2	74152598	74178879	26282	2	MOB1A	XM_024452973.1	-334	NM_001317110.2;NM_001317112.2;NM_018221.5;NM_001317111.1;XM_024452973.1	MOB1A;MOB1A;MOB1A;MOB1A;MOB1A	-334;-334;-334;-899;-334
NC_000004.12	169032143	169032521	379	*	3.58	1.46	4.4	-2.94	3.84e-05	0.0124	Distal Intergenic	4	168987590	169010284	22695	2	CBR4	XM_011532385.1	-21859	NA	NA	NA
NC_000017.11	50745630	50747238	1609	*	4.04	2.33	4.8	-2.47	3.97e-05	0.0127	Exon (NM_006107.3/LUC7L3, exon 8 of 11)	17	50719565	50752711	33147	1	LUC7L3	NM_006107.3	26065	NM_006107.3;XM_024450799.1;XR_002958022.1;XM_024450798.1;XM_005257452.1;XR_001752527.1;XR_001752528.1;XR_001752529.1;XR_001752530.1;XM_005257449.2;XR_001752531.1;XM_024450800.1;NM_001330330.2;NM_016424.5;XM_006721943.2;XR_001752532.1	LUC7L3;LUC7L3;LUC7L3;LUC7L3;LUC7L3;LUC7L3;LUC7L3;LUC7L3;LUC7L3;LUC7L3;LUC7L3;LUC7L3;LUC7L3;LUC7L3;LUC7L3;LUC7L3	0;0;0;0;0;0;0;0;0;0;0;0;0;0;0;0
NC_000010.11	304548	304983	436	*	3.05	0.28	3.94	-3.66	4.09e-05	0.0128	Intron (NM_014974.3/DIP2C, intron 32 of 36)	10	274201	689668	415468	2	DIP2C	NM_014974.3	384685	NM_014974.3;XM_005252430.3;XM_017015977.1;XM_011519433.3;XM_011519429.3;XM_011519428.3;XM_011519430.2;XM_011519431.2;XM_011519432.2;XM_005252426.3;XM_005252428.4;XM_005252427.4	DIP2C;DIP2C;DIP2C;DIP2C;DIP2C;DIP2C;DIP2C;DIP2C;DIP2C;DIP2C;DIP2C;DIP2C	0;0;0;0;0;0;0;0;0;0;0;0
NC_000022.11	39325319	39326340	1022	*	4.99	3.49	5.71	-2.23	4.11e-05	0.0128	Distal Intergenic	22	39312882	39319623	6742	2	RPL3	NM_001033853.2	-5696	NA	NA	NA
NC_000003.12	10294161	10295689	1529	*	4.01	2.17	4.8	-2.63	4.26e-05	0.0131	Promoter (1-2kb)	3	10285666	10292947	7282	2	GHRL	NR_126505.2	-1214	NM_001134941.3;NM_001134944.2;NM_001134945.2;NM_001134946.2;NM_001302821.2;NM_001302822.2;NM_001302823.2;NM_001302824.2;NM_001302825.2;NM_016362.5;NR_126505.2;XM_017006612.2;XM_017006613.2;XM_024453594.1;NR_004431.3;NR_024144.2;NR_024145.2;NR_073566.1;NR_073567.1;NR_073568.1	GHRL;GHRL;GHRL;GHRL;GHRL;GHRL;GHRL;GHRL;GHRL;GHRL;GHRL;GHRL;GHRL;GHRL;GHRLOS;GHRLOS;GHRLOS;GHRLOS;GHRLOS;GHRLOS	-1214;-1214;-1214;-1214;-1214;-1214;-1214;-1214;-1214;-1214;-1214;-1291;-1291;-1291;13209;13209;13209;13209;13209;13209
NC_000012.12	55774446	55775700	1255	*	4.19	2.43	4.96	-2.53	4.32e-05	0.0131	Intron (NR_026722.1/SARNP, intron 8 of 10)	12	55752463	55817756	65294	2	SARNP	NR_026722.1	42056	NR_026722.1;NR_026723.1;NM_033082.4	SARNP;SARNP;SARNP	0;0;0
NC_000001.11	50788674	50789857	1184	*	4.6	5.29	3.21	2.08	4.44e-05	0.0133	Intron (NM_007051.3/FAF1, intron 3 of 18)	1	50437028	50960267	523240	2	FAF1	NM_007051.3	170410	NM_007051.3;XM_024452734.1;XM_017000136.1;XM_024452736.1	FAF1;FAF1;FAF1;FAF1	0;0;0;0
NC_000011.10	16892305	16892779	475	*	3.97	2.22	4.74	-2.52	4.7e-05	0.0139	Intron (XM_024448368.1/PLEKHA7, intron 1 of 27)	11	16777297	16925441	148145	2	PLEKHA7	XM_024448368.1	32662	XM_024448368.1;XM_024448361.1;NM_001329630.2;XM_024448356.1;XM_024448358.1;XM_024448359.1;XM_024448360.1;XM_024448363.1;XM_024448364.1;XR_002957126.1;XM_024448357.1;XM_024448370.1;NM_001329631.2;NM_175058.5;XM_017017241.2;XM_017017242.2	PLEKHA7;PLEKHA7;PLEKHA7;PLEKHA7;PLEKHA7;PLEKHA7;PLEKHA7;PLEKHA7;PLEKHA7;PLEKHA7;PLEKHA7;PLEKHA7;PLEKHA7;PLEKHA7;PLEKHA7;PLEKHA7	0;0;0;0;0;0;0;0;0;0;0;0;0;0;0;0
NC_000017.11	48957105	48957601	497	*	3.62	1.64	4.42	-2.78	4.85e-05	0.0142	Downstream (<1kb)	17	48949367	48949520	154	2	RNU1-42P	RNU1-42P	-7585	NM_004123.3	GIP	10995
NC_000011.10	100126971	100127807	837	*	3.84	1.92	4.64	-2.72	5.24e-05	0.0151	Intron (XM_017017927.1/CNTN5, intron 14 of 16)	11	99020904	100203266	1182363	1	CNTN5	XM_017017927.1	1106067	XM_017017927.1;XM_017017928.1;XM_017017926.1;NM_001243271.2;NM_001243270.2;NM_014361.4;XM_011542873.1;XM_017017929.1;XM_011542871.1;XR_001747909.1;NM_175566.2	CNTN5;CNTN5;CNTN5;CNTN5;CNTN5;CNTN5;CNTN5;CNTN5;CNTN5;CNTN5;CNTN5	0;0;0;0;0;0;0;0;0;0;0
NC_000017.11	77518209	77519514	1306	*	3.17	0.79	4.03	-3.24	5.47e-05	0.0153	Distal Intergenic	17	77527001	77536598	9598	1	LOC400622	NR_148967.1	-7487	NA	NA	NA
NC_000009.12	90652958	90655257	2300	*	4.91	3.51	5.61	-2.09	5.48e-05	0.0153	Distal Intergenic	9	90609832	90642824	32993	2	DIRAS2	NM_017594.5	-10134	NA	NA	NA
NC_000015.10	90092199	90092633	435	*	3.46	1.38	4.28	-2.9	5.6e-05	0.0153	Intron (NM_001290114.2/IDH2, intron 1 of 8)	15	90083045	90102468	19424	2	IDH2	NM_001290114.2	9835	NM_001290114.2;NM_002168.4;NM_001289910.1	IDH2;IDH2;IDH2	0;0;0
NC_000002.12	84363155	84365075	1921	*	5.43	6.06	4.29	1.78	5.64e-05	0.0153	Distal Intergenic	2	84196433	84330857	134425	2	LOC107985905	XR_001739572.1	-32298	NA	NA	NA
NC_000011.10	47443873	47444986	1114	*	3.86	1.92	4.65	-2.73	5.67e-05	0.0153	Intron (NM_005055.5/RAPSN, intron 2 of 7)	11	47437764	47449136	11373	2	RAPSN	NM_005055.5	4150	NM_005055.5;NM_032645.5;XM_011520252.1;XM_005253042.3;XM_005253043.3	RAPSN;RAPSN;RAPSN;RAPSN;RAPSN	0;0;0;0;0
NC_000017.11	42034714	42035626	913	*	4.16	2.56	4.9	-2.34	5.68e-05	0.0153	Intron (NM_001378270.1/ZNF385C, intron 3 of 8)	17	42025576	42098473	72898	2	ZNF385C	NM_001378270.1	62847	NM_001358661.2;NM_001378270.1	C17orf113;ZNF385C	14975;0
NC_000006.12	148734445	148735016	572	*	3.37	1.17	4.2	-3.04	5.84e-05	0.0155	Distal Intergenic	6	148745891	148964403	218513	1	UST	XM_017010152.1	-10875	NA	NA	NA
NC_000015.10	99120216	99120930	715	*	4.35	5.08	2.81	2.27	6.12e-05	0.016	Intron (XM_017022035.1/SYNM, intron 2 of 4)	15	99105069	99136586	31518	1	SYNM	XM_017022035.1	15147	XM_017022035.1;NM_015286.6;NM_145728.3	SYNM;SYNM;SYNM	0;0;0
NC_000002.12	158289955	158290995	1041	*	3.91	1.92	4.72	-2.8	6.15e-05	0.016	Intron (NM_138803.4/CCDC148, intron 9 of 13)	2	158171073	158456753	285681	2	CCDC148	NM_138803.4	165758	NM_138803.4;XM_017003398.1;XM_017003397.1;XM_011510638.3;XM_017003394.1;XM_017003392.1;XM_017003395.1;XM_017003396.1;XM_024452710.1;NM_001301684.1;XM_005246319.3	CCDC148;CCDC148;CCDC148;CCDC148;CCDC148;CCDC148;CCDC148;CCDC148;CCDC148;CCDC148;CCDC148	0;0;0;0;0;0;0;0;0;0;0
NC_000006.12	42090405	42091768	1364	*	3.81	1.99	4.59	-2.6	6.25e-05	0.016	Distal Intergenic	6	42050924	42083278	32355	1	TAF8	XM_017010242.2	39481	NA	NA	NA
NC_000023.11	41355540	41358122	2583	*	4.42	2.55	5.21	-2.66	6.3e-05	0.016	Exon (NR_126093.1/DDX3X, exon 18 of 19)	23	41333308	41364472	31165	1	DDX3X	NR_126093.1	22232	NR_126093.1;NM_001193416.3;NM_001193417.3	DDX3X;DDX3X;DDX3X	0;21378;21378
NC_000009.12	105036942	105037689	748	*	3.67	1.71	4.48	-2.76	7.07e-05	0.0175	Distal Intergenic	9	104989888	104991865	1978	2	CT70	XR_001746867.1	-45077	NA	NA	NA
NC_000017.11	77154485	77155369	885	*	4.09	2.42	4.84	-2.42	7.08e-05	0.0175	Intron (NM_001204408.2/SEC14L1, intron 5 of 19)	17	77088685	77217101	128417	1	SEC14L1	NM_001204408.2	65800	NM_001204408.2;NM_001204410.2;NM_001039573.3;NM_001143998.2;NM_001143999.2;NM_003003.4	SEC14L1;SEC14L1;SEC14L1;SEC14L1;SEC14L1;SEC14L1	0;0;0;0;0;0
NC_000019.10	35400464	35400952	489	*	4.16	2.43	4.93	-2.49	7.09e-05	0.0175	Distal Intergenic	19	35405607	35416840	11234	1	LINC01531	NR_040046.1	-4655	NR_040046.1	LINC01531	-4655
NC_000006.12	35706339	35707379	1041	*	4.03	2.37	4.78	-2.41	7.31e-05	0.0177	Intron (NM_001145775.2/FKBP5, intron 2 of 11)	6	35573585	35728583	154999	2	FKBP5	NM_001145775.2	21204	NM_001145775.2	FKBP5	0
NC_000004.12	112301899	112303325	1427	*	5.05	5.73	3.73	2	7.36e-05	0.0177	Intron (NM_001253884.1/ALPK1, intron 1 of 14)	4	112297343	112442618	145276	1	ALPK1	NM_001253884.1	4556	NM_001253884.1;NM_001102406.2;NM_025144.4	ALPK1;ALPK1;ALPK1	0;0;0
NC_000001.11	109374602	109376451	1850	*	4.63	3	5.38	-2.38	7.39e-05	0.0177	Intron (NM_001205228.1/SORT1, intron 1 of 19)	1	109309565	109393357	83793	2	SORT1	NM_001205228.1	16906	NM_001205228.1;NM_002959.7;XM_005271100.2;XM_005271102.2;XM_005271101.3;XM_006710812.2	SORT1;SORT1;SORT1;SORT1;SORT1;SORT1	0;0;0;0;0;0
NC_000002.12	117601900	117602697	798	*	5.02	5.69	3.75	1.94	7.95e-05	0.0187	Distal Intergenic	2	117814691	117832377	17687	1	DDX18	NM_006773.4	-211994	NA	NA	NA
NC_000007.14	73762404	73762909	506	*	4.35	2.8	5.08	-2.28	7.98e-05	0.0187	Distal Intergenic	7	73768997	73770270	1274	2	CLDN3	NM_001306.4	7361	NA	NA	NA
NC_000008.11	116436085	116436631	547	*	4.03	4.81	2.22	2.59	8.16e-05	0.019	Intron (XR_928547.3/LOC102723447, intron 2 of 2)	8	116429677	116448952	19276	2	LOC102723447	XR_928547.3	12321	XR_928547.3	LOC102723447	0
NC_000015.10	82948249	82949662	1414	*	3.97	4.7	2.45	2.24	8.73e-05	0.0201	Intron (XM_011522232.2/HOMER2, intron 1 of 9)	15	82836946	82952522	115577	2	HOMER2	XM_011522232.2	2860	XM_011522232.2;XM_006720775.3;XM_011522231.3;XM_005272448.5;XM_005272449.4;XM_006720776.4;XM_011522234.3;NM_004839.4;NM_199330.3;XR_001751644.1	HOMER2;HOMER2;HOMER2;HOMER2;HOMER2;HOMER2;HOMER2;HOMER2;HOMER2;LOC105370928	0;0;0;0;0;0;0;0;0;55447
NC_000012.12	93160200	93160756	557	*	3.67	1.64	4.48	-2.83	8.79e-05	0.0201	Intron (NR_040096.1/LOC643339, intron 3 of 4)	12	93003758	93377736	373979	2	LOC643339	NR_040096.1	216980	NR_040096.1	LOC643339	0
NC_000010.11	63661891	63662773	883	*	3.5	1.56	4.3	-2.74	8.95e-05	0.0201	Intron (XR_001747468.1/LOC107984238, intron 2 of 2)	10	63644169	63700544	56376	2	LOC107984238	XR_001747468.1	37771	XR_001747468.1	LOC107984238	0
NC_000006.12	22225476	22226258	783	*	4.87	5.53	3.62	1.91	8.97e-05	0.0201	Distal Intergenic	6	22287246	22297036	9791	2	PRL	NM_000948.6	70778	NA	NA	NA
NC_000005.10	123541545	123543100	1556	*	4.09	4.88	2.22	2.66	9.32e-05	0.0207	Intron (NM_001031812.3/CSNK1G3, intron 1 of 12)	5	123512099	123617045	104947	1	CSNK1G3	NM_001031812.3	29446	NM_001031812.3;XM_017009059.1;XM_017009060.1;XM_017009069.1;XM_005271892.3;XM_005271894.3;XM_005271895.3;XM_017009057.2;XM_017009061.2;XM_017009063.2;XM_017009064.2;XM_017009065.2;XM_017009067.2;XM_017009068.2;XM_017009070.2;NM_001270573.2;NM_001270574.2;NM_001364140.2;NM_001364141.2;NM_001364143.2;NM_001364144.2;NM_001364145.2;NM_001364146.2;NM_001364147.2;NM_001364148.2;NM_001364149.2;NM_001364…	CSNK1G3;CSNK1G3;CSNK1G3;CSNK1G3;CSNK1G3;CSNK1G3;CSNK1G3;CSNK1G3;CSNK1G3;CSNK1G3;CSNK1G3;CSNK1G3;CSNK1G3;CSNK1G3;CSNK1G3;CSNK1G3;CSNK1G3;CSNK1G3;CSNK1G3;CSNK1G3;CSNK1G3;CSNK1G3;CSNK1G3;CSNK1G3;CSNK1G3;CSNK1G3;CSNK1G3;CSNK1G3;CSNK1G3;CSNK1G3;CSNK1G3	0;0;0;0;0;0;0;0;0;0;0;0;0;0;0;0;0;0;0;0;0;0;0;0;0;0;0;-542;-2317;-2317;-2317
NC_000017.11	47243571	47244134	564	*	4.35	2.9	5.06	-2.16	9.5e-05	0.0209	Distal Intergenic	17	47253827	47313743	59917	1	ITGB3	NM_000212.3	-9693	NA	NA	NA
NC_000018.10	78273118	78273924	807	*	4.03	2.27	4.8	-2.53	0.000101	0.0221	Distal Intergenic	18	78518575	78522246	3672	1	LOC105372219	XR_935670.1	-244651	NA	NA	NA
NC_000004.12	56060358	56060703	346	*	3.84	2.18	4.6	-2.42	0.000105	0.0227	Intron (XM_024454158.1/CRACD, intron 1 of 10)	4	56049222	56330622	281401	1	CRACD	XM_024454158.1	11136	XM_024454158.1;XM_024454159.1	CRACD;CRACD	0;0
NC_000007.14	43247723	43248812	1090	*	4.46	2.97	5.18	-2.21	0.00011	0.0236	Intron (XM_017011890.1/HECW1, intron 2 of 23)	7	43112580	43512604	400025	1	HECW1	XM_017011890.1	135143	XM_017011890.1;XM_017011886.1;XM_005249665.4;XM_006715670.3;XM_006715671.3;XM_006715673.3;NM_001287059.2;NM_015052.5;XM_017011885.1;XM_017011883.2;XM_017011882.1;XM_017011884.1;XM_017011887.1;XM_017011888.1;XM_017011889.1;XM_011515220.3;XM_011515223.2;XM_011515222.2	HECW1;HECW1;HECW1;HECW1;HECW1;HECW1;HECW1;HECW1;HECW1;HECW1;HECW1;HECW1;HECW1;HECW1;HECW1;HECW1;HECW1;HECW1	0;0;0;0;0;0;0;0;0;0;0;0;0;0;0;0;0;-325
NC_000005.10	34649710	34650190	481	*	3.77	1.92	4.55	-2.63	0.000113	0.0239	Downstream (<1kb)	5	34650609	34656253	5645	2	LOC105374723	XR_001742633.1	6063	XR_001742633.1;XR_925918.2	LOC105374723;LOC105374723	6063;6063
NC_000001.11	79426860	79427305	446	*	4.4	5.09	3.03	2.06	0.000115	0.0241	Distal Intergenic	1	79372714	79405767	33054	1	LOC105378810	XR_001738112.1	54146	NA	NA	NA
NC_000020.11	9154608	9155076	469	*	3.89	2.28	4.63	-2.35	0.000123	0.0255	Intron (NM_001377134.2/PLCB4, intron 2 of 38)	20	9068678	9480808	412131	1	PLCB4	NM_001377134.2	85930	NM_001377134.2;XM_005260724.2;XM_017027883.1;XM_017027880.1;XM_024451898.1;XM_024451904.1;XM_024451909.1;XM_024451905.1;XM_024451907.1;XM_024451908.1;XM_024451910.1;NM_000933.4;NM_001172646.2;NM_001377135.1;NM_001377136.1;NM_001377142.1;NM_001377143.1;NM_182797.3	PLCB4;PLCB4;PLCB4;PLCB4;PLCB4;PLCB4;PLCB4;PLCB4;PLCB4;PLCB4;PLCB4;PLCB4;PLCB4;PLCB4;PLCB4;PLCB4;PLCB4;PLCB4	0;0;0;0;0;0;0;0;0;0;0;0;0;0;0;0;0;0
NC_000014.9	80975305	80975683	379	*	3.68	1.72	4.48	-2.75	0.000129	0.0265	Intron (XM_005268039.1/TSHR, intron 2 of 9)	14	80954989	81108950	153962	1	TSHR	XM_005268039.1	20316	XM_005268039.1;XM_006720245.1;XM_005268037.4;NM_001018036.3;NM_001142626.3;NM_000369.5;XM_011537119.2	TSHR;TSHR;TSHR;TSHR;TSHR;TSHR;TSHR	0;0;0;0;0;0;0
NC_000003.12	158935360	158935939	580	*	4.78	5.44	3.55	1.89	0.000136	0.0276	Distal Intergenic	3	158864158	158873236	9079	1	LOC105374181	XR_924638.2	71202	NA	NA	NA
NC_000011.10	3792219	3792757	539	*	4.48	3.06	5.18	-2.12	0.000136	0.0276	Intron (NR_157591.1/NUP98, intron 1 of 31)	11	3675010	3797546	122537	2	NUP98	NR_157591.1	4789	NR_157591.1;NM_001365126.1;NM_001365125.2;NM_001365127.2;NM_001365128.2;NM_001365129.2;NM_016320.5;NM_139132.4;NR_157589.2;NR_157590.2;NM_005387.7;NM_139131.5;NM_001256235.1	NUP98;NUP98;NUP98;NUP98;NUP98;NUP98;NUP98;NUP98;NUP98;NUP98;NUP98;NUP98;PGAP2	0;0;0;0;0;0;0;0;0;0;0;0;-4967
NC_000013.11	26561023	26562530	1508	*	4.7	3.22	5.41	-2.2	0.000139	0.0281	Intron (XM_024449315.1/WASF3, intron 1 of 9)	13	26539139	26688928	149790	1	WASF3	XM_024449315.1	21884	XM_024449315.1;NM_006646.6;NM_001291965.1	WASF3;WASF3;WASF3	0;0;0
NC_000003.12	112868785	112869779	995	*	4.04	2.23	4.82	-2.59	0.000145	0.0289	Distal Intergenic	3	112815711	112846856	31146	2	CD200R1L	NM_001370552.2	-21929	NA	NA	NA
NC_000008.11	131646045	131647151	1107	*	4.11	2.42	4.87	-2.45	0.000147	0.0292	Distal Intergenic	8	131463110	131470343	7234	2	LOC105375763	XR_928659.2	-175702	NA	NA	NA
NC_000006.12	89556982	89557365	384	*	3.58	1.71	4.37	-2.66	0.000149	0.0293	Intron (NM_001242809.2/ANKRD6, intron 1 of 15)	6	89433152	89633821	200670	1	ANKRD6	NM_001242809.2	123830	NM_001242809.2;NM_001242813.1;NM_014942.4;XM_011535598.2;XM_011535599.2;XM_011535600.2;XM_017010495.1;XM_017010498.1;XM_017010501.1;XM_017010505.1;XM_017010512.1;XM_017010514.1;XM_017010510.1;XM_005248681.2;XM_017010513.1;XM_005248680.3;XM_024446361.1;XM_024446365.1;XM_017010511.2;XM_024446363.1;XM_017010503.1;XM_024446360.1;XM_024446366.1;XM_024446357.1;XM_024446364.1;XM_017010502.2;XM_017010496…	ANKRD6;ANKRD6;ANKRD6;ANKRD6;ANKRD6;ANKRD6;ANKRD6;ANKRD6;ANKRD6;ANKRD6;ANKRD6;ANKRD6;ANKRD6;ANKRD6;ANKRD6;ANKRD6;ANKRD6;ANKRD6;ANKRD6;ANKRD6;ANKRD6;ANKRD6;ANKRD6;ANKRD6;ANKRD6;ANKRD6;ANKRD6;ANKRD6;ANKRD6;ANKRD6;ANKRD6;ANKRD6;ANKRD6	0;0;0;0;0;0;0;0;0;0;0;0;0;0;0;-3503;-3514;-3515;-3678;-3679;-3682;-3682;-3682;-3685;-3686;-3687;-3690;-3690;-3690;-3691;-3693;-4949;-4953
NC_000001.11	23161909	23163784	1876	*	4.41	3.05	5.09	-2.04	0.000155	0.0299	Intron (NM_001142546.1/LUZP1, intron 1 of 3)	1	23084023	23168858	84836	2	LUZP1	NM_001142546.1	5074	NM_001142546.1;NM_033631.4;XM_011542090.3;XM_011542091.3;XM_017002252.2	LUZP1;LUZP1;LUZP1;LUZP1;LUZP1	0;0;0;0;0
NC_000023.11	138668636	138669225	590	*	4.79	5.47	3.44	2.03	0.000155	0.0299	Intron (NM_004114.5/FGF13, intron 3 of 4)	23	138614727	138711717	96991	2	FGF13	NM_004114.5	42492	NM_004114.5;NM_033642.3;NM_001139502.2;NM_001139498.2;NM_001139500.2;NM_001139501.2;XM_024452352.1;XM_005262399.1;NR_030229.1	FGF13;FGF13;FGF13;FGF13;FGF13;FGF13;FGF13;FGF13;MIR504	0;0;0;0;0;0;0;0;-843
NC_000012.12	58572890	58573334	445	*	4.57	5.26	3.21	2.06	0.000156	0.0299	Intron (NR_120452.1/LINC02388, intron 3 of 7)	12	58565959	58781716	215758	2	LINC02388	NR_120452.1	208382	NR_120452.1	LINC02388	0
NC_000014.9	60440384	60441957	1574	*	4.84	5.48	3.66	1.82	0.000158	0.03	Intron (XM_017021251.1/C14orf39, intron 13 of 13)	14	60435954	60478373	42420	2	C14orf39	XM_017021251.1	36416	XM_017021251.1;XM_017021249.2;XM_024449555.1;XM_017021248.2;XM_011536690.3;XM_017021247.1;XM_017021250.2;NM_174978.3	C14orf39;C14orf39;C14orf39;C14orf39;C14orf39;C14orf39;C14orf39;C14orf39	0;0;0;0;0;0;0;0
NC_000016.10	60871242	60871683	442	*	4.45	5.13	3.08	2.05	0.000164	0.0309	Distal Intergenic	16	60745524	60759222	13699	2	LOC107984812	XR_001752332.1	-112020	NA	NA	NA
NC_000020.11	20011251	20012185	935	*	4.1	2.56	4.83	-2.27	0.000169	0.0317	Distal Intergenic	20	20017290	20033629	16340	1	NAA20	NM_181528.3	-5105	NA	NA	NA
NC_000014.9	49519767	49520168	402	*	3.58	1.86	4.34	-2.48	0.000176	0.0326	Downstream (<1kb)	14	49525950	49528877	2928	2	LOC107984701	XR_002957613.1	8709	XR_001750760.2	LOC107984701	22952
NC_000002.12	180896673	180897084	412	*	3.98	4.69	2.52	2.17	0.00018	0.0332	Intron (NR_104319.1/SCHLAP1, intron 3 of 4)	2	180692104	180916939	224836	1	SCHLAP1	NR_104319.1	204569	NR_104319.1;NR_104320.1;NR_104321.1;NR_104322.1;NR_104323.1;NR_104324.1;NR_104325.1	SCHLAP1;SCHLAP1;SCHLAP1;SCHLAP1;SCHLAP1;SCHLAP1;SCHLAP1	0;0;0;0;0;0;0
NC_000001.11	42241568	42242601	1034	*	4.47	5.22	2.83	2.39	0.000188	0.0343	Intron (XM_017000694.1/FOXJ3, intron 2 of 10)	1	42176539	42266099	89561	2	FOXJ3	XM_017000694.1	23498	XM_017000694.1;XM_005270632.4;XM_006710459.3;NM_001198852.1;XM_017000693.2;XM_024454163.1;XM_006710458.4;NM_001198851.2;XM_011541026.2;NM_014947.5;NM_001198850.2	FOXJ3;FOXJ3;FOXJ3;FOXJ3;FOXJ3;FOXJ3;FOXJ3;FOXJ3;FOXJ3;FOXJ3;FOXJ3	0;0;0;0;0;0;0;0;0;0;0
NC_000023.11	70874269	70875756	1488	*	3.95	2.27	4.71	-2.44	0.000191	0.0346	Intron (XM_017029649.1/TEX11, intron 3 of 30)	23	70511227	70908711	397485	2	TEX11	XM_017029649.1	32955	XM_017029649.1;XM_011530994.1;NM_001003811.2;NM_031276.3	TEX11;TEX11;TEX11;TEX11	0;0;0;0
NC_000017.11	81577853	81578270	418	*	4.02	2.43	4.75	-2.32	0.000192	0.0346	Intron (XM_011524980.1/NPLOC4, intron 12 of 17)	17	81556886	81637148	80263	2	NPLOC4	XM_011524980.1	58878	NR_130139.1;XM_011524980.1;XR_001752557.1;XR_934501.1;XR_934502.1;NM_001369698.1;NM_017921.4;XM_011524982.2;XM_011524979.1	NPLOC4;NPLOC4;NPLOC4;NPLOC4;NPLOC4;NPLOC4;NPLOC4;NPLOC4;NPLOC4	-420;0;0;0;0;0;0;0;0
NC_000013.11	55444057	55445468	1412	*	4.05	2.6	4.76	-2.16	0.000201	0.036	Distal Intergenic	13	55174454	55174548	95	1	MIR5007	NR_049804.1	269603	NA	NA	NA
NC_000012.12	95649802	95652142	2341	*	5.41	4.33	6.02	-1.69	0.000206	0.0362	Intron (NR_077225.1/PGAM1P5, intron 1 of 4)	12	95649255	95673999	24745	1	PGAM1P5	NR_077225.1	547	NR_077225.1	PGAM1P5	0
NC_000016.10	13851273	13852002	730	*	3.69	2.05	4.44	-2.39	0.000206	0.0362	Distal Intergenic	16	13905767	13915112	9346	2	LOC105371093	XR_933101.2	63110	NA	NA	NA
NC_000019.10	46892026	46892550	525	*	4.09	2.42	4.84	-2.43	0.000207	0.0362	Intron (NM_004491.5/ARHGAP35, intron 1 of 6)	19	46860997	47005077	144081	1	ARHGAP35	NM_004491.5	31029	NM_004491.5	ARHGAP35	0
NC_000017.11	76874312	76875806	1495	*	4.75	3.5	5.41	-1.92	0.000218	0.0378	Intron (NM_001199172.2/MGAT5B, intron 2 of 17)	17	76868404	76950393	81990	1	MGAT5B	NM_001199172.2	5908	NM_001199172.2;NM_144677.3;XM_011524354.3;XM_017024200.1;XR_934377.3;XM_011524352.2;XM_006721707.3;XM_011524350.3;NM_198955.1	MGAT5B;MGAT5B;MGAT5B;MGAT5B;MGAT5B;MGAT5B;MGAT5B;MGAT5B;MGAT5B	0;0;0;0;0;0;0;0;0
NC_000006.12	85029903	85031621	1719	*	4.54	5.31	2.76	2.55	0.000228	0.0393	Distal Intergenic	6	84961735	84967804	6070	2	LOC105377881	XR_942746.2	-62099	NA	NA	NA
NC_000016.10	26363550	26364092	543	*	4.74	3.54	5.39	-1.85	0.00023	0.0393	Exon (XR_950947.1/LOC102723536, exon 4 of 4)	16	26318131	26364057	45927	1	LOC102723536	XR_950947.1	45419	XR_950947.1	LOC102723536	0
NC_000016.10	244440	244835	396	*	3.67	2	4.42	-2.42	0.000233	0.0396	Intron (NR_104317.1/FAM234A, intron 1 of 13)	16	234546	269943	35398	1	FAM234A	NR_104317.1	9894	NR_104317.1;XM_017023761.1;XM_006720957.1;XM_005255623.3;XM_017023765.2;NM_001284497.2;NM_032039.4;XM_005255622.1;XM_017023764.1;XM_011522691.1;XM_017023763.2;XM_011522692.1;XM_017023762.1;XM_017023760.2	FAM234A;FAM234A;FAM234A;FAM234A;FAM234A;FAM234A;FAM234A;FAM234A;FAM234A;FAM234A;FAM234A;FAM234A;FAM234A;FAM234A	0;0;0;0;0;0;0;0;0;0;0;0;0;0
NC_000018.10	32589691	32590124	434	*	3.02	0.93	3.84	-2.91	0.000238	0.0401	Distal Intergenic	18	32511663	32514634	2972	1	WBP11P1	NR_003558.1	78028	NA	NA	NA
NC_000010.11	20232120	20232460	341	*	3.72	4.45	2.17	2.28	0.000246	0.0412	Intron (XM_011519750.2/PLXDC2, intron 12 of 13)	10	19816215	20252405	436191	1	PLXDC2	XM_011519750.2	415905	XM_011519750.2;NM_001282736.2;NM_032812.9	PLXDC2;PLXDC2;PLXDC2	0;0;0
NC_000019.10	12520583	12520998	416	*	3.25	1.38	4.03	-2.65	0.000248	0.0412	Distal Intergenic	19	12525373	12551482	26110	2	ZNF564	NM_144976.4	30484	NM_144976.4	ZNF564	30484
NC_000005.10	40696911	40698294	1384	*	4.38	3.02	5.07	-2.05	0.000251	0.0415	Intron (XM_017009659.2/PTGER4, intron 2 of 2)	5	40680951	40740936	59986	1	PTGER4	XM_017009659.2	15960	NM_000958.3;XM_017009657.1;XM_017009656.2;XM_017009659.2	PTGER4;PTGER4;PTGER4;PTGER4	16996;15960;15960;0
NC_000005.10	142402856	142403312	457	*	4.07	2.42	4.82	-2.41	0.000257	0.0421	Intron (NR_120664.1/SPRY4-AS1, intron 3 of 3)	5	142325293	142464054	138762	1	SPRY4-AS1	NR_120664.1	77563	NR_120664.1	SPRY4-AS1	0
NC_000008.11	124362300	124364356	2057	*	4.15	2.61	4.88	-2.27	0.000258	0.0421	Intron (NM_194291.2/TMEM65, intron 1 of 6)	8	124310918	124372699	61782	2	TMEM65	NM_194291.2	8343	NM_194291.2	TMEM65	0
NC_000008.11	106311098	106312159	1062	*	5.28	5.87	4.24	1.63	0.000265	0.0429	Intron (NM_001198533.1/OXR1, intron 1 of 16)	8	106270178	106752694	482517	1	OXR1	NM_001198533.1	40920	NM_001198533.1;NM_018002.3;XR_001745548.1;XM_017013596.1	OXR1;OXR1;OXR1;OXR1	0;0;0;0
NC_000022.11	50011065	50011572	508	*	3.79	1.71	4.6	-2.89	0.000271	0.0436	Intron (NM_001001694.3/IL17REL, intron 1 of 14)	22	49991811	50012765	20955	2	IL17REL	NM_001001694.3	1193	NM_001001694.3;NM_001371416.1;NM_001371417.1;XR_001755245.1	IL17REL;IL17REL;IL17REL;IL17REL	0;0;0;0
NC_000015.10	48079600	48080774	1175	*	4.59	5.29	3.18	2.11	0.000275	0.0436	Distal Intergenic	15	48120990	48142672	21683	1	SLC24A5	NM_205850.3	-40216	NA	NA	NA
NC_000002.12	174804160	174804477	318	*	4.07	4.76	2.7	2.07	0.000275	0.0436	Intron (NM_001822.7/CHN1, intron 11 of 12)	2	174798809	175005381	206573	2	CHN1	NM_001822.7	200904	NM_001822.7;NM_001206602.2;NM_001371514.1;NM_001025201.4;NM_001371513.1;NR_038133.2	CHN1;CHN1;CHN1;CHN1;CHN1;CHN1	0;0;0;0;0;0
NC_000020.11	48486868	48487295	428	*	3.54	1.71	4.32	-2.61	0.000278	0.0436	Distal Intergenic	20	48475951	48482965	7015	2	LOC107985439	XR_001754657.1	-3903	XR_001754657.1	LOC107985439	-3903
NC_000003.12	102835805	102836188	384	*	3.81	4.57	2.1	2.47	0.000278	0.0436	Distal Intergenic	3	102899864	102926058	26195	2	LOC105374018	XR_924296.1	89870	NA	NA	NA
NC_000018.10	37364779	37365560	782	*	5.03	5.65	3.92	1.74	0.000281	0.0437	Intron (NM_001353756.2/CELF4, intron 2 of 12)	18	37243040	37485792	242753	2	CELF4	NM_001353756.2	120232	NM_001353756.2;NM_001353757.2;NM_001353758.2;NM_001353759.2;NM_001353760.2;NM_001353761.2;NM_001025087.2;NM_001025088.2;NM_001025089.2;NM_001330603.2;NM_001353695.2;NM_001353696.2;NM_001353697.2;NM_001353698.2;NM_001353699.2;NM_001353700.2;NM_001353702.2;NM_001353703.2;NM_001353705.2;NM_001353706.2;NM_001353707.2;NM_001353708.2;NM_001353709.2;NM_001353710.2;NM_001353711.2;NM_001353712.2;NM_001353…	CELF4;CELF4;CELF4;CELF4;CELF4;CELF4;CELF4;CELF4;CELF4;CELF4;CELF4;CELF4;CELF4;CELF4;CELF4;CELF4;CELF4;CELF4;CELF4;CELF4;CELF4;CELF4;CELF4;CELF4;CELF4;CELF4;CELF4;CELF4;CELF4;CELF4;CELF4;CELF4;CELF4;CELF4;CELF4;CELF4;CELF4;CELF4;CELF4;CELF4;CELF4;CELF4;CELF4;CELF4;CELF4;CELF4;CELF4;CELF4;CELF4;CELF4;CELF4;CELF4;CELF4;CELF4;CELF4;CELF4;CELF4;CELF4;CELF4;CELF4;CELF4;CELF4;CELF4;CELF4;CELF4;CELF4;CEL…	0;0;0;0;0;0;0;0;0;0;0;0;0;0;0;0;0;0;0;0;0;0;0;0;0;0;0;0;0;0;0;0;0;0;0;0;0;0;0;0;0;0;0;0;0;0;0;0;0;0;0;0;0;0;0;0;0;0;0;0;0;0;0;0;0;0;0;0;0;0;0;0;0;0;0;0;0;0;0;0;0;0;0;0;0;0;0;0;0;0;0;0;0;0
NC_000022.11	34726885	34728479	1595	*	4.49	3.23	5.16	-1.93	0.000291	0.045	Distal Intergenic	22	34764128	34767748	3621	1	LOC105373014	XR_938204.2	-35649	NA	NA	NA
NC_000003.12	8339615	8340732	1118	*	3.79	2.22	4.52	-2.3	0.000299	0.0459	Intron (NR_033378.1/LMCD1-AS1, intron 3 of 3)	3	8221147	8501658	280512	2	LMCD1-AS1	NR_033378.1	160926	NR_033378.1	LMCD1-AS1	0
NC_000003.12	136241739	136243695	1957	*	4.88	5.56	3.54	2.01	0.000315	0.0478	Distal Intergenic	3	136250325	136330171	79847	1	PCCB	NM_001178014.1	-6630	NA	NA	NA
NC_000002.12	227250555	227250856	302	*	3.21	1.28	4.01	-2.73	0.000318	0.0478	Intron (XM_005246280.3/COL4A3, intron 9 of 37)	2	227164589	227293311	128723	1	COL4A3	XM_005246280.3	85966	XM_005246280.3;XM_017003295.1;XM_006712245.3;XR_001738601.1;XM_011510555.1;XM_005246277.3;XR_241280.3;NM_000091.5;XM_011510556.2;NR_102371.1	COL4A3;COL4A3;COL4A3;COL4A3;COL4A3;COL4A3;COL4A3;COL4A3;COL4A3;MFF-DT	0;0;0;0;0;0;0;0;-3293;0
NC_000006.12	73289176	73290346	1171	*	3.31	1.17	4.13	-2.97	0.000319	0.0478	Intron (NM_001251874.2/KHDC1, intron 2 of 4)	6	73241314	73310159	68846	2	KHDC1	NM_001251874.2	19813	EIF3EP1;NM_001251874.2;NR_027005.2;RPSAP41	EIF3EP1;KHDC1;KHDC1;RPSAP41	-1603;0;0;-204
NC_000004.12	25519129	25520470	1342	*	3.69	1.92	4.46	-2.54	0.000319	0.0478	Distal Intergenic	4	25504948	25506769	1822	1	LOC645433	LOC645433	14181	NA	NA	NA
NC_000001.11	11223490	11224104	615	*	3.76	2.17	4.49	-2.33	0.000322	0.0479	Intron (XM_017000900.1/MTOR, intron 16 of 54)	1	11106535	11258572	152038	2	MTOR	XM_017000900.1	34468	XM_017000900.1;XM_017000901.1;XM_005263438.2;NM_004958.4;XR_001737087.1;XM_024446187.1;XM_011541166.2;XM_017000902.1	MTOR;MTOR;MTOR;MTOR;MTOR;MTOR;MTOR;MTOR	0;0;0;0;0;0;0;0
NC_000014.9	51524928	51525310	383	*	4.12	4.82	2.71	2.11	0.000326	0.0479	Intron (XM_011536424.1/FRMD6, intron 2 of 15)	14	51489100	51730727	241628	1	FRMD6	XM_011536424.1	35828	XM_011536424.1;XM_011536423.1;NM_001042481.3;XM_024449473.1;NR_051990.1	FRMD6;FRMD6;FRMD6;FRMD6;FRMD6-AS2	0;0;0;0;0
NC_000006.12	157039494	157039988	495	*	3.8	2.28	4.52	-2.24	0.000326	0.0479	Intron (NM_001371656.1/ARID1B, intron 6 of 20)	6	156776026	157210779	434754	1	ARID1B	NM_001371656.1	263468	NM_001371656.1;NM_001374820.1;NM_001374828.1;NM_017519.3;XR_002956289.1;XM_017011103.2;XM_017011105.2;XM_017011107.2;XM_011535984.2;XM_017011106.2;XM_017011104.1;NM_001363725.2	ARID1B;ARID1B;ARID1B;ARID1B;ARID1B;ARID1B;ARID1B;ARID1B;ARID1B;ARID1B;ARID1B;ARID1B	0;0;0;0;0;0;0;0;0;0;0;0
NC_000006.12	116296515	116297072	558	*	4.15	4.83	2.79	2.04	0.000332	0.0484	Intron (NM_001374522.1/DSE, intron 2 of 4)	6	116254171	116431814	177644	1	DSE	NM_001374522.1	42344	NM_001374522.1;NM_001322937.2;NM_001322938.2;NM_001322940.2;NM_001374520.1;NM_001374521.1;NR_136521.2;NR_136522.2;NR_136523.2;NM_001080976.3;NR_136524.2;XM_017010795.1	DSE;DSE;DSE;DSE;DSE;DSE;DSE;DSE;DSE;DSE;DSE;DSE	0;0;0;0;0;0;0;0;0;0;0;0
NC_000019.10	44712429	44712881	453	*	3.54	1.71	4.32	-2.61	0.000333	0.0484	Intron (XR_001753953.1/LOC107985305, intron 1 of 2)	19	44632231	44716384	84154	2	LOC107985305	XR_001753953.1	3503	NM_001039213.4;XM_017026795.1;XR_001753953.1;XR_001753954.1	CEACAM16;CEACAM16;LOC107985305;LOC107985305	13278;11873;0;0
NC_000011.10	75875425	75876952	1528	*	4.25	2.93	4.93	-2	0.000337	0.0486	Intron (XM_011545228.3/UVRAG, intron 3 of 13)	11	75815189	76066447	251259	1	UVRAG	XM_011545228.3	60236	XM_011545228.3;XM_011545227.3;XM_017018226.2;XR_001747949.2;XR_001747951.2;XM_011545226.3;XR_001747950.2;NM_003369.4	UVRAG;UVRAG;UVRAG;UVRAG;UVRAG;UVRAG;UVRAG;UVRAG	0;0;0;0;0;0;0;0
NC_000008.11	140697096	140698957	1862	*	4.41	3.11	5.09	-1.97	0.000339	0.0486	Intron (NM_001352749.2/PTK2, intron 5 of 11)	8	140657900	140718569	60670	2	PTK2	NM_001352749.2	19612	NM_001352749.2;NM_001352750.2;NM_001352751.2;NM_001352752.2;NM_001352710.2;NM_001199649.2;NM_001316342.2;NM_001352694.2;NM_001352695.2;NM_001352696.2;NM_001352697.2;NM_001352698.2;NM_001352700.2;NM_001352701.2;NM_001352702.2;NM_001352703.2;NM_001352704.2;NM_001352705.2;NM_001352706.2;NM_001352707.2;NM_001352708.2;NM_001352709.2;NM_001352711.2;NM_001352712.2;NM_001352713.2;NM_001352714.2;NM_001352…	PTK2;PTK2;PTK2;PTK2;PTK2;PTK2;PTK2;PTK2;PTK2;PTK2;PTK2;PTK2;PTK2;PTK2;PTK2;PTK2;PTK2;PTK2;PTK2;PTK2;PTK2;PTK2;PTK2;PTK2;PTK2;PTK2;PTK2;PTK2;PTK2;PTK2;PTK2;PTK2;PTK2;PTK2;PTK2;PTK2;PTK2;PTK2;PTK2;PTK2;PTK2;PTK2;PTK2;PTK2;PTK2;PTK2;PTK2;PTK2;PTK2;PTK2;PTK2;PTK2;PTK2;PTK2;PTK2;PTK2;PTK2;PTK2;PTK2;PTK2;PTK2;PTK2;PTK2;PTK2;PTK2;PTK2;PTK2;PTK2;PTK2;PTK2;PTK2;PTK2;PTK2;PTK2;PTK2;PTK2;PTK2;PTK2;PTK2;PTK2…	0;0;0;0;0;0;0;0;0;0;0;0;0;0;0;0;0;0;0;0;0;0;0;0;0;0;0;0;0;0;0;0;0;0;0;0;0;0;0;0;0;0;0;0;0;0;0;0;0;0;0;0;0;0;0;0;0;0;0;0;0;0;0;0;0;0;0;0;0;0;0;0;0;0;0;0;0;0;0;0;0;0;0;0;0;0;0;0;0
NC_000017.11	59055273	59056884	1612	*	3.8	2.33	4.51	-2.18	0.000348	0.0494	Exon (XM_017024663.2/TRIM37, exon 13 of 25)	17	58968010	59106753	138744	2	TRIM37	XM_017024663.2	49869	XM_017024663.2;XM_017024662.1;XM_005257385.1;NM_001005207.5;NM_001320989.3;XM_017024667.1;XM_017024665.1;XM_024450765.1;XM_011524832.2;XM_017024673.2;XM_011524834.1;XM_011524831.1;XM_011524833.1;XM_011524836.1;XM_017024669.2;XM_017024664.1;XM_017024671.2;XM_017024670.2;XM_017024672.1;NM_001320987.3;NM_001320988.3;NM_001320990.3;NM_001353082.2;NM_001353083.2;NM_001353084.2;NM_001353085.2;NM_001353…	TRIM37;TRIM37;TRIM37;TRIM37;TRIM37;TRIM37;TRIM37;TRIM37;TRIM37;TRIM37;TRIM37;TRIM37;TRIM37;TRIM37;TRIM37;TRIM37;TRIM37;TRIM37;TRIM37;TRIM37;TRIM37;TRIM37;TRIM37;TRIM37;TRIM37;TRIM37;TRIM37;TRIM37;TRIM37;TRIM37	0;0;0;0;0;0;0;0;0;0;0;0;0;0;0;0;0;0;0;0;0;0;0;0;0;0;0;0;0;0
NC_000003.12	9735948	9736725	778	*	4.55	3.27	5.22	-1.95	0.000351	0.0494	Intron (XM_005265449.1/BRPF1, intron 2 of 12)	3	9731729	9748001	16273	1	BRPF1	XM_005265449.1	4219	XM_005265449.1;XM_005265450.1;XM_011534101.1;XM_024453741.1;XM_024453743.1;XM_024453744.1;XR_001740257.1;NM_001319049.1;NM_001319050.1;NM_001003694.2;NR_160918.1;NM_004634.2;XM_024453742.1	BRPF1;BRPF1;BRPF1;BRPF1;BRPF1;BRPF1;BRPF1;BRPF1;BRPF1;BRPF1;BRPF1;BRPF1;BRPF1	0;0;0;0;0;0;0;0;0;0;0;0;0
NC_000011.10	77023933	77024423	491	*	2.91	0.79	3.74	-2.95	0.000352	0.0494	3' UTR	11	76860907	77026797	165891	1	ACER3	XM_011545151.2	163026	XM_011545151.2;XR_001747918.1;XR_001747919.1;NM_001300953.2;NM_001300954.2;NM_001300955.2;NM_018367.7;XM_011545152.2	ACER3;ACER3;ACER3;ACER3;ACER3;ACER3;ACER3;ACER3	0;0;0;0;0;0;0;0
NC_000017.11	47608557	47610182	1626	*	4.91	5.52	3.84	1.69	0.000352	0.0494	Intron (NM_001330257.2/NPEPPS, intron 18 of 23)	17	47522933	47623276	100344	1	NPEPPS	NM_001330257.2	85624	NM_001330257.2;XM_017025373.1;XM_024451038.1;XM_024451039.1;NM_006310.4;XM_017025372.2	NPEPPS;NPEPPS;NPEPPS;NPEPPS;NPEPPS;NPEPPS	0;0;0;0;0;0
NC_000010.11	123790126	123790500	375	*	3.78	4.49	2.29	2.21	0.000356	0.0496	Intron (XM_011539286.1/CPXM2, intron 5 of 12)	10	123745636	123864156	118521	2	CPXM2	XM_011539286.1	73656	XM_011539286.1;XM_011539285.2;XM_017015673.1;NM_198148.3;XM_011539283.2;XM_005269528.3	CPXM2;CPXM2;CPXM2;CPXM2;CPXM2;CPXM2	0;0;0;0;0;0
